# Supplementary material for: Identification of unique cell type responses in pancreatic islets to stress
Source: Nat Commun. 2024 Jul 2;15:5567. doi: 10.1038/s41467-024-49724-w (PMC11220140; doi:10.1038/s41467-024-49724-w)
Supplement: Supplementary file 4 — Supplementary Data [file 41467_2024_49724_MOESM4_ESM.xlsx]

## Sheet: Legends
Supplementary Data Legend
Supplementary Data 1. Materials. This table is the list of reagents, cell lines, antibodies, and sequences used in this study. This includes ER and inflammatory stressors, hPSC cell line, SC-islet differentiation protocol, base medium formulation, factors and compounds for SC-islet differentiation, qPCR primer sequences, CIB1 sequence, drug compounds, and protein antibodies.
Supplementary Data 2. Differentially expressed genes of patient 1. These are tables for differentially expressed genes of patient 1 between BFA vs CTRL, TG vs CTRL, CM vs CTRL, IFNG vs CTRL, IL1B vs CTRL, IL1BIFNG vs CTRL, and TNFA vs CTRL in α-, β-, δ-, acinar, or ductal cells. The threshold is p_val_adj <0.05, and absolute Avg_log2FC >|0.25|. Statistical significance was determined by a two-sid…
Supplementary Data 3. Differentially expressed genes of patient 2. These are tables for differentially expressed genes of patient 2 between BFA vs CTRL, TG vs CTRL, CM vs CTRL, IFNG vs CTRL, IL1B vs CTRL, IL1BIFNG vs CTRL, and TNFA vs CTRL in α-, β-, δ-, pp, acinar, or ductal cells. The threshold is p_val_adj <0.05, and absolute Avg_log2FC >|0.25|. Statistical significance was determined by a two…
Supplementary Data 4. Differentially expressed genes of patient 3. These are tables for differentially expressed genes of patient 3 between BFA vs CTRL, TG vs CTRL, CM vs CTRL, IFNG vs CTRL, IL1B vs CTRL, IL1BIFNG vs CTRL, and TNFA vs CTRL in α-, β-, δ-, pp, acinar, or ductal cells. The threshold is p_val_adj <0.05, and absolute Avg_log2FC >|0.25|. Statistical significance was determined by a two…
Supplementary Data 5. Differentially expressed genes of patient 4. The first table shows the sequences and probes used on patient 4 for fixed single-cell RNA sequencing. The rest of the tables are for differentially expressed genes of patient 4 between BFA vs CTRL, TG vs CTRL, CM vs CTRL, IFNG vs CTRL, IL1B vs CTRL, IL1BIFNG vs CTRL, and TNFA vs CTRL in α-, β-, δ-, pp, poly hormonal, acinar, or d…
Supplementary Data 6. Differentially expressed genes of patient 5. The first table shows the sequences and probes used on patient 5 for fixed single-cell RNA sequencing. The rest of the tables are for differentially expressed genes of patient 5 between BFA vs CTRL, TG vs CTRL, CM vs CTRL, IFNG vs CTRL, IL1B vs CTRL, IL1BIFNG vs CTRL, and TNFA vs CTRL in α-, β-, δ-, pp, poly hormonal, acinar, or d…
Supplementary Data 7. Differentially expressed genes in alpha subpopulations and beta subpopulations. (7.1) is α-1 population vs α-2, α-3, and α-4 (7.2) is α-2 population vs α-1, α-3, and α-4 (7.3) is α-3 vs α-1, α-2, and α-4 (7.4) is α-4 vs α-1, α-2, α-3 (7.5) β-1 population vs β-2 and β-3 (7.6) β-2 vs β-1 and β-3 (7.7) β-3 vs β-1 and β-2. The threshold is p_val_adj <0.05, and absolute Avg_log2F…
Supplementary Data 8. Differentially expressed genes in endocrine cells and exocrine cells. This table has differentially expressed genes in endocrine cells (α-, β-, δ-, and pp) BFA vs CTRL, TG vs CTRL, CM vs CTRL, IFNG vs CTRL, IL1B vs CTRL, IL1BIFNG vs CTRL, and TNFA vs CTRL. This table also has differentially expressed genes in exocrine cells (acinar and ductal cells) BFA vs CTRL, TG vs CTRL, …
Supplementary Data 9. EnrichR pathway analysis in endocrine and exocrine tissue. These tables are the endocrine and exocrine pathway analyses for the differentially expressed genes from Table 8. EnrichR uses the Benjamini-Hochberg method to correct for multiple hypotheses testing.
Supplementary Data 10. Differentially expressed genes from integration in α-, β-, and δ-cells. These tables are from subsetting cell types α-, β-, and δ-cells separately and then comparing stressors to the control. BFA vs CTRL, TG vs CTRL, CM vs CTRL, IFNG vs CTRL, IL1B vs CTRL, IL1BIFNG vs CTRL, and TNFA vs CTRL in α-, β-, and δ-cells. The threshold is p_val_adj <0.05, and absolute Avg_log2FC >|…
Supplementary Data 11. EnrichR pathway analysis in shared and specific pathways under BFA and CM stress. These tables are the pathway analysis for the differentially expressed genes from Table 10. EnrichR uses the Benjamini-Hochberg method to correct for multiple hypotheses testing.
Supplementary Data 12. CIB1 fold change under stress. This table shows the avg_log2FC of BFA vs CTRL, TG vs CTRL, CM vs CTRL, IFNG vs CTRL, IL1B vs CTRL, IL1BIFNG vs CTRL, and TNFA vs CTRL of CIB1 in α-, β-, δ-, pp, acinar, and ductal cells. Statistical significance was determined by a two-sided Wilcoxon rank sum test.
Supplementary Data 13. Genes that are specifically regulated in only β-cells. This table shows the differentially expressed genes specific to β-cells comparing BFA vs CTRL, TG vs CTRL, CM vs CTRL, IFNG vs CTRL, IL1B vs CTRL, IL1BIFNG vs CTRL, and TNFA vs CTRL. The threshold is p_val_adj <0.05, and absolute Avg_log2FC >|0.25|. Statistical significance was determined by a two-sided Wilcoxon rank su…
Supplementary Data 14. EnrichR pathway analysis of β-cell specific genes. This table shows the pathways associated with the genes found in Table 12. EnrichR uses the Benjamini-Hochberg method to correct for multiple hypotheses testing.
Supplementary Data 15. Genes that are specifically regulated in only α-cells. This table shows the differentially expressed genes specific to α-cells comparing BFA vs CTRL, TG vs CTRL, CM vs CTRL, IFNG vs CTRL, IL1B vs CTRL, IL1BIFNG vs CTRL, and TNFA vs CTRL. The threshold is p_val_adj <0.05, and absolute Avg_log2FC >|0.25|. Statistical significance was determined by a two-sided Wilcoxon rank su…
Supplementary Data 16. EnrichR pathway analysis of α-cells specific genes. This table shows the pathways associated with the genes found in Table 14. EnrichR uses the Benjamini-Hochberg method to correct for multiple hypotheses testing.
Supplementary Data 17. Differentially expressed genes in T1D and AAB+. These tables show the differentially expressed genes in T1D vs CTRL and AAB+ vs CTRL in β-cells. The threshold is p_val_adj <0.05, and absolute Avg_log2FC >|0.25|. This also includes the EnrichR analysis of upregulated genes. Statistical significance was determined by a two-sided Wilcoxon rank sum test.
Supplementary Data 18. Differentially accessible regions in β-, α-, and δ-cells. The first three tables are differentially accessible regions BFA vs CTRL in β-, α-, or δ-cells. This table also includes the Log2FC of overlapping upregulated genes and upregulated motifs in β-cells. For gene expression statistical significance was determined by a two-sided Wilcoxon rank sum test for motif enrichment…

## Sheet: Supplementary Data 1
ER/inflammatory stressors				Cells			SC-islet Differentiation Protocol						Base Medium Formulations									Factors and Compounds				qPCR primer sequences				Sequence					Drug compounds				antibodies						patients
Compound	Catalog #	Company		Cells	Company		Stage	Day	Media	Factor	Final Concentration		Reagent	BE1	BE2	BE3	S5	S6	Company	Catalog #		Compound	Company	Part #		Gene	Forward primer	Reverse primer		CIB1 guideRNA					Compound	Catalog #	Company		Primary Antibodies	Company	Catolog #	Dilution	Assay		age	sex	BMI
DMSO	BP231-100	Fisher		Primary Human Islets	Prodo Labs		Stage 0	1	mTeSR1	Y27632	10 μM		MCDB131	500 mL	500 mL	500 mL	500 mL	500 mL	Cellgro	15-100-CV		Activin A	R&D Systems	338-AC		TBP	GCCATAAGGCATCATTGGAC	AACAACAGCCTGCCACCTTA		sh CIB1	CCGGGTCTGAGATGAAGCAGCTCATCTCGAGATGAGCTGCTTCATCTCAGACTTTTTG				Cynaropicrin	SMB01018	Sigma-aldrich		CIB1- mouse	ProteinTech	67901-1-Ig	1:500	WB		33	male	33.3
Brefeldin A	B5936-200UL	Sigma		HUES8 -hPSC line	RRID:CVCL_B207								Glucose	0.8 g	0.4 g	0.22 g	1.8 g	0.23 g	MilliporeSigma	G7528		CHIR99021	Stemgent	04-0004-10		GUSB	CGTCCCACCTAGAATCTGCT	TTGCTCACAAAGGTCACAGG		ORF CIB1	atggggggctcgggcagtcgcctgtccaaggagctgctggccgagtaccaggacttgacgttcctgacgaagcaggagatcctcctagcccacaggcggttttgtgagctgcttccccaggagcagcggagcgtggagtcgtcacttcgggcacaagtgcccttcgagcagattctcagccttccagagctcaaggccaaccccttcaaggagcgaatctgcagggTCTTCTCCACATCCCCAGCCAAAGACAGCCTTAGCTTTGAGGACTTCCTGGATCTCCTCAGTGTGTTCAGTGACACAGCCACGCCAGACATCAAGTCCCATTATGCCTTCCGCATCTTTGACTTTGATGATGACGGAACCTTGAACAGAGAAGACCTGAGCCGGCTGGTGAAC…				Acyclovir	PHR1254-1G	Sigma		ERp44- rabbit	Cell Signaling	2886	1:500	WB		64	male	25.5
Thapsigargin	T9033	Sigma		293T	Takara; 632180		Stage 1	2	BE1	Activin A	100 ng/mL		NaHCO3	0.587 g	0.587 g	0.877 g	0.877 g	N/A	MilliporeSigma	S3817		KGF	Peprotech	AF-100-19		INS	CAATGCCACGCTTCTGC	TTCTACACACCCAAGACCCG							Liquiritin	L8045-50MG	Liquiritin		HSP90B1- mouse	R&D systems	MAB7606	1:2500	WB		47	male	28.3
IFNg	285IF100	R&D								CHIR99021	3 μM		FAF-BSA	0.5 g	0.5 g	10 g	10 g	10.5 g	Proliant	68700		LDN193189	Reprocell	40074		SST	TGGGTTCAGACAGCAGCTC	CCCAGACTCCGTCAGTTTCT											VMP1/TMEM49- rabbit	Cell Signaling	12929	1:250	WB		44	female	24.1
IL1b	201LB005	R&D					Stage 1	3	BE1	Activin A	100 ng/mL		ITS-X	N/A	N/A	2.5 mL	2.5 mL	N/A	Invitrogen	51500056		Retinoic Acid	MilliporeSigma	R2625		GCG	AGCTGCCTTGTACCAGCATT	TGCTCTCTCTTCACCTGCTCT											SELK- rabbit	Abcam	AB121276	1:250	WB		30	male	22.7
TNFa	210TA020	R&D					Stage 1	4	BE1	Activin A	100 ng/mL		Glutamax	5 mL	5 mL	5 mL	5 mL	5.2 mL	Invitrogen	35050079		SANT1	MilliporeSigma	S4572		NKX6-1	CCGAGTCCTGCTTCTTCTTG	ATTCGTTGGGGATGACAGAG											GAPDH- mouse	Santa Cruz	sc-32233	1:1000	WB		65	female	25.1
							Stage 1	5	BE1	Activin A	100 ng/mL		Vitamin C	N/A	22 mg	22 mg	22 mg	N/A	MilliporeSigma	A4544		Y27632	Abcam	ab120129		CHGA	TGACCTCAACGATGCATTTC	CTGTCCTGGCTCTTCTGCTC											IDI1- rabbit	Abcam	ab242049	1:400	IHC		56	male	24.3
													Heparin	N/A	N/A	N/A	5 mg	10 µg/mL	MilliporeSigma	H3149		Latrunculin A	Cayman Chemical	10010630		IAPP	ACATGTGGCAGTGTTGCATT	TCATTGTGCTCTCTGTTGCAT											RAB3B-rabbit	ProteinTech	15774-1-AP	1:200	IHC		26	male	30.3
							Stage 2	6	BE2	KGF	50 ng/mL		Pen/Strep	N/A	N/A	N/A	5 mL	5.2 mL	Cellgro	30-002-CI		Alk5 inhibitor type II	Enzo Life Sciences	ALX-270-445-M005		ATF4	GCATGGTTTCCAGGTCATCT	AGTCCCTCCAACAACAGCAA											RRAD- rabbit	abcam	ab177151	1:400	IHC
								7	BE2	KGF	50 ng/mL		Non-Essential Amino Acids	N/A	N/A	N/A	N/A	5.2 mL	Corning	25-025-CI		T3	Biosciences	64245		PPP1R15A	ATGATGGCATGTATGGTGAGC	AACCTTGCAGTGTCCTTATCAG											Ki67- rabbit	abcam	ab16667	1:300	ICC
													ZnSO4	N/A	N/A	N/A	N/A	1 µM	MilliporeSigma	10883		XXI	MilliporeSigma	595790		DDIT3	TGGATCAGTCTGGAAAAGCA	AGCCAAAATCAGAGCTGGAA											Cpeptide- rat	DSHB	GN-ID4-S	1:300	IHC
							Stage 3	8	BE3	LDN193189	200 nM		Trace Elements A	N/A	N/A	N/A	N/A	523 µL	Corning	25-021-CI		TPPB	Tocris	53431		ATF6	TGGTAGCTGGTAACAGCAGG	CAGGAACTCAGGGAGTGAGC											SST- conjugated 488- mouse	BD bioscience	566032	1:250	Flow
										KGF	50 ng/mL		Trace Elements B	N/A	N/A	N/A	N/A	523 µL	Corning	25-022-CI		Doxycycline	Sigma	D9891		sXBP1	ATCCATGGGGAGATGTTCTGG	CTGAGTCCGAATCAGGTGCAG											GCG- conjugated BV421- mouse	BD bioscience	2318824	1:350	Flow
										SANT1	0.25 μM											Polybrene	MilliporeSigma	TR-1003G		ARMET	GGCCAGAGGCTTTGATACCT	GCAAGAGGCAAAGAGAATCG
										RA	2 μM											Puromyicin	Sigma	P8833		TXNIP	AGGAAGCTCAAAGCCGAACT	ACGCTTCTTCTGGAAGACCA
										TPPB	500 nM															HSPA5	TGTCTTTTGTCAGGGGTCTTT	CACAGTGGTGCCTACCAAGA
							Stage 3	9	BE3	LDN193189	200 nM															CIB1	CACGGCTTAGTGCGTCTGAG	AAAGTCTGGAGAACGGGAGAT											Secondary Antibodies	Company	Catolog #	Dilution	Assay
										KGF	50 ng/mL																												Anti-rat alexa fluor 488	Invitrogen	A21208	1:300	IHC/flow
										SANT1	0.25 μM																												Anti-rabbit alexa fluor 488	Invitrogen	A21206	1:300	ICC
										RA	2 μM																												Anti-mouse alexa fluor 594	Invitrogen	A21203	1:300	IHC
										TPPB	500 nM																												Anti-rabbit alexa fluor 647	Invitrogen	A31573	1:300	IHC
																																							Donkey Anti-Mouse	Jackson ImmunoResearch	715-005-151	1:5000	WB
							Stage 4	10	BE3	KGF	50 ng/mL																												Donkey Ani-Rabbit	Jackson ImmunoResearch	711035152	1:5000	WB
										SANT1	0.25 μM																												Anti-rat PE	Jackson ImmunoResearch	712-116-153	1:300	flow
										RA	0.1 μM
										TPPB	500 nM
										LDN193189	200 nM
								11	BE3	KGF	50 ng/mL
										SANT1	0.25 μM
										RA	0.1 μM
										TPPB	500 nM
										LDN193189	200 nM
								12	BE3	KGF	50 ng/mL
										SANT1	0.25 μM
										RA	0.1 μM
										TPPB	500 nM
										LDN193189	200 nM
								13	BE3	KGF	50 ng/mL
										SANT1	0.25 μM
										RA	0.1 μM
										TPPB	500 nM
										LDN193189	200 nM
							Stage 5	14	S5	SANT1	0.25 μM
										RA	0.1 μM
										XXI	1 μM
										Alk5i	10 μM
										T3	1 μM
										Latrunculin A	1 μM
								15	S5	SANT1	0.25 μM
										RA	0.1 μM
										XXI	1 μM
										Alk5i	10 μM
										T3	1 μM
								16	S5	SANT1	0.25 μM
										RA	0.1 μM
										XXI	1 μM
										Alk5i	10 μM
										T3	1 μM
								17	S5	SANT1	0.25 μM
										RA	0.1 μM
										XXI	1 μM
										Alk5i	10 μM
										T3	1 μM
								18	S5	SANT1	0.25 μM
										RA	0.1 μM
										XXI	1 μM
										Alk5i	10 μM
										T3	1 μM
								19	S5	SANT1	0.25 μM
										RA	0.1 μM
										XXI	1 μM
										Alk5i	10 μM
										T3	1 μM
								20	S5	SANT1	0.25 μM
										RA	0.1 μM
										XXI	1 μM
										Alk5i	10 μM
										T3	1 μM
							Stage 6	Feed S6 every other day

## Sheet: Supplementary Data 2
Patient 1 DEG <0.05 p_val_adj, -0.25< Avg_log2FC>0.25
BFA.alpha									TG.alpha									CM.alpha									IFNG.alpha									IL1B.alpha									IL1BIFNG.alpha
gene	p_val	avg_log2FC	pct.1	pct.2	p_val_adj	stressor	celltype			p_val	avg_log2FC	pct.1	pct.2	p_val_adj	stressor	celltype			p_val	avg_log2FC	pct.1	pct.2	p_val_adj	stressor	celltype			p_val	avg_log2FC	pct.1	pct.2	p_val_adj	stressor	celltype			p_val	avg_log2FC	pct.1	pct.2	p_val_adj	stressor	celltype			p_val	avg_log2FC	pct.1	pct.2
P4HB	1.65335e-89	4.41812	1	0.951	3.33927e-85	BFA	alpha		VGF	5.41556e-26	1.45466	1	0.996	1.09378e-21	TG	alpha		GBP2	1.68412e-82	3.59776	0.971	0.117	3.40141e-78	CM	alpha		GBP2	1.14728e-51	3.57301	0.986	0.117	2.31716e-47	IFNG	alpha		SOCS1	1.48968e-53	3.06253	0.924	0.211	3.0087e-49	IL1B	alpha		PSMB9	4.2015e-65	3.0698	0.982	0.26
MT2A	7.38811e-68	3.72826	0.989	0.601	1.49218e-63	BFA	alpha		SOCS1	1.65266e-11	1.39444	0.476	0.211	3.33787e-07	TG	alpha		CTSS	4.33494e-82	4.21685	0.978	0.184	8.75528e-78	CM	alpha		IL18BP	4.77324e-49	2.46319	0.919	0.072	9.64051e-45	IFNG	alpha		CEBPD	5.68e-43	2.8242	0.901	0.341	1.14719e-38	IL1B	alpha		GBP2	1.4023e-64	2.91737	0.946	0.117
HERPUD1	1.02722e-87	3.43559	1	0.87	2.07469e-83	BFA	alpha		TUBA1A	3.87464e-19	1.34878	0.976	0.933	7.82561e-15	TG	alpha		SOD2	2.72474e-80	5.97034	1	0.906	5.50316e-76	CM	alpha		BIRC3	1.59116e-48	3.583	0.946	0.099	3.21367e-44	IFNG	alpha		PCSK2	1.08136e-40	-1.24592	0.988	1	2.18403e-36	IL1B	alpha		HLA-B	7.41002e-63	2.69307	1	0.982
HSPA5	1.39156e-84	3.43475	1	0.924	2.81053e-80	BFA	alpha		HSPA5	5.18154e-32	1.32567	0.992	0.924	1.04652e-27	TG	alpha		PSMB9	2.93598e-80	3.68911	0.978	0.26	5.92979e-76	CM	alpha		GBP1	2.67328e-48	3.87018	0.986	0.161	5.39922e-44	IFNG	alpha		CP	1.93598e-40	2.57219	0.649	0.031	3.91011e-36	IL1B	alpha		HLA-E	1.13442e-62	3.14077	1	0.987
MT1E	7.00717e-47	2.88652	0.797	0.265	1.41524e-42	BFA	alpha		SDF2L1	1.89693e-48	1.32216	1	0.937	3.83123e-44	TG	alpha		PSME2	8.91318e-79	2.90205	0.996	0.937	1.80019e-74	CM	alpha		CTSS	1.36302e-47	4.15616	0.986	0.184	2.7529e-43	IFNG	alpha		PLCE1	3.43464e-40	-2.82899	0.474	0.91	6.93695e-36	IL1B	alpha		IL18BP	1.21731e-62	2.24891	0.911	0.072
ATF4	9.18617e-86	2.75575	0.991	0.561	1.85533e-81	BFA	alpha		PTP4A3	1.71063e-19	1.27665	0.878	0.637	3.45496e-15	TG	alpha		PSMB8	1.45984e-78	2.96951	0.993	0.525	2.94844e-74	CM	alpha		CASP4	2.92665e-47	2.08772	0.919	0.076	5.91095e-43	IFNG	alpha		TGM2	3.72821e-40	2.71238	0.789	0.175	7.52987e-36	IL1B	alpha		PSME2	1.25568e-62	2.46388	1	0.937
ARF4	4.75882e-85	2.60798	0.997	0.861	9.61139e-81	BFA	alpha		MANF	4.418e-32	1.26489	0.941	0.744	8.92304e-28	TG	alpha		NFKBIA	9.35805e-78	4.76964	0.993	0.601	1.89005e-73	CM	alpha		GBP4	1.12652e-46	3.23781	0.919	0.09	2.27523e-42	IFNG	alpha		SOD2	3.21144e-38	4.55749	0.988	0.906	6.48614e-34	IL1B	alpha		B2M	1.68473e-62	2.07327	1	1
MT1X	1.53948e-36	2.5014	0.696	0.193	3.10928e-32	BFA	alpha		PDK4	1.54582e-12	1.21089	0.846	0.682	3.12209e-08	TG	alpha		TAP1	1.19272e-77	3.03977	0.964	0.215	2.40893e-73	CM	alpha		IFIT3	4.09157e-46	3.21483	0.905	0.085	8.26375e-42	IFNG	alpha		ARRDC4	3.76676e-38	-2.06256	0.327	0.897	7.60772e-34	IL1B	alpha		PSMB8	8.9257e-62	2.40001	0.994	0.525
HSPA9	6.6877e-86	2.41236	1	0.785	1.35072e-81	BFA	alpha		HSP90B1	1.06306e-41	1.17391	1	0.996	2.14706e-37	TG	alpha		TM4SF4	1.24439e-77	-3.04654	0.75	1	2.5133e-73	CM	alpha		TYMP	7.15691e-46	3.09424	1	0.215	1.44548e-41	IFNG	alpha		CRYBA2	5.12915e-38	-2.32895	0.889	0.996	1.03593e-33	IL1B	alpha		HLA-C	1.9811e-61	1.93862	1	1
KRT18	5.49102e-84	2.33614	1	0.87	1.10902e-79	BFA	alpha		RP11-254I22.3	2.06028e-26	1.16427	0.933	0.623	4.16115e-22	TG	alpha		LAP3	2.10673e-77	3.54613	0.975	0.336	4.25496e-73	CM	alpha		TAP1	2.11342e-45	3.11415	0.986	0.215	4.26847e-41	IFNG	alpha		PAPSS2	6.48111e-38	1.61035	0.988	0.928	1.30899e-33	IL1B	alpha		STAT1	9.62333e-61	3.08591	0.994	0.489
LONP1	1.80386e-75	2.29791	0.951	0.39	3.64325e-71	BFA	alpha		CALR	2.05981e-47	1.16205	1	0.996	4.16019e-43	TG	alpha		IL32	8.71685e-77	5.32474	0.993	0.583	1.76054e-72	CM	alpha		ICAM1	6.81778e-45	3.70774	0.959	0.166	1.37699e-40	IFNG	alpha		DNAJC12	2.81693e-37	1.43882	0.988	0.821	5.68935e-33	IL1B	alpha		SOCS1	2.86117e-60	3.45248	0.964	0.211
MRPL55	1.91148e-79	2.28071	0.983	0.668	3.86062e-75	BFA	alpha		CRELD2	6.99083e-33	1.1574	0.961	0.744	1.41194e-28	TG	alpha		GBP1	1.98251e-76	3.76573	0.953	0.161	4.00408e-72	CM	alpha		PSMB9	4.17825e-44	3.77606	0.986	0.26	8.43881e-40	IFNG	alpha		H3F3A	2.03632e-36	0.734237	1	1	4.11276e-32	IL1B	alpha		CTSS	8.74596e-60	2.87515	0.929	0.184
GFPT1	8.48925e-83	2.25739	0.997	0.735	1.71457e-78	BFA	alpha		SMOC1	4.01567e-18	1.12056	0.854	0.614	8.11045e-14	TG	alpha		TYMP	3.82014e-76	3.05855	0.96	0.215	7.71553e-72	CM	alpha		HLA-F	1.97558e-43	2.14893	0.946	0.161	3.99009e-39	IFNG	alpha		C2CD4A	2.69608e-36	1.9956	0.93	0.493	5.44528e-32	IL1B	alpha		TAP1	1.18136e-58	2.1406	0.964	0.215
POLR3D	3.52286e-80	2.25276	0.948	0.224	7.11512e-76	BFA	alpha		MUC13	6.43086e-18	1.0592	0.768	0.426	1.29884e-13	TG	alpha		HLA-B	1.91187e-75	3.33164	1	0.982	3.8614e-71	CM	alpha		CD74	8.47609e-43	3.70351	1	0.323	1.71192e-38	IFNG	alpha		RRAS	1.96033e-35	1.93772	0.871	0.417	3.95927e-31	IL1B	alpha		PSME1	1.22089e-56	1.79375	1	0.91
TRIB3	1.56537e-70	2.21068	0.931	0.35	3.16159e-66	BFA	alpha		NNMT	3.75997e-10	1.04053	0.39	0.139	7.59402e-06	TG	alpha		CD74	3.15411e-75	3.37218	0.975	0.323	6.37035e-71	CM	alpha		USP30-AS1	1.23921e-42	1.25983	0.716	0.004	2.50282e-38	IFNG	alpha		MAFB	1.70428e-33	-1.59581	0.702	0.978	3.44214e-29	IL1B	alpha		UBE2L6	6.69285e-56	2.10433	0.97	0.408
RNF187	2.18812e-74	2.19104	0.974	0.489	4.41935e-70	BFA	alpha		C2CD4A	8.5794e-12	0.972551	0.728	0.493	1.73278e-07	TG	alpha		IL18BP	4.39124e-75	2.44926	0.917	0.072	8.86899e-71	CM	alpha		LAP3	3.53587e-42	3.57827	1	0.336	7.1414e-38	IFNG	alpha		C9orf16	5.38277e-33	1.44065	0.988	0.928	1.08716e-28	IL1B	alpha		CP	7.58977e-55	3.07318	0.804	0.031
DDIT3	7.09816e-71	2.14366	0.971	0.444	1.43362e-66	BFA	alpha		TGM2	1.2443e-07	0.959057	0.378	0.175	0.00251312	TG	alpha		HLA-C	9.8938e-75	2.45755	1	1	1.99825e-70	CM	alpha		NEURL3	3.75923e-42	3.30788	0.932	0.166	7.59253e-38	IFNG	alpha		VMP1	1.50772e-32	1.91658	0.889	0.484	3.04514e-28	IL1B	alpha		ATP1B1	8.5574e-52	1.76458	1	0.951
IARS	3.55186e-74	2.10885	0.948	0.359	7.1737e-70	BFA	alpha		PPIB	6.19479e-32	0.953225	1	0.991	1.25116e-27	TG	alpha		CRYBA2	1.59683e-74	-4.32211	0.649	0.996	3.22512e-70	CM	alpha		UBD	1.33755e-41	3.75723	0.932	0.179	2.70144e-37	IFNG	alpha		RP11-254I22.3	2.60783e-32	1.54892	0.936	0.623	5.26703e-28	IL1B	alpha		CD74	3.13485e-51	2.16232	0.946	0.323
NPRL2	5.34465e-77	2.10737	0.954	0.318	1.07946e-72	BFA	alpha		LDHA	7.62791e-16	0.935547	0.787	0.516	1.54061e-11	TG	alpha		SLC30A8	3.14052e-74	-3.07097	0.435	0.982	6.3429e-70	CM	alpha		RARRES3	3.16581e-41	2.90227	0.946	0.206	6.39399e-37	IFNG	alpha		ATP1B1	4.05846e-32	1.17227	1	0.951	8.19687e-28	IL1B	alpha		RARRES3	3.64871e-51	2.57907	0.887	0.206
SEL1L	1.07129e-73	2.10633	0.96	0.511	2.16369e-69	BFA	alpha		PDIA6	1.18054e-30	0.897392	0.988	0.901	2.38434e-26	TG	alpha		BIRC3	8.67392e-74	3.36006	0.92	0.099	1.75187e-69	CM	alpha		PSMB10	2.53888e-40	1.59145	0.838	0.081	5.12778e-36	IFNG	alpha		PSME2	6.79527e-32	1.02618	0.994	0.937	1.37244e-27	IL1B	alpha		TAPBP	1.1021e-50	1.71759	0.988	0.713
MT1G	4.49071e-13	2.10117	0.298	0.054	9.06988e-09	BFA	alpha		C2CD4B	3.90136e-09	0.87996	0.858	0.762	7.87959e-05	TG	alpha		UBE2L6	7.28246e-73	2.4828	0.964	0.408	1.47084e-68	CM	alpha		MX1	1.34177e-39	2.54092	0.838	0.094	2.70997e-35	IFNG	alpha		NAMPT	1.20216e-31	1.7144	0.854	0.417	2.428e-27	IL1B	alpha		RPL3	1.37491e-50	-0.863195	1	1
HYOU1	1.43384e-76	2.09078	0.971	0.511	2.89594e-72	BFA	alpha		KLHL41	1.59752e-09	0.833409	0.63	0.399	3.2265e-05	TG	alpha		IRF1	1.31757e-72	3.51566	0.986	0.426	2.66109e-68	CM	alpha		UBE2L6	2.81887e-39	2.57304	0.986	0.408	5.69328e-35	IFNG	alpha		SLC7A8	2.75546e-31	-1.29372	0.649	0.942	5.56521e-27	IL1B	alpha		PCSK2	8.82454e-50	-1.613	0.982	1
RPL10	6.79887e-80	2.03762	1	1	1.37317e-75	BFA	alpha		PAK3	1.81618e-18	0.812215	0.933	0.767	3.66813e-14	TG	alpha		ICAM1	1.65138e-72	3.70529	0.928	0.166	3.3353e-68	CM	alpha		BCL2A1	6.54779e-39	2.27193	0.662	0.004	1.32246e-34	IFNG	alpha		ABCC8	6.81997e-31	-1.71569	0.544	0.91	1.37743e-26	IL1B	alpha		TGM2	2.23094e-48	2.83158	0.869	0.175
AURKAIP1	1.449e-84	2.03588	1	0.982	2.92655e-80	BFA	alpha		MIR7-3HG	3.1322e-13	0.811684	0.996	0.946	6.3261e-09	TG	alpha		TAPBP	1.66889e-72	2.12037	0.986	0.713	3.37066e-68	CM	alpha		TAP2.1	1.00775e-38	1.67786	0.797	0.063	2.03536e-34	IFNG	alpha		RPL3	1.0465e-30	-0.484761	1	1	2.11362e-26	IL1B	alpha		LAP3	4.92052e-48	2.20717	0.917	0.336
TAF1D	1.23081e-67	2.03447	0.986	0.686	2.48587e-63	BFA	alpha		LINC00473	1.23154e-12	0.807349	0.508	0.211	2.48734e-08	TG	alpha		B2M	2.52139e-72	2.77922	1	1	5.09244e-68	CM	alpha		CD40	2.27758e-38	3.78517	0.959	0.336	4.60002e-34	IFNG	alpha		LCN2	1.92696e-30	6.06005	0.924	0.735	3.89187e-26	IL1B	alpha		SOD2	9.70144e-48	5.01107	0.988	0.906
SNHG8	8.87367e-79	2.03305	1	0.915	1.79222e-74	BFA	alpha		NUCB2	3.49291e-32	0.803076	0.984	0.973	7.05464e-28	TG	alpha		STAT1	5.27964e-72	2.92128	0.975	0.489	1.06633e-67	CM	alpha		IL32	2.5684e-38	5.59866	1	0.583	5.1874e-34	IFNG	alpha		ARPC1B	6.30926e-30	0.99315	1	0.91	1.27428e-25	IL1B	alpha		ARRDC4	2.00957e-47	-2.55032	0.226	0.897
SERP1	4.02467e-83	2.02592	1	0.991	8.12863e-79	BFA	alpha		UNQ6494	8.33655e-13	0.770568	0.327	0.067	1.68373e-08	TG	alpha		PLCE1	6.86877e-72	-4.12932	0.203	0.91	1.38729e-67	CM	alpha		PSMB8	2.76398e-38	3.1159	0.986	0.525	5.58241e-34	IFNG	alpha		CHGB	9.46754e-30	-1.47131	1	1	1.91216e-25	IL1B	alpha		TM4SF4	2.012e-47	-1.72272	0.982	1
MPC1	8.27983e-76	2.00871	0.986	0.565	1.67228e-71	BFA	alpha		FABP5	2.76802e-08	0.763398	0.953	0.892	0.000559058	TG	alpha		PSME1	7.89706e-72	2.0495	0.996	0.91	1.59497e-67	CM	alpha		NFKBIA	3.75526e-38	4.82198	1	0.601	7.58451e-34	IFNG	alpha		KIAA1244	1.01107e-29	-1.27875	0.906	0.973	2.04206e-25	IL1B	alpha		HLA-A	3.35643e-47	1.07543	1	1
MTHFD2	6.4878e-66	2.00139	0.837	0.085	1.31034e-61	BFA	alpha		LAPTM4B	2.22805e-13	0.754752	0.823	0.61	4.49998e-09	TG	alpha		HLA-E	1.49474e-71	3.20764	0.993	0.987	3.01893e-67	CM	alpha		STAT1	4.39387e-38	3.23178	0.986	0.489	8.87431e-34	IFNG	alpha		GAPDH	5.18142e-29	0.748138	1	1	1.04649e-24	IL1B	alpha		CEBPD	6.83502e-47	3.09357	0.923	0.341
VIMP	4.91832e-77	1.98494	0.977	0.677	9.93354e-73	BFA	alpha		SPC25	5.94615e-10	0.705577	0.606	0.359	1.20094e-05	TG	alpha		MAFB	1.64005e-71	-2.78257	0.449	0.978	3.31241e-67	CM	alpha		CP	5.27764e-38	2.60998	0.716	0.031	1.06592e-33	IFNG	alpha		CASP4	1.52593e-28	1.23819	0.579	0.076	3.08193e-24	IL1B	alpha		HLA-F	9.12246e-47	1.58032	0.833	0.161
EDF1	3.58401e-81	1.94669	1	1	7.23863e-77	BFA	alpha		PPP1R1A	1.0136e-18	0.701876	0.996	0.991	2.04716e-14	TG	alpha		PPA1	3.62323e-71	1.79132	1	0.987	7.31783e-67	CM	alpha		ODF3B	6.5206e-38	1.777	0.851	0.112	1.31697e-33	IFNG	alpha		IFITM2	1.62639e-28	1.27902	0.491	0.018	3.28481e-24	IL1B	alpha		GBP1	1.02156e-45	2.39293	0.827	0.161
MT1F	1.64752e-49	1.94217	0.768	0.161	3.3275e-45	BFA	alpha		CITED2	6.02958e-09	0.693002	0.748	0.511	0.000121779	TG	alpha		ARRDC4	2.00202e-70	-2.74878	0.163	0.897	4.04347e-66	CM	alpha		CFB.1	9.3655e-38	2.09219	0.784	0.067	1.89155e-33	IFNG	alpha		PTP4A3	1.64148e-28	1.86946	0.912	0.637	3.31531e-24	IL1B	alpha		PLCE1	1.32229e-45	-3.57512	0.387	0.91
XPOT	3.27001e-70	1.93227	0.92	0.26	6.60445e-66	BFA	alpha		HYOU1	6.01813e-15	0.658232	0.795	0.511	1.21548e-10	TG	alpha		DYNLT1	2.64345e-70	2.01742	0.996	0.982	5.33898e-66	CM	alpha		SOD2	3.26895e-37	5.88436	1	0.906	6.6023e-33	IFNG	alpha		MIR7-3HG	2.10654e-28	1.4347	0.988	0.946	4.25459e-24	IL1B	alpha		CASP4	4.37209e-45	1.77895	0.762	0.076
EPRS	1.86015e-70	1.91789	0.963	0.516	3.75695e-66	BFA	alpha		XBP1	4.51058e-10	0.65549	1	0.996	9.11002e-06	TG	alpha		FAP	2.83249e-70	-2.56446	0.159	0.901	5.72078e-66	CM	alpha		PSME1	3.52048e-37	2.18008	1	0.91	7.11032e-33	IFNG	alpha		CYBA	2.20874e-28	2.32199	0.877	0.498	4.46099e-24	IL1B	alpha		TYMP	5.39123e-45	2.23788	0.839	0.215
HSP90B1	4.24417e-74	1.91538	1	0.996	8.57196e-70	BFA	alpha		DNAJC12	6.57067e-11	0.638996	0.902	0.821	1.32708e-06	TG	alpha		ABCC8	5.51052e-70	-2.49307	0.192	0.91	1.11296e-65	CM	alpha		IRF1	8.29361e-37	3.84342	0.973	0.426	1.67506e-32	IFNG	alpha		ZC3H12A	4.63992e-28	1.23914	0.52	0.04	9.37125e-24	IL1B	alpha		APOL6	2.72409e-44	1.5291	0.815	0.152
CREB3	1.31604e-70	1.90921	0.943	0.359	2.65801e-66	BFA	alpha		CPNE3	5.6983e-15	0.63005	0.925	0.758	1.15089e-10	TG	alpha		HLA-A	6.36256e-70	1.7853	1	1	1.28505e-65	CM	alpha		PSME2	1.00845e-36	2.99438	1	0.937	2.03676e-32	IFNG	alpha		PTP4A1	6.70469e-28	1.28586	0.936	0.682	1.35415e-23	IL1B	alpha		DNAJC12	3.22073e-44	1.8466	0.988	0.821
EIF4EBP1	2.74724e-67	1.90525	0.983	0.825	5.5486e-63	BFA	alpha		NLRP1	3.74695e-11	0.624906	0.89	0.794	7.56771e-07	TG	alpha		MT2A	1.20792e-69	4.76076	0.982	0.601	2.43963e-65	CM	alpha		HLA-B	3.00868e-36	3.35312	1	0.982	6.07664e-32	IFNG	alpha		KIAA1324	1.11941e-27	-1.00082	0.942	0.991	2.26086e-23	IL1B	alpha		PPA1	1.12181e-43	1.17516	1	0.987
GARS	1.99915e-72	1.90155	0.963	0.471	4.03768e-68	BFA	alpha		GADD45G	1.58718e-07	0.62334	0.815	0.655	0.00320562	TG	alpha		LOXL4	1.53734e-69	-3.33108	0.141	0.897	3.10496e-65	CM	alpha		HLA-E	3.50208e-36	3.11544	1	0.987	7.07315e-32	IFNG	alpha		TTR	1.16312e-27	-0.559214	1	1	2.34915e-23	IL1B	alpha		RRAS	3.45289e-43	2.06101	0.905	0.417
ARG2	3.68211e-65	1.88499	0.883	0.188	7.43676e-61	BFA	alpha		OSTC	3.7997e-13	0.617444	0.87	0.717	7.67426e-09	TG	alpha		NEURL3	4.43837e-69	2.85939	0.917	0.166	8.96418e-65	CM	alpha		B2M	4.47071e-36	2.6803	1	1	9.0295e-32	IFNG	alpha		FAP	2.90051e-27	-1.48552	0.567	0.901	5.85817e-23	IL1B	alpha		CD40	8.51602e-43	2.11764	0.887	0.336
MAP1LC3B	3.86147e-77	1.8844	0.997	0.87	7.799e-73	BFA	alpha		MALAT1	3.89336e-30	0.614084	1	1	7.86341e-26	TG	alpha		CD40	2.64834e-68	3.65602	0.938	0.336	5.34886e-64	CM	alpha		ISG20	8.44226e-36	2.95964	0.932	0.291	1.70508e-31	IFNG	alpha		HLA-E	5.95583e-27	1.5871	0.994	0.987	1.2029e-22	IL1B	alpha		FAP	1.32402e-42	-2.15961	0.321	0.901
SEC61A1	7.86889e-71	1.87901	0.968	0.65	1.58928e-66	BFA	alpha		C19orf10	1.1722e-12	0.611593	0.957	0.946	2.3675e-08	TG	alpha		SOCS1	6.16615e-68	3.1622	0.931	0.211	1.24538e-63	CM	alpha		CEBPD	8.55022e-36	3.28904	0.959	0.341	1.72689e-31	IFNG	alpha		LAMB3	6.12699e-27	1.35091	0.462	0.018	1.23747e-22	IL1B	alpha		LCN2	4.94421e-41	6.40576	0.929	0.735
IMPDH2	3.77916e-68	1.84777	0.946	0.547	7.63277e-64	BFA	alpha		HOPX	3.73972e-09	0.601777	0.791	0.619	7.55311e-05	TG	alpha		HEPACAM2	4.56005e-67	-1.88825	0.138	0.888	9.20993e-63	CM	alpha		ETV7	1.38485e-35	1.39969	0.716	0.045	2.79698e-31	IFNG	alpha		GLS	7.07479e-27	-1.28452	0.912	0.978	1.4289e-22	IL1B	alpha		SAT1	2.38367e-40	2.40738	0.994	0.879
RPS5	2.16171e-80	1.84217	1	1	4.366e-76	BFA	alpha		PLOD2	5.40298e-11	0.592089	0.74	0.48	1.09124e-06	TG	alpha		SLC7A8	6.9295e-67	-2.01241	0.333	0.942	1.39955e-62	CM	alpha		TM4SF4	1.71595e-35	-3.04055	0.689	1	3.46571e-31	IFNG	alpha		KCNK16	1.23662e-26	-1.38495	0.345	0.803	2.4976e-22	IL1B	alpha		GAPDH	5.1078e-39	0.913174	1	1
CAMLG	2.18463e-75	1.83838	0.994	0.753	4.4123e-71	BFA	alpha		HMGB3	2.56452e-08	0.59175	0.768	0.538	0.000517956	TG	alpha		PCSK2	1.31142e-66	-1.83141	0.931	1	2.64867e-62	CM	alpha		TMSB10	2.92592e-35	2.22739	1	0.996	5.90947e-31	IFNG	alpha		PPA1	1.3708e-26	0.801643	1	0.987	2.7686e-22	IL1B	alpha		KIAA1324	5.61666e-39	-1.37786	0.917	0.991
GOLGA2	4.86687e-77	1.8354	0.991	0.704	9.82963e-73	BFA	alpha		PDIA4	9.09673e-08	0.591111	0.594	0.39	0.00183727	TG	alpha		GBP4	1.74244e-66	3.19722	0.873	0.09	3.51921e-62	CM	alpha		TAPBP	4.78249e-35	2.12493	0.986	0.713	9.65919e-31	IFNG	alpha		LOXL4	1.99285e-26	-1.81626	0.503	0.897	4.02495e-22	IL1B	alpha		DYNLT1	7.6303e-39	1.29505	1	0.982
DXO	5.02228e-53	1.83341	0.842	0.309	1.01435e-48	BFA	alpha		TMEM45B	5.22945e-10	0.588685	0.516	0.256	1.05619e-05	TG	alpha		HLA-F	2.45967e-66	1.88213	0.906	0.161	4.96779e-62	CM	alpha		MT2A	5.58249e-35	4.74798	0.986	0.601	1.1275e-30	IFNG	alpha		B2M	2.42933e-26	0.600033	1	1	4.90651e-22	IL1B	alpha		PSMB10	1.29915e-38	1.24199	0.702	0.081
IFT20	1.2416e-74	1.82432	0.974	0.614	2.50766e-70	BFA	alpha		YWHAH	6.6805e-13	0.583341	0.953	0.821	1.34926e-08	TG	alpha		RPL3	2.49136e-66	-1.20842	1	1	5.0318e-62	CM	alpha		PPA1	7.19822e-35	1.82953	1	0.987	1.45382e-30	IFNG	alpha		MDH2	2.7605e-26	0.969203	1	0.973	5.57539e-22	IL1B	alpha		ABCC8	2.43053e-38	-1.98725	0.452	0.91
ALKBH5	5.5959e-61	1.8138	0.946	0.623	1.1302e-56	BFA	alpha		DNAJB9	5.57222e-12	0.577585	0.823	0.65	1.12542e-07	TG	alpha		CEBPD	8.8577e-66	3.41932	0.949	0.341	1.78899e-61	CM	alpha		DYNLT1	8.9682e-35	1.9908	1	0.982	1.81131e-30	IFNG	alpha		ZKSCAN1	3.84522e-26	-1.01293	0.871	0.987	7.76619e-22	IL1B	alpha		GLS	5.36949e-38	-1.76072	0.845	0.978
SRPR	6.44813e-77	1.81063	0.994	0.704	1.30233e-72	BFA	alpha		PRKCQ-AS1	5.38891e-08	0.557987	0.437	0.22	0.0010884	TG	alpha		IFIT3	2.89529e-65	3.07212	0.866	0.085	5.84762e-61	CM	alpha		HLA-C	1.38601e-34	2.44515	1	1	2.79932e-30	IFNG	alpha		BIRC3	4.67485e-26	1.85518	0.567	0.099	9.44179e-22	IL1B	alpha		FTH1	1.07261e-37	2.84495	1	1
RPL13A	2.21467e-72	1.80643	1	1	4.47297e-68	BFA	alpha		PPP2R2B	5.70479e-10	0.545369	0.673	0.413	1.1522e-05	TG	alpha		TIMP1	8.97081e-65	2.24837	0.996	0.991	1.81183e-60	CM	alpha		VMP1	1.00359e-33	2.36226	0.973	0.484	2.02695e-29	IFNG	alpha		TMEM176B	8.45899e-26	0.696053	1	1	1.70846e-21	IL1B	alpha		IRF1	1.26623e-37	1.96196	0.917	0.426
SLC31A1	5.81589e-66	1.79982	0.871	0.157	1.17464e-61	BFA	alpha		PDIA3	1.88134e-19	0.536913	1	1	3.79975e-15	TG	alpha		WARS	1.05816e-64	3.41668	0.949	0.457	2.13717e-60	CM	alpha		RNF213	1.02365e-33	2.66199	0.986	0.565	2.06746e-29	IFNG	alpha		MOB1B	8.97968e-26	-1.14306	0.772	0.946	1.81363e-21	IL1B	alpha		MT2A	3.40338e-37	3.7453	0.94	0.601
USP14	7.57302e-59	1.784	0.914	0.457	1.52952e-54	BFA	alpha		CD44	1.83466e-07	0.525307	0.626	0.422	0.00370547	TG	alpha		VMP1	1.20468e-64	2.05034	0.978	0.484	2.4331e-60	CM	alpha		HLA-A	1.59136e-33	1.79693	1	1	3.21408e-29	IFNG	alpha		NCOA7	1.24199e-25	2.49091	0.819	0.48	2.50845e-21	IL1B	alpha		VMP1	4.67402e-37	2.00936	0.905	0.484
EBLN3	2.45247e-69	1.78131	0.96	0.525	4.95326e-65	BFA	alpha		SEC11C	1.52969e-15	0.52526	1	1	3.08951e-11	TG	alpha		KIAA1324	3.64123e-64	-1.9112	0.75	0.991	7.35419e-60	CM	alpha		NCOA7	2.76032e-33	2.8536	0.959	0.48	5.57502e-29	IFNG	alpha		SLC26A4	1.35455e-25	3.02974	0.515	0.067	2.73578e-21	IL1B	alpha		CYSTM1	8.74589e-37	0.792154	1	1
C16orf13	5.72188e-68	1.77354	0.971	0.668	1.15565e-63	BFA	alpha		SSR3	1.88226e-12	0.523738	0.933	0.852	3.8016e-08	TG	alpha		TMSB10	6.21502e-64	2.10192	1	0.996	1.25525e-59	CM	alpha		CLIC1	2.90139e-33	1.59055	1	0.991	5.85993e-29	IFNG	alpha		PLSCR1	1.81062e-25	1.03144	0.807	0.372	3.65692e-21	IL1B	alpha		RNF213	1.3856e-36	2.34759	0.94	0.565
SLC35E1	1.07222e-66	1.77012	0.894	0.22	2.16557e-62	BFA	alpha		SPCS3	1.14052e-10	0.51423	0.823	0.619	2.30351e-06	TG	alpha		EPSTI1	6.90142e-64	2.11422	0.949	0.39	1.39388e-59	CM	alpha		RPL3	5.1768e-33	-1.25774	1	1	1.04556e-28	IFNG	alpha		NNMT	3.73562e-25	1.83452	0.62	0.139	7.54484e-21	IL1B	alpha		EPSTI1	7.59578e-36	1.46018	0.869	0.39
ATF6	1.06068e-67	1.76936	0.943	0.413	2.14227e-63	BFA	alpha		TMEM70	1.93899e-09	0.501875	0.638	0.39	3.91618e-05	TG	alpha		RNF213	3.76e-63	2.63343	0.975	0.565	7.59407e-59	CM	alpha		ZC3H12A	5.59043e-33	1.39619	0.676	0.04	1.1291e-28	IFNG	alpha		TM4SF4	4.91156e-25	-0.962052	0.988	1	9.91987e-21	IL1B	alpha		DNAJA1	9.7161e-36	1.09612	0.994	0.951
EPB41L4A-AS1	6.32391e-61	1.76649	0.971	0.767	1.27724e-56	BFA	alpha		ATP1B1	7.09731e-11	0.479254	0.976	0.951	1.43344e-06	TG	alpha		CLIC1	4.9706e-63	1.66026	1	0.991	1.00391e-58	CM	alpha		RHBDF2	6.02123e-33	1.3032	0.797	0.099	1.21611e-28	IFNG	alpha		TIMP1	5.04717e-25	0.949001	0.994	0.991	1.01938e-20	IL1B	alpha		WARS	2.30381e-35	2.28092	0.893	0.457
EIF1	6.29426e-78	1.75729	1	1	1.27125e-73	BFA	alpha		SSR2	1.01896e-11	0.475957	0.996	0.996	2.05799e-07	TG	alpha		CASP4	1.10047e-62	2.03063	0.844	0.076	2.22263e-58	CM	alpha		C2CD4A	8.11572e-33	2.84956	0.973	0.493	1.63913e-28	IFNG	alpha		INHBA	8.16523e-25	1.53095	0.667	0.161	1.64913e-20	IL1B	alpha		CHGB	3.2928e-35	-1.79834	1	1
RRP12	9.33846e-57	1.75085	0.808	0.152	1.88609e-52	BFA	alpha		IRS2	9.02739e-07	0.474959	0.531	0.327	0.0182326	TG	alpha		RARRES3	5.02328e-62	2.69802	0.884	0.206	1.01455e-57	CM	alpha		PLSCR1	8.41439e-33	1.85718	0.959	0.372	1.69945e-28	IFNG	alpha		VWA1	8.32842e-25	1.04425	0.93	0.753	1.68209e-20	IL1B	alpha		MDK	3.76824e-35	1.25928	0.988	0.83
MLEC	9.45706e-71	1.75022	0.989	0.61	1.91004e-66	BFA	alpha		PTP4A1	1.28275e-09	0.474023	0.87	0.682	2.59076e-05	TG	alpha		UBD	2.39799e-61	3.55823	0.866	0.179	4.84322e-57	CM	alpha		CX3CL1	9.29097e-33	2.88875	0.784	0.103	1.8765e-28	IFNG	alpha		AKR1C3	9.01695e-25	1.09977	0.474	0.036	1.82115e-20	IL1B	alpha		S100A11	5.09391e-35	1.65884	0.994	0.937
RPLP0	1.88526e-76	1.74927	1	1	3.80765e-72	BFA	alpha		SYT5	4.25406e-07	0.471697	0.614	0.417	0.00859192	TG	alpha		PLSCR1	1.85633e-60	1.80254	0.931	0.372	3.74922e-56	CM	alpha		BTG1	9.45308e-33	2.24199	1	1	1.90924e-28	IFNG	alpha		PYROXD2	1.0106e-24	-1.16292	0.135	0.632	2.04112e-20	IL1B	alpha		C2CD4A	1.30126e-34	2.23443	0.899	0.493
SRP54	2.9957e-72	1.74362	0.98	0.583	6.05041e-68	BFA	alpha		TKT	3.42008e-09	0.471591	0.929	0.812	6.90753e-05	TG	alpha		SCG2	4.4709e-60	-2.24351	0.859	1	9.02988e-56	CM	alpha		BBC3	1.07165e-32	1.89773	0.716	0.067	2.16442e-28	IFNG	alpha		PAPPA2	1.01729e-24	-1.31589	0.667	0.919	2.05462e-20	IL1B	alpha		BIRC3	1.3051e-34	2.41139	0.661	0.099
CDK2AP2	2.82419e-63	1.74188	0.931	0.448	5.70402e-59	BFA	alpha		SELK	4.83699e-11	0.471571	0.988	0.973	9.76927e-07	TG	alpha		NCOA7	6.03857e-60	2.57675	0.949	0.48	1.21961e-55	CM	alpha		LAMB3	1.12873e-32	1.4514	0.608	0.018	2.27969e-28	IFNG	alpha		TMOD1	1.23557e-24	0.997834	0.982	0.812	2.49548e-20	IL1B	alpha		KIAA1244	1.6386e-34	-1.43405	0.875	0.973
EIF4B	3.99749e-73	1.73579	1	0.946	8.07373e-69	BFA	alpha		TMED10	7.40733e-13	0.470437	0.992	0.955	1.49606e-08	TG	alpha		CHGB	1.25985e-59	-2.41803	1	1	2.54453e-55	CM	alpha		OAS3	1.30165e-32	1.6041	0.608	0.018	2.62894e-28	IFNG	alpha		FTH1	3.98723e-24	2.79987	1	1	8.05301e-20	IL1B	alpha		CFB.1	1.92343e-34	1.95717	0.625	0.067
HDLBP	1.82439e-74	1.72854	0.997	0.946	3.68472e-70	BFA	alpha		MDH2	1.71687e-10	0.467434	0.988	0.973	3.46756e-06	TG	alpha		CFB.1	1.96105e-59	2.57877	0.812	0.067	3.96073e-55	CM	alpha		APOL6	1.7456e-32	1.61851	0.838	0.152	3.52558e-28	IFNG	alpha		C2CD4B	4.98648e-24	1.65897	0.936	0.762	1.00712e-19	IL1B	alpha		MOB1B	2.10537e-34	-1.43791	0.619	0.946
PPP1R16A	1.04288e-43	1.72648	0.842	0.439	2.10629e-39	BFA	alpha		FKBP2	4.49596e-16	0.46691	1	1	9.08049e-12	TG	alpha		RRAS	1.30374e-58	1.93391	0.938	0.417	2.63317e-54	CM	alpha		SOCS1	1.84517e-32	2.82898	0.878	0.211	3.72669e-28	IFNG	alpha		S100A11	5.31747e-24	1.4415	0.982	0.937	1.07397e-19	IL1B	alpha		SLC7A8	3.0877e-34	-1.37617	0.601	0.942
EIF3B	2.39819e-63	1.7221	0.923	0.359	4.84362e-59	BFA	alpha		PAPSS2	1.72793e-07	0.459105	0.965	0.928	0.0034899	TG	alpha		S100A11	1.83653e-58	2.22986	0.989	0.937	3.70924e-54	CM	alpha		CRYBA2	2.81034e-32	-3.81552	0.635	0.996	5.67605e-28	IFNG	alpha		HEPACAM2	1.11902e-23	-1.0851	0.561	0.888	2.26009e-19	IL1B	alpha		IFIT3	7.1383e-34	1.4115	0.655	0.085
CEBPB	1.46598e-53	1.71809	0.805	0.184	2.96085e-49	BFA	alpha		NEAT1	1.37592e-06	0.458524	0.917	0.919	0.0277895	TG	alpha		PSMB10	1.86936e-58	1.55547	0.815	0.081	3.77555e-54	CM	alpha		PCSK2	1.66756e-31	-1.79358	0.959	1	3.36798e-27	IFNG	alpha		SLC30A8	1.67076e-23	-0.978481	0.877	0.982	3.37443e-19	IL1B	alpha		NNMT	9.13989e-34	2.51861	0.702	0.139
RPS16	4.95762e-80	1.71117	1	1	1.00129e-75	BFA	alpha		BACE2	2.4797e-07	0.45755	0.614	0.377	0.00500825	TG	alpha		FTH1	5.092e-58	3.14089	1	1	1.02843e-53	CM	alpha		SLC30A8	2.98114e-31	-2.7693	0.405	0.982	6.02101e-27	IFNG	alpha		PSME1	2.3386e-23	0.767007	1	0.91	4.72326e-19	IL1B	alpha		PLSCR1	1.39829e-33	1.23435	0.875	0.372
EIF3G	1.47664e-74	1.69914	0.994	0.919	2.98238e-70	BFA	alpha		KRTCAP2	2.91923e-09	0.456608	0.933	0.816	5.89597e-05	TG	alpha		KCNK16	7.12117e-58	-1.84875	0.105	0.803	1.43826e-53	CM	alpha		CFL2	3.05943e-31	1.91514	0.932	0.345	6.17912e-27	IFNG	alpha		CXCL8	5.31552e-23	3.27146	0.678	0.265	1.07358e-18	IL1B	alpha		MAFB	1.46008e-33	-1.53473	0.702	0.978
SSSCA1	9.29549e-60	1.69707	0.903	0.439	1.87741e-55	BFA	alpha		ATP1B3	7.7802e-08	0.456198	0.673	0.444	0.00157137	TG	alpha		KIAA1244	1.21695e-57	-1.89835	0.645	0.973	2.45787e-53	CM	alpha		EPSTI1	3.55499e-31	2.25122	0.932	0.39	7.18001e-27	IFNG	alpha		SPTSSB	6.89063e-23	-1.29985	0.386	0.78	1.3917e-18	IL1B	alpha		HEPACAM2	6.54997e-33	-1.37151	0.393	0.888
DDX18	6.72454e-67	1.69342	0.957	0.538	1.35815e-62	BFA	alpha		HERPUD1	2.7179e-08	0.449738	0.949	0.87	0.000548933	TG	alpha		GLS	1.5674e-57	-2.07416	0.797	0.978	3.16569e-53	CM	alpha		BATF2	4.57197e-31	1.70225	0.676	0.058	9.234e-27	IFNG	alpha		JAK1	9.30598e-23	1.02927	0.912	0.686	1.87953e-18	IL1B	alpha		TAP2.1	7.05983e-33	1.04219	0.625	0.063
SNHG12	2.08052e-44	1.69123	0.754	0.197	4.20204e-40	BFA	alpha		TMEM176B	5.70765e-14	0.439636	1	1	1.15277e-09	TG	alpha		SLC7A2	2.21801e-57	-1.85697	0.833	1	4.47972e-53	CM	alpha		RTP4	4.70396e-31	1.31315	0.595	0.022	9.50059e-27	IFNG	alpha		NEURL1	1.4068e-22	-0.965475	0.602	0.897	2.84131e-18	IL1B	alpha		CRYBA2	7.20377e-33	-1.98409	0.905	0.996
HM13	7.34914e-74	1.68575	0.991	0.722	1.48431e-69	BFA	alpha		DNAJB11	4.73055e-08	0.434215	0.717	0.538	0.000955429	TG	alpha		GCG	3.65384e-57	-1.95919	1	1	7.37966e-53	CM	alpha		GBP3	5.62233e-31	1.68978	0.689	0.067	1.13554e-26	IFNG	alpha		GBP2	4.21226e-22	1.54292	0.532	0.117	8.50751e-18	IL1B	alpha		TMEM163	9.10929e-33	1.49727	0.833	0.359
EEF1D	4.77499e-74	1.67857	1	0.897	9.64404e-70	BFA	alpha		LMAN2	2.48376e-11	0.433414	0.933	0.861	5.01645e-07	TG	alpha		ISG20	9.1117e-57	2.8623	0.888	0.291	1.84029e-52	CM	alpha		MAFB	5.96366e-31	-2.5737	0.554	0.978	1.20448e-26	IFNG	alpha		FAM150B	5.24991e-22	0.766376	0.421	0.031	1.06032e-17	IL1B	alpha		MX1	3.62429e-32	1.02627	0.655	0.094
GTF2F1	2.58194e-64	1.66906	0.934	0.368	5.21474e-60	BFA	alpha		PALLD	8.85608e-08	0.43169	1	0.964	0.00178866	TG	alpha		CFL2	1.16356e-56	1.7176	0.917	0.345	2.35003e-52	CM	alpha		TNFSF10	7.5393e-31	2.98321	0.986	0.682	1.52271e-26	IFNG	alpha		RAB26	6.19515e-22	-0.910684	0.48	0.883	1.25123e-17	IL1B	alpha		NEURL3	4.72673e-32	2.00569	0.702	0.166
GOLGA3	6.85768e-63	1.66771	0.946	0.498	1.38505e-58	BFA	alpha		IFITM2	9.55316e-08	0.426157	0.161	0.018	0.00192945	TG	alpha		SAT1	1.18459e-56	2.69638	0.989	0.879	2.39252e-52	CM	alpha		PLCE1	3.0958e-30	-4.2228	0.23	0.91	6.25259e-26	IFNG	alpha		CXCL6	6.8337e-22	3.2852	0.468	0.063	1.3802e-17	IL1B	alpha		PFN1	6.74425e-32	0.997387	1	0.987
NHP2	3.80975e-67	1.66408	0.98	0.726	7.69455e-63	BFA	alpha		SPCS2	7.40396e-12	0.422316	0.984	0.964	1.49538e-07	TG	alpha		BTG1	5.36785e-56	1.98693	1	1	1.08414e-51	CM	alpha		OAS1	5.2107e-30	1.86468	0.649	0.054	1.0524e-25	IFNG	alpha		NFKBIA	7.05419e-22	2.15445	0.83	0.601	1.42473e-17	IL1B	alpha		ODF3B	1.01952e-31	1.24395	0.661	0.112
PSMC4	3.75022e-64	1.64834	0.931	0.426	7.57432e-60	BFA	alpha		VWA1	2.23075e-07	0.418639	0.862	0.753	0.00450544	TG	alpha		DNAJA1	5.95075e-56	1.37575	1	0.951	1.20187e-51	CM	alpha		BAZ1A	5.51815e-30	1.54448	0.865	0.206	1.1145e-25	IFNG	alpha		GNG5	1.89135e-21	0.843154	1	0.987	3.81995e-17	IL1B	alpha		ZKSCAN1	1.64454e-31	-1.19232	0.798	0.987
SRPRB	3.57584e-62	1.64389	0.914	0.372	7.22212e-58	BFA	alpha		VIMP	9.47371e-07	0.417077	0.791	0.677	0.019134	TG	alpha		C2CD4A	7.00349e-56	2.63279	0.942	0.493	1.41449e-51	CM	alpha		APOL1	7.60136e-30	1.11112	0.554	0.013	1.53525e-25	IFNG	alpha		PPP2R2B	2.34788e-21	1.22426	0.76	0.413	4.74201e-17	IL1B	alpha		NFKBIA	1.76579e-31	2.98255	0.869	0.601
PYGB	3.25731e-51	1.64127	0.817	0.238	6.57878e-47	BFA	alpha		CDK2AP2	7.546e-08	0.414426	0.673	0.448	0.00152407	TG	alpha		PARP14	1.2962e-55	2.31061	0.909	0.332	2.61794e-51	CM	alpha		TMEM50A	8.2456e-30	1.24012	1	0.87	1.66536e-25	IFNG	alpha		PTPRN	7.54715e-21	-0.773583	1	1	1.5243e-16	IL1B	alpha		KCNK16	2.78621e-31	-1.54312	0.244	0.803
SEC16A	8.33166e-59	1.63996	0.917	0.399	1.68275e-54	BFA	alpha		SIL1	8.65114e-09	0.409748	0.957	0.865	0.000174727	TG	alpha		PDZK1	1.79618e-55	-1.41056	0.094	0.776	3.62775e-51	CM	alpha		RNF24	8.53891e-30	0.915881	0.595	0.027	1.7246e-25	IFNG	alpha		XBP1	2.16494e-20	1.02448	0.994	0.996	4.37252e-16	IL1B	alpha		NCOA7	3.76793e-31	2.37918	0.845	0.48
EIF2S3	1.1923e-62	1.62265	0.943	0.475	2.40809e-58	BFA	alpha		GNAI1	2.00936e-09	0.40768	0.945	0.857	4.05831e-05	TG	alpha		SLC29A4	2.8543e-55	-1.50147	0.453	0.964	5.76483e-51	CM	alpha		KIAA1324	9.44613e-30	-1.99352	0.689	0.991	1.90783e-25	IFNG	alpha		SAT1	2.29394e-20	1.42647	0.971	0.879	4.63307e-16	IL1B	alpha		ATP6V0E1	9.5187e-31	0.806477	1	0.996
TMEM208	8.58974e-73	1.61961	1	0.955	1.73487e-68	BFA	alpha		STMN1	5.07915e-08	0.400418	0.984	0.919	0.00102584	TG	alpha		IFI6	2.39167e-54	2.58128	0.978	0.897	4.83045e-50	CM	alpha		PARP14	1.03239e-29	2.2409	0.892	0.332	2.08512e-25	IFNG	alpha		HIGD1A	3.35348e-20	0.818026	0.977	0.91	6.77302e-16	IL1B	alpha		PAPPA2	2.28118e-30	-1.55506	0.577	0.919
PSMD13	2.54667e-63	1.61135	0.948	0.583	5.14351e-59	BFA	alpha		TUBA1B	1.29702e-11	0.397178	1	1	2.6196e-07	TG	alpha		MOB1B	2.86057e-54	-1.69259	0.522	0.946	5.77749e-50	CM	alpha		CD274	1.32709e-29	1.3408	0.608	0.036	2.68032e-25	IFNG	alpha		ARPC3	3.52605e-20	0.573084	1	1	7.12156e-16	IL1B	alpha		GNG5	3.99043e-30	1.01239	1	0.987
KPNB1	1.13178e-67	1.61116	0.997	0.789	2.28586e-63	BFA	alpha		ALG5	7.48947e-08	0.39299	0.764	0.565	0.00151265	TG	alpha		MDK	3.9122e-54	1.58539	0.978	0.83	7.90146e-50	CM	alpha		IFI6	1.84144e-29	3.04376	0.986	0.897	3.71915e-25	IFNG	alpha		TMED8	4.22396e-20	-0.985236	0.468	0.816	8.53113e-16	IL1B	alpha		IFI35	7.71192e-30	1.12777	0.762	0.251
SHMT2	1.99406e-49	1.5998	0.782	0.175	4.02741e-45	BFA	alpha		ACOT13	1.36579e-06	0.3901	0.854	0.722	0.0275848	TG	alpha		GLRX	4.5842e-54	2.30675	0.931	0.547	9.25871e-50	CM	alpha		FTH1	1.93075e-29	3.11427	1	1	3.89953e-25	IFNG	alpha		C5orf38	5.3408e-20	-0.912081	0.737	0.951	1.07868e-15	IL1B	alpha		LAMB3	1.23986e-29	1.25446	0.5	0.018
SEC61G	3.03687e-74	1.59581	1	0.996	6.13357e-70	BFA	alpha		DAD1	1.26212e-07	0.389738	0.984	0.969	0.00254911	TG	alpha		TMEM163	5.53966e-54	1.97895	0.888	0.359	1.11884e-49	CM	alpha		TMEM163	2.81252e-29	1.78201	0.946	0.359	5.68044e-25	IFNG	alpha		PDCD5	6.09283e-20	0.935008	0.971	0.812	1.23057e-15	IL1B	alpha		BATF2	1.75213e-29	1.32112	0.565	0.058
NEAT1	5.71105e-35	1.59318	0.991	0.919	1.15346e-30	BFA	alpha		MESDC2	8.82802e-07	0.381648	0.756	0.614	0.01783	TG	alpha		VAMP8	8.60686e-54	1.31224	0.996	0.919	1.73833e-49	CM	alpha		CXCL2	3.80609e-29	4.02602	0.757	0.135	7.68716e-25	IFNG	alpha		LDHA	7.17422e-20	1.10316	0.854	0.516	1.44898e-15	IL1B	alpha		CNN3	2.47703e-29	1.21936	0.78	0.274
SARS	1.30985e-70	1.58184	0.997	0.857	2.6455e-66	BFA	alpha		GAPDH	3.08611e-14	0.3807	1	1	6.23302e-10	TG	alpha		RAB26	1.14264e-53	-1.43378	0.243	0.883	2.3078e-49	CM	alpha		BATF3	4.84892e-29	1.20393	0.514	0.004	9.79336e-25	IFNG	alpha		PEA15	1.09458e-19	1.02887	0.667	0.256	2.21071e-15	IL1B	alpha		TMSB10	5.27176e-29	1.26093	1	0.996
ELP5	7.61398e-61	1.56731	0.948	0.583	1.5378e-56	BFA	alpha		TMEM66	7.76422e-15	0.378199	1	1	1.56814e-10	TG	alpha		ODF3B	3.0084e-53	1.55445	0.801	0.112	6.07607e-49	CM	alpha		FAP	8.22906e-29	-2.52019	0.149	0.901	1.66202e-24	IFNG	alpha		RHEB	1.54329e-19	0.685387	0.982	0.919	3.11698e-15	IL1B	alpha		IER3	6.00265e-29	2.55688	0.875	0.534
NPM1	1.32075e-63	1.56443	1	1	2.66753e-59	BFA	alpha		TMEM176A	1.14017e-09	0.377754	1	1	2.30279e-05	TG	alpha		MX1	5.29148e-53	2.14061	0.779	0.094	1.06872e-48	CM	alpha		CPE	8.93339e-29	-1.76114	0.973	1	1.80428e-24	IFNG	alpha		ERO1L	1.54364e-19	1.15408	0.766	0.466	3.1177e-15	IL1B	alpha		SLC30A8	7.07144e-29	-1.23596	0.78	0.982
GPT2	4.20968e-64	1.56411	0.797	0.036	8.50229e-60	BFA	alpha		NANS	2.76522e-07	0.376504	0.531	0.309	0.00558492	TG	alpha		TNFSF10	2.60689e-52	2.81096	0.986	0.682	5.26513e-48	CM	alpha		LYN	9.18853e-29	1.62664	0.689	0.085	1.85581e-24	IFNG	alpha		PDZK1	1.55598e-19	-0.892132	0.398	0.776	3.14261e-15	IL1B	alpha		GBP3	9.95385e-29	1.22701	0.571	0.067
NARS	9.79267e-65	1.56284	0.977	0.704	1.97783e-60	BFA	alpha		ERP44	1.93749e-06	0.372038	0.811	0.682	0.0391315	TG	alpha		ZKSCAN1	3.19047e-52	-1.48781	0.707	0.987	6.44379e-48	CM	alpha		APOL2	9.69306e-29	1.78011	0.797	0.17	1.95771e-24	IFNG	alpha		SGK1	1.60475e-19	1.45465	0.339	0.009	3.24111e-15	IL1B	alpha		TIMP1	1.24952e-28	1.11611	0.988	0.991
COPA	7.04806e-65	1.56144	0.983	0.659	1.4235e-60	BFA	alpha		CIB1	1.74301e-07	0.363547	0.984	0.937	0.00352036	TG	alpha		LAMB3	5.04968e-52	1.61737	0.707	0.018	1.01988e-47	CM	alpha		NNMT	1.00612e-28	3.46327	0.77	0.139	2.03207e-24	IFNG	alpha		CARHSP1	2.51713e-19	1.32964	0.965	0.897	5.08385e-15	IL1B	alpha		PSMA3	1.64305e-28	0.976811	0.97	0.726
EIF3F	9.48609e-70	1.55848	1	0.937	1.91591e-65	BFA	alpha		GNAS	6.2304e-08	0.356037	1	1	0.00125835	TG	alpha		C5orf38	6.10293e-52	-1.53363	0.46	0.951	1.23261e-47	CM	alpha		STAP2	1.59537e-28	1.60543	0.878	0.296	3.22218e-24	IFNG	alpha		LAPTM4B	3.1028e-19	0.967094	0.912	0.61	6.26673e-15	IL1B	alpha		TTR	2.11006e-28	-0.561934	1	1
EEF2	2.08795e-76	1.55478	1	0.996	4.21703e-72	BFA	alpha		MALSU1	1.69864e-07	0.355205	0.681	0.475	0.00343075	TG	alpha		CD47	6.37367e-52	1.65044	0.96	0.7	1.28729e-47	CM	alpha		LY6E	1.67754e-28	3.25536	0.851	0.3	3.38813e-24	IFNG	alpha		RP11-79H23.3	4.08054e-19	0.768939	0.333	0.009	8.24147e-15	IL1B	alpha		ICAM1	3.78714e-28	2.26895	0.649	0.166
INTS6	7.33532e-46	1.55412	0.877	0.413	1.48152e-41	BFA	alpha		RPA3	2.9198e-07	0.354898	0.878	0.722	0.00589712	TG	alpha		ST5	1.11003e-51	1.99369	0.848	0.278	2.24193e-47	CM	alpha		HEPACAM2	1.93738e-28	-1.94229	0.122	0.888	3.91292e-24	IFNG	alpha		SLC7A2	6.29625e-19	-0.868509	0.971	1	1.27165e-14	IL1B	alpha		RPS3A	6.49321e-28	-0.505196	1	1
GOLGB1	1.65894e-62	1.55358	0.98	0.762	3.35057e-58	BFA	alpha		RPN2	3.65075e-07	0.349872	0.894	0.821	0.00737342	TG	alpha		RGS4	1.20759e-51	-2.4755	0.362	0.906	2.43898e-47	CM	alpha		SLC7A2	2.16592e-28	-1.99092	0.851	1	4.3745e-24	IFNG	alpha		CTSS	7.09125e-19	1.05784	0.573	0.184	1.43222e-14	IL1B	alpha		MDH2	1.01324e-27	0.893498	0.994	0.973
SPSB3	1.00414e-61	1.54538	0.946	0.426	2.02805e-57	BFA	alpha		IFT43	1.77905e-07	0.347198	0.65	0.404	0.00359315	TG	alpha		PEMT	1.23529e-51	-1.52133	0.714	0.996	2.49492e-47	CM	alpha		PHF11	2.17043e-28	1.60085	0.878	0.269	4.38362e-24	IFNG	alpha		ATP6V0E1	1.18641e-18	0.630612	1	0.996	2.39618e-14	IL1B	alpha		ARPC3	1.15649e-27	0.671874	1	1
SNHG7	1.21128e-59	1.54508	0.983	0.897	2.44642e-55	BFA	alpha		TBC1D30	3.65313e-08	0.34151	0.386	0.157	0.000737823	TG	alpha		APOL6	3.10046e-51	1.50752	0.808	0.152	6.26201e-47	CM	alpha		TMEM140	7.28715e-28	1.01582	0.581	0.036	1.47178e-23	IFNG	alpha		ELF3	1.40804e-18	1.24023	0.971	0.848	2.84382e-14	IL1B	alpha		LOXL4	2.01643e-27	-1.91626	0.482	0.897
CEBPG	8.89031e-55	1.52425	0.871	0.265	1.79558e-50	BFA	alpha		VDAC3	3.2263e-07	0.333381	0.965	0.919	0.00651615	TG	alpha		JAK1	3.52672e-51	1.55699	0.971	0.686	7.12292e-47	CM	alpha		WARS	7.57141e-28	3.09739	0.919	0.457	1.5292e-23	IFNG	alpha		TMEM132A	1.90498e-18	0.867675	0.526	0.139	3.84749e-14	IL1B	alpha		GLRX	2.8575e-27	1.69779	0.863	0.547
RANBP2	9.08431e-58	1.52374	0.957	0.614	1.83476e-53	BFA	alpha		SLC36A4	1.76337e-06	0.324277	0.787	0.556	0.0356147	TG	alpha		ALDH1A1	2.45846e-50	-1.46883	0.978	1	4.96536e-46	CM	alpha		ARRDC4	9.42385e-28	-2.62415	0.203	0.897	1.90334e-23	IFNG	alpha		TMC5	2.7143e-18	0.857489	0.322	0.009	5.48208e-14	IL1B	alpha		PHF11	5.72301e-27	1.08489	0.75	0.269
STK19	8.7551e-55	1.52374	0.871	0.287	1.76827e-50	BFA	alpha		ARL1	1.91746e-06	0.320478	0.921	0.848	0.0387269	TG	alpha		G6PC2	2.69488e-50	-2.09365	0.043	0.668	5.44286e-46	CM	alpha		SPPL2A	9.56411e-28	1.32512	0.986	0.556	1.93166e-23	IFNG	alpha		HSPB1	3.43997e-18	0.992349	0.994	0.982	6.9477e-14	IL1B	alpha		SLC26A4	9.55357e-27	3.44867	0.53	0.067
LRRC75A-AS1	3.48674e-72	1.51729	1	1	7.04217e-68	BFA	alpha		RPL10	4.14519e-15	0.320248	1	1	8.37203e-11	TG	alpha		CPE	2.78879e-50	-1.37511	1	1	5.63253e-46	CM	alpha		LOXL4	1.06225e-27	-3.25124	0.122	0.897	2.14544e-23	IFNG	alpha		HDGF	4.40662e-18	1.19755	0.819	0.574	8.90005e-14	IL1B	alpha		RPL21	1.11529e-26	-0.517998	1	1
RPLP2	2.57191e-75	1.51621	1	1	5.19449e-71	BFA	alpha		TMBIM4	9.73747e-07	0.316178	0.913	0.843	0.0196668	TG	alpha		KIF12	4.15331e-50	-1.48649	0.359	0.915	8.38845e-46	CM	alpha		ABCC8	1.89318e-27	-2.32672	0.284	0.91	3.82366e-23	IFNG	alpha		TMEM163	4.94632e-18	1.00225	0.713	0.359	9.99008e-14	IL1B	alpha		NEURL1	3.60979e-26	-1.07619	0.518	0.897
DDX21	1.55148e-57	1.51576	0.951	0.601	3.13352e-53	BFA	alpha		COPE	5.66126e-08	0.311005	0.992	0.996	0.0011434	TG	alpha		TGM2	5.32799e-50	2.66952	0.808	0.175	1.07609e-45	CM	alpha		GBP5	2.10239e-27	1.93804	0.581	0.04	4.2462e-23	IFNG	alpha		TYMP	6.10258e-18	1.12996	0.596	0.215	1.23254e-13	IL1B	alpha		NEAT1	3.88544e-26	1.31172	0.994	0.919
CDC37	1.50362e-57	1.5141	0.931	0.516	3.03687e-53	BFA	alpha		MIF	3.34614e-08	0.310869	0.992	0.991	0.00067582	TG	alpha		PAPPA2	5.43156e-50	-1.8943	0.399	0.919	1.09701e-45	CM	alpha		CHGB	2.17605e-27	-2.36813	1	1	4.39496e-23	IFNG	alpha		PTPRN2	7.10061e-18	-0.77578	0.778	0.924	1.43411e-13	IL1B	alpha		CYBA	3.90734e-26	2.26937	0.845	0.498
PPM1G	6.93378e-61	1.51029	0.943	0.605	1.40042e-56	BFA	alpha		DBI	3.25794e-08	0.305619	1	1	0.000658006	TG	alpha		TAP2.1	5.70147e-50	1.54564	0.739	0.063	1.15153e-45	CM	alpha		MT1F	2.75694e-27	1.69472	0.784	0.161	5.56818e-23	IFNG	alpha		ZFP36L1	7.58204e-18	1.38936	0.614	0.233	1.53134e-13	IL1B	alpha		C2CD4B	4.31238e-26	1.72339	0.976	0.762
RPS21	1.49437e-81	1.50635	1	1	3.01817e-77	BFA	alpha		SEC61B	5.33064e-09	0.295561	0.996	0.991	0.000107663	TG	alpha		NNMT	6.06295e-50	3.37317	0.786	0.139	1.22453e-45	CM	alpha		SLC7A8	2.92362e-27	-1.81998	0.446	0.942	5.90483e-23	IFNG	alpha		CACNA1A	8.78965e-18	-0.854123	0.561	0.839	1.77525e-13	IL1B	alpha		CD47	8.06855e-26	1.04849	0.935	0.7
NELFE	7.93649e-60	1.50262	0.951	0.628	1.60293e-55	BFA	alpha		P4HB	1.20252e-08	0.291484	0.972	0.951	0.000242873	TG	alpha		ERO1LB	2.0206e-49	-1.74322	0.859	0.982	4.081e-45	CM	alpha		SAMD9	2.99602e-27	1.38407	0.649	0.072	6.05106e-23	IFNG	alpha		NEAT1	9.0095e-18	1.06281	0.959	0.919	1.81965e-13	IL1B	alpha		LRRC75A-AS1	8.43654e-26	-0.723532	0.994	1
FAU	3.31912e-75	1.49153	1	1	6.70362e-71	BFA	alpha		SDSL	2.47035e-06	0.288521	0.587	0.368	0.0498937	TG	alpha		RAC1	2.13393e-49	1.04166	1	0.991	4.3099e-45	CM	alpha		ATF3	4.06352e-27	2.49199	0.959	0.408	8.20709e-23	IFNG	alpha		LINC00963	1.03836e-17	0.837886	0.614	0.233	2.09718e-13	IL1B	alpha		ERO1LB	9.44022e-26	-1.21685	0.935	0.982
DDX46	6.00944e-61	1.49093	0.963	0.668	1.21373e-56	BFA	alpha		SEC61G	2.26262e-06	0.284598	0.996	0.996	0.0456981	TG	alpha		NUB1	6.99479e-49	1.75098	0.928	0.489	1.41274e-44	CM	alpha		GLS	4.57759e-27	-2.09484	0.824	0.978	9.24537e-23	IFNG	alpha		LINC00948	1.11445e-17	-0.82717	0.164	0.574	2.25086e-13	IL1B	alpha		ZC3H12A	1.08231e-25	1.36533	0.488	0.04
H2AFY	7.23011e-67	1.48822	0.994	0.812	1.46026e-62	BFA	alpha		CD63	1.44926e-08	0.280713	1	1	0.000292708	TG	alpha		FAM177A1	7.43168e-49	1.64163	0.971	0.673	1.50098e-44	CM	alpha		CHGA	9.75313e-27	1.93431	1	1	1.96984e-22	IFNG	alpha		IER3	1.4983e-17	1.9569	0.801	0.534	3.02611e-13	IL1B	alpha		H3F3A	1.24214e-25	0.56307	1	1
UCHL1	9.38707e-38	1.48407	0.814	0.39	1.89591e-33	BFA	alpha		UQCRQ	3.8282e-09	0.279098	1	1	7.73182e-05	TG	alpha		BBC3	1.49254e-48	1.82525	0.725	0.067	3.01447e-44	CM	alpha		RELB	1.00442e-26	1.32485	0.649	0.076	2.02863e-22	IFNG	alpha		SPPL2A	1.5921e-17	0.871757	0.836	0.556	3.21557e-13	IL1B	alpha		ELF3	1.60476e-25	1.50966	0.976	0.848
PRELID1	1.08732e-72	1.47438	1	0.91	2.19607e-68	BFA	alpha		EIF1	1.42176e-10	0.275906	1	1	2.87152e-06	TG	alpha		DNAJC12	2.13698e-48	1.78268	0.964	0.821	4.31605e-44	CM	alpha		SP110	1.39577e-26	0.993884	0.554	0.031	2.81904e-22	IFNG	alpha		S100A10	1.66742e-17	-0.911168	0.62	0.874	3.36769e-13	IL1B	alpha		NAMPT	1.70562e-25	1.55822	0.804	0.417
CYCS	1.03601e-56	1.4692	0.997	0.924	2.09243e-52	BFA	alpha		CMSS1	1.01105e-07	0.262608	0.354	0.135	0.00204202	TG	alpha		VAMP5	2.5986e-48	1.87118	0.917	0.43	5.24839e-44	CM	alpha		SCG2	1.43963e-26	-2.10816	0.892	1	2.90763e-22	IFNG	alpha		FEZ1	1.8261e-17	1.10052	0.62	0.269	3.68818e-13	IL1B	alpha		FAM150B	1.72804e-25	0.866873	0.47	0.031
NXT1	7.3962e-50	1.46898	0.877	0.372	1.49381e-45	BFA	alpha		RP11-88H10.2	8.03372e-09	0.257526	0.15	0.004	0.000162257	TG	alpha		CX3CL1	2.75505e-48	2.93269	0.754	0.103	5.56437e-44	CM	alpha		TIMP1	1.44829e-26	1.58974	0.986	0.991	2.92512e-22	IFNG	alpha		CPE	2.65913e-17	-0.652309	1	1	5.37064e-13	IL1B	alpha		SAA2	1.92378e-25	4.63947	0.571	0.117
SNHG16	5.12808e-57	1.46548	0.931	0.614	1.03572e-52	BFA	alpha		LY96	1.57196e-06	0.250485	0.157	0.027	0.0317489	TG	alpha		ARX	3.65267e-48	-1.58459	0.261	0.839	7.3773e-44	CM	alpha		VAMP5	1.47373e-26	1.83861	0.932	0.43	2.97649e-22	IFNG	alpha		KIF12	3.00814e-17	-0.838395	0.713	0.915	6.07554e-13	IL1B	alpha		XBP1	2.88356e-25	1.46359	1	0.996
COASY	3.84522e-46	1.46512	0.854	0.381	7.76619e-42	BFA	alpha		EIF4A2	1.06235e-06	-0.256526	0.996	1	0.0214563	TG	alpha		BATF2	8.5438e-48	1.6954	0.71	0.058	1.72559e-43	CM	alpha		GC	1.51067e-26	2.86246	0.986	0.996	3.05109e-22	IFNG	alpha		SPINK1	3.03005e-17	2.36855	0.608	0.233	6.1198e-13	IL1B	alpha		MRPL14	5.2572e-25	0.919335	0.976	0.78
CYB5D1	1.7364e-56	1.46502	0.745	0.04	3.507e-52	BFA	alpha		CLU	2.53426e-12	-0.280236	1	1	5.11844e-08	TG	alpha		NEURL1	1.81329e-47	-1.3579	0.366	0.897	3.66231e-43	CM	alpha		BST2	1.63267e-26	2.35879	0.568	0.04	3.2975e-22	IFNG	alpha		CXCL1	3.06701e-17	4.23853	0.561	0.202	6.19444e-13	IL1B	alpha		PDZK1	5.40963e-25	-1.05031	0.327	0.776
TSN	1.12945e-51	1.4645	0.877	0.39	2.28115e-47	BFA	alpha		RPL13A	1.28395e-07	-0.313129	0.992	1	0.00259319	TG	alpha		CP	2.65024e-47	2.89239	0.674	0.031	5.3527e-43	CM	alpha		RP11-79H23.3	1.71532e-26	0.906948	0.486	0.009	3.46443e-22	IFNG	alpha		MTUS1	3.10132e-17	1.16176	0.655	0.3	6.26374e-13	IL1B	alpha		KIF12	6.89615e-25	-1.07457	0.643	0.915
PABPC1	9.3191e-66	1.46381	0.994	0.901	1.88218e-61	BFA	alpha		FAM46C	4.10228e-07	-0.388588	0.567	0.749	0.00828537	TG	alpha		OPTN	4.23979e-47	1.45721	0.953	0.57	8.5631e-43	CM	alpha		IFI35	1.99817e-26	1.81804	0.824	0.251	4.0357e-22	IFNG	alpha		ERO1LB	3.2012e-17	-0.876092	0.942	0.982	6.46547e-13	IL1B	alpha		ETV7	7.53429e-25	0.704268	0.488	0.045
NUBP2	8.37847e-52	1.45691	0.917	0.574	1.6922e-47	BFA	alpha		C15orf48	3.91391e-09	-0.407108	0.972	1	7.90492e-05	TG	alpha		RPL21	8.16431e-47	-0.77142	0.996	1	1.64895e-42	CM	alpha		PNRC1	2.25016e-26	1.41882	1	0.852	4.54465e-22	IFNG	alpha		FLOT1	5.65252e-17	0.669725	0.965	0.839	1.14164e-12	IL1B	alpha		CCL20	8.0383e-25	5.75082	0.595	0.139
CIB1	2.24021e-69	1.45366	1	0.937	4.52456e-65	BFA	alpha		PSAP	1.91946e-08	-0.414788	0.988	0.991	0.000387674	TG	alpha		C12orf75	9.59735e-47	-1.10666	0.96	0.991	1.93838e-42	CM	alpha		DUSP5	2.28395e-26	2.21481	0.838	0.242	4.6129e-22	IFNG	alpha		HINT1	6.36481e-17	0.5824	1	1	1.2855e-12	IL1B	alpha		JAK1	8.30211e-25	1.10486	0.917	0.686
EIF3M	7.13944e-57	1.45346	0.934	0.583	1.44195e-52	BFA	alpha		IRF2BP2	9.41039e-07	-0.428241	0.803	0.857	0.0190062	TG	alpha		TSPAN7	1.26733e-46	-1.27808	0.272	0.83	2.55962e-42	CM	alpha		TGM2	3.13818e-26	2.5304	0.77	0.175	6.33818e-22	IFNG	alpha		PFN1	7.65697e-17	0.690847	0.988	0.987	1.54648e-12	IL1B	alpha		CXCL8	1.30181e-24	3.67692	0.702	0.265
TCEA1	3.80177e-57	1.45191	0.974	0.87	7.67843e-53	BFA	alpha		RAB26	5.28675e-08	-0.43162	0.772	0.883	0.00106776	TG	alpha		GAMT	1.39891e-46	-1.2929	0.286	0.865	2.82537e-42	CM	alpha		MOB1B	3.83055e-26	-1.82466	0.365	0.946	7.73657e-22	IFNG	alpha		SRP14	8.91143e-17	0.431321	1	1	1.79984e-12	IL1B	alpha		SP110	1.74889e-24	0.671617	0.458	0.031
RPS11	1.04379e-70	1.45128	1	1	2.10815e-66	BFA	alpha		SLC7A8	5.40264e-07	-0.439582	0.913	0.942	0.0109117	TG	alpha		RPS3A	3.04074e-46	-0.700487	0.996	1	6.14138e-42	CM	alpha		DNAJA1	4.34486e-26	1.30012	1	0.951	8.77532e-22	IFNG	alpha		SIL1	1.04875e-16	0.766319	0.965	0.865	2.11816e-12	IL1B	alpha		C5orf56	1.88571e-24	0.930933	0.613	0.139
POLE3	6.17624e-52	1.44897	0.825	0.224	1.24742e-47	BFA	alpha		KLHL42	1.22535e-06	-0.457033	0.602	0.709	0.0247485	TG	alpha		ISG15	5.88691e-46	2.9325	0.982	0.7	1.18898e-41	CM	alpha		ST5	5.30058e-26	1.6812	0.824	0.278	1.07056e-21	IFNG	alpha		HOPX	1.05685e-16	1.07149	0.865	0.619	2.13452e-12	IL1B	alpha		CLIC1	2.98576e-24	1.03704	1	0.991
SEC13	8.04067e-53	1.44876	0.926	0.493	1.62398e-48	BFA	alpha		MAFB	8.45939e-07	-0.466993	0.969	0.978	0.0170854	TG	alpha		RPL37A	1.13019e-44	-0.763502	1	1	2.28265e-40	CM	alpha		TRAFD1	5.69907e-26	1.36288	0.784	0.179	1.15104e-21	IFNG	alpha		MALAT1	1.10137e-16	0.608893	1	1	2.22444e-12	IL1B	alpha		TMEM176B	4.54868e-24	0.668104	1	1
DNAJC10	9.65069e-51	1.44389	0.894	0.381	1.94915e-46	BFA	alpha		MLXIPL	5.61723e-08	-0.475984	0.591	0.744	0.00113451	TG	alpha		IFI35	1.48537e-44	1.66263	0.812	0.251	2.99999e-40	CM	alpha		RIPK2	7.71218e-26	1.47246	0.622	0.072	1.55763e-21	IFNG	alpha		PLEKHA1	1.24787e-16	0.810469	0.889	0.677	2.52032e-12	IL1B	alpha		HINT1	7.90068e-24	0.648029	1	1
DNAJB2	3.22743e-57	1.44307	0.96	0.646	6.51845e-53	BFA	alpha		HEPACAM2	4.47139e-09	-0.486009	0.791	0.888	9.03087e-05	TG	alpha		PSMA3	1.62932e-44	1.18829	0.971	0.726	3.29074e-40	CM	alpha		OPTN	8.67355e-26	1.63566	0.959	0.57	1.7518e-21	IFNG	alpha		HIF1A	1.29491e-16	0.902931	0.842	0.552	2.61534e-12	IL1B	alpha		POMP	8.13399e-24	0.803611	0.988	0.951
RPS12	2.85789e-71	1.44281	1	1	5.77208e-67	BFA	alpha		CHGA	1.71144e-11	-0.501057	1	1	3.45659e-07	TG	alpha		PTPRN	2.38704e-44	-1.22622	0.975	1	4.82109e-40	CM	alpha		CR1L	1.04977e-25	0.996834	0.473	0.009	2.12023e-21	IFNG	alpha		ARRDC3	1.33314e-16	0.952413	0.538	0.17	2.69255e-12	IL1B	alpha		PRDX5	9.09595e-24	0.701168	1	1
SQSTM1	2.56789e-52	1.43979	1	0.973	5.18636e-48	BFA	alpha		TMED8	1.56204e-08	-0.503075	0.669	0.816	0.000315485	TG	alpha		APOL2	3.39344e-44	1.70951	0.764	0.17	6.85373e-40	CM	alpha		RAB26	1.23232e-25	-1.56132	0.216	0.883	2.48892e-21	IFNG	alpha		SLC26A4-AS1	1.75744e-16	0.56362	0.292	0.009	3.54951e-12	IL1B	alpha		CALR	1.27603e-23	0.889235	1	0.996
KRT10	2.44482e-59	1.43863	0.997	0.942	4.93781e-55	BFA	alpha		DSP	1.85975e-10	-0.510231	0.913	0.946	3.75615e-06	TG	alpha		PHF11	3.49774e-44	1.53434	0.822	0.269	7.06439e-40	CM	alpha		GLRX	1.50971e-25	2.09841	0.932	0.547	3.04917e-21	IFNG	alpha		ARHGEF10L	1.81607e-16	0.863195	0.702	0.39	3.66792e-12	IL1B	alpha		GBP4	2.11896e-23	1.32646	0.542	0.09
MANF	1.00398e-51	1.4335	0.968	0.744	2.02773e-47	BFA	alpha		ERBB3	6.90385e-07	-0.516111	0.287	0.475	0.0139437	TG	alpha		GBP3	3.636e-44	1.76817	0.685	0.067	7.34364e-40	CM	alpha		NUB1	1.63073e-25	1.84013	0.959	0.489	3.29359e-21	IFNG	alpha		CCL20	1.85584e-16	5.79661	0.485	0.139	3.74824e-12	IL1B	alpha		TMED8	2.14116e-23	-1.08791	0.435	0.816
TBC1D15	2.356e-50	1.42848	0.874	0.386	4.75841e-46	BFA	alpha		NEUROD1	5.38258e-07	-0.518049	0.846	0.892	0.0108712	TG	alpha		ATP6V0E1	4.79963e-44	0.849589	1	0.996	9.6938e-40	CM	alpha		KIAA1244	2.0163e-25	-1.85462	0.608	0.973	4.07231e-21	IFNG	alpha		ICAM1	2.01576e-16	1.78068	0.509	0.166	4.07123e-12	IL1B	alpha		TMEM132A	2.87092e-23	1.09084	0.589	0.139
ARL1	6.04524e-61	1.42606	0.997	0.848	1.22096e-56	BFA	alpha		PYROXD2	1.53978e-06	-0.519628	0.457	0.632	0.031099	TG	alpha		TTC39A	4.86191e-44	1.69096	0.949	0.664	9.81959e-40	CM	alpha		JAK1	2.79091e-25	1.59914	1	0.686	5.63679e-21	IFNG	alpha		TMEM45B	2.77626e-16	0.996549	0.62	0.256	5.60721e-12	IL1B	alpha		ERO1L	3.28992e-23	1.20789	0.821	0.466
WARS	2.65838e-56	1.42532	0.928	0.457	5.36912e-52	BFA	alpha		SCGN	9.06529e-14	-0.526934	0.996	1	1.83092e-09	TG	alpha		RIN2	5.18277e-44	-1.41415	0.286	0.83	1.04676e-39	CM	alpha		ZFP36L1	4.01769e-25	2.26106	0.811	0.233	8.11452e-21	IFNG	alpha		SAA2	2.79149e-16	4.4862	0.45	0.117	5.63797e-12	IL1B	alpha		IFITM3	3.77798e-23	1.21761	0.518	0.085
NANS	3.97211e-50	1.42043	0.854	0.309	8.02246e-46	BFA	alpha		KIAA1324	4.19915e-13	-0.531324	0.98	0.991	8.48102e-09	TG	alpha		BCL2A1	7.50155e-44	2.03223	0.612	0.004	1.51509e-39	CM	alpha		PPP1R15A	4.10032e-25	1.51952	0.865	0.283	8.28141e-21	IFNG	alpha		CXCL2	4.45844e-16	2.8203	0.474	0.135	9.00472e-12	IL1B	alpha		IFI6	5.20297e-23	1.04468	0.988	0.897
PRKAR2A	1.02177e-50	1.41875	0.926	0.525	2.06367e-46	BFA	alpha		FAP	4.14514e-07	-0.543396	0.854	0.901	0.00837194	TG	alpha		POMP	8.08627e-44	1.16294	0.986	0.951	1.63318e-39	CM	alpha		S100A11	4.90616e-25	2.02338	1	0.937	9.90897e-21	IFNG	alpha		VNN3	4.70795e-16	0.647155	0.275	0.004	9.50866e-12	IL1B	alpha		IL32	5.67785e-23	2.53386	0.845	0.583
SLC39A7	9.07243e-67	1.41546	0.991	0.74	1.83236e-62	BFA	alpha		CAMK2N1	7.60224e-17	-0.555913	0.992	1	1.53542e-12	TG	alpha		PFN1	1.27994e-43	1.07894	1	0.987	2.58509e-39	CM	alpha		C5orf56	6.84465e-25	1.38842	0.703	0.139	1.38241e-20	IFNG	alpha		PGR	6.55393e-16	-0.842925	0.298	0.646	1.3237e-11	IL1B	alpha		MIR7-3HG	7.17432e-23	1.17061	0.988	0.946
NAT9	7.57939e-51	1.41482	0.842	0.26	1.53081e-46	BFA	alpha		ATP2A3	1.03706e-10	-0.564926	0.429	0.673	2.09455e-06	TG	alpha		ATP1B1	2.20841e-43	1.45321	0.986	0.951	4.46032e-39	CM	alpha		ISG15	7.04312e-25	3.35707	0.973	0.7	1.4225e-20	IFNG	alpha		ITGA1	7.67895e-16	0.937061	0.503	0.157	1.55092e-11	IL1B	alpha		LINC00948	7.46003e-23	-0.927166	0.089	0.574
EIF2S2	1.68088e-62	1.41445	0.986	0.812	3.39487e-58	BFA	alpha		MARCKS	4.03025e-15	-0.587911	0.941	0.991	8.1399e-11	TG	alpha		CDKN1C	2.44789e-43	-1.97611	0.293	0.839	4.944e-39	CM	alpha		MDK	9.67864e-25	1.59666	0.973	0.83	1.9548e-20	IFNG	alpha		SERPINB1	7.9393e-16	0.832744	0.942	0.789	1.6035e-11	IL1B	alpha		PSMB3	7.52871e-23	0.698341	0.994	0.928
PPP1R15A	1.44852e-42	1.40973	0.788	0.283	2.92558e-38	BFA	alpha		KIF12	7.22932e-12	-0.595239	0.803	0.915	1.4601e-07	TG	alpha		TOP1	3.92114e-43	1.15906	0.978	0.744	7.91952e-39	CM	alpha		PAPPA2	9.87205e-25	-2.10472	0.351	0.919	1.99386e-20	IFNG	alpha		B4GALT1	8.48361e-16	0.803891	0.444	0.103	1.71344e-11	IL1B	alpha		REEP5	9.09656e-23	0.731509	0.988	0.969
MARS	3.32714e-51	1.409	0.865	0.359	6.71983e-47	BFA	alpha		FXYD2	2.86154e-07	-0.635406	0.594	0.74	0.00577944	TG	alpha		BSPRY	4.83631e-43	1.79745	0.866	0.43	9.76789e-39	CM	alpha		RRAS	1.77367e-24	1.67868	0.892	0.417	3.58228e-20	IFNG	alpha		DYNLT1	8.73565e-16	0.567056	0.994	0.982	1.76434e-11	IL1B	alpha		TMEM50A	1.30863e-22	0.783572	0.97	0.87
CEP70	4.33448e-49	1.40575	0.777	0.157	8.75435e-45	BFA	alpha		NDRG1	7.12128e-08	-0.647677	0.583	0.749	0.00143829	TG	alpha		NAMPT	5.98512e-43	1.64632	0.884	0.417	1.20881e-38	CM	alpha		SUPV3L1	4.25494e-24	1.28257	0.757	0.17	8.5937e-20	IFNG	alpha		NDUFV2	1.12057e-15	0.812801	0.673	0.314	2.26321e-11	IL1B	alpha		TMOD1	1.39115e-22	0.9948	0.964	0.812
DYNC1LI2	2.2645e-58	1.40426	0.974	0.677	4.5736e-54	BFA	alpha		ZKSCAN1	4.42976e-17	-0.662736	0.957	0.987	8.94678e-13	TG	alpha		SPPL2A	6.56339e-43	1.27075	0.931	0.556	1.32561e-38	CM	alpha		NBN	5.01452e-24	1.47844	0.824	0.251	1.01278e-19	IFNG	alpha		DNAJA1	1.14295e-15	0.635361	0.988	0.951	2.30841e-11	IL1B	alpha		FRRS1L	1.76808e-22	-0.945913	0.256	0.709
ZFAS1	1.32631e-53	1.39848	0.994	0.96	2.67875e-49	BFA	alpha		VEGFA	1.85062e-13	-0.669437	0.819	0.928	3.7377e-09	TG	alpha		PNRC1	7.69142e-43	1.37827	0.975	0.852	1.55344e-38	CM	alpha		PTPRN	5.70491e-24	-1.35749	0.986	1	1.15222e-19	IFNG	alpha		NDRG1	1.38718e-15	-1.00766	0.462	0.749	2.8017e-11	IL1B	alpha		RAB26	2.13287e-22	-0.954481	0.47	0.883
SRA1	4.00766e-54	1.39803	0.943	0.561	8.09427e-50	BFA	alpha		CRYBA2	4.23582e-08	-0.6724	1	0.996	0.000855508	TG	alpha		ETV7	1.04805e-42	1.25445	0.645	0.045	2.11674e-38	CM	alpha		PLA1A	6.03064e-24	1.86761	0.568	0.058	1.21801e-19	IFNG	alpha		PRDX1	1.87155e-15	0.809418	0.994	0.91	3.77998e-11	IL1B	alpha		TXN	4.57209e-22	0.78249	1	0.973
NOL7	1.0747e-56	1.39659	0.971	0.726	2.17057e-52	BFA	alpha		NEURL1	9.25206e-16	-0.67717	0.744	0.897	1.86864e-11	TG	alpha		LINC00948	1.32e-42	-1.04561	0.025	0.574	2.666e-38	CM	alpha		TNFRSF14	7.0407e-24	1.32943	0.797	0.22	1.42201e-19	IFNG	alpha		NEURL3	1.90661e-15	1.28575	0.503	0.166	3.85078e-11	IL1B	alpha		C5orf38	5.88343e-22	-0.974746	0.643	0.951
PRNP	5.24618e-45	1.39296	0.92	0.646	1.05957e-40	BFA	alpha		MOB1B	9.42481e-15	-0.698532	0.835	0.946	1.90353e-10	TG	alpha		CD274	1.63441e-42	1.23954	0.638	0.036	3.30103e-38	CM	alpha		CD47	7.1432e-24	1.6309	0.959	0.7	1.44271e-19	IFNG	alpha		PDGFRL	2.03641e-15	0.619424	0.503	0.139	4.11294e-11	IL1B	alpha		RCN1	6.81755e-22	0.864074	0.97	0.857
MED10	4.92733e-53	1.39222	0.92	0.547	9.95174e-49	BFA	alpha		LINC00948	6.66087e-16	-0.704106	0.232	0.574	1.3453e-11	TG	alpha		LDLRAP1	1.8039e-42	-1.22397	0.228	0.785	3.64334e-38	CM	alpha		VAMP8	7.85576e-24	1.19318	1	0.919	1.58663e-19	IFNG	alpha		CDKN1C	2.19194e-15	-0.729427	0.567	0.839	4.42705e-11	IL1B	alpha		RP11-79H23.3	7.34986e-22	0.81397	0.375	0.009
YIPF5	1.86843e-50	1.39145	0.874	0.399	3.77367e-46	BFA	alpha		GLS	1.50037e-17	-0.823821	0.988	0.978	3.03029e-13	TG	alpha		HDGF	2.84047e-42	1.45144	0.924	0.574	5.73689e-38	CM	alpha		BSPRY	1.09973e-23	1.83854	0.878	0.43	2.22112e-19	IFNG	alpha		PLOD2	2.70785e-15	0.917222	0.789	0.48	5.46904e-11	IL1B	alpha		SPTSSB	7.88333e-22	-1.25385	0.381	0.78
RPL18A	1.56911e-74	1.39064	1	1	3.16913e-70	BFA	alpha		ARRDC4	4.9754e-19	-0.995957	0.654	0.897	1.00488e-14	TG	alpha		NFKB2	6.3423e-42	1.28248	0.775	0.188	1.28095e-37	CM	alpha		CXCL8	1.21918e-23	4.17092	0.77	0.265	2.46238e-19	IFNG	alpha		PRDX5	3.31766e-15	0.603631	1	1	6.70068e-11	IL1B	alpha		RPL37A	7.9463e-22	-0.454902	1	1
YIF1A	9.9613e-67	1.38842	0.997	0.951	2.01188e-62	BFA	alpha											TXN	7.37714e-42	1.28018	0.989	0.973	1.48996e-37	CM	alpha		GCG	1.52525e-23	-1.66099	1	1	3.08054e-19	IFNG	alpha		GCNT3	3.53807e-15	1.02287	0.439	0.112	7.14584e-11	IL1B	alpha		INHBA	8.37032e-22	1.26656	0.631	0.161
AHI1	2.53198e-59	1.38735	0.971	0.7	5.11385e-55	BFA	alpha											C5orf56	1.16635e-41	1.33556	0.728	0.139	2.35568e-37	CM	alpha		IRF7	2.71625e-23	1.03232	0.662	0.103	5.48602e-19	IFNG	alpha		BCAP29	3.69877e-15	0.918236	0.784	0.502	7.47041e-11	IL1B	alpha		RPL13	1.06428e-21	-0.417422	1	1
MIA3	4.62337e-50	1.38732	0.917	0.538	9.33781e-46	BFA	alpha											LCN2	1.23801e-41	6.52116	0.902	0.735	2.5004e-37	CM	alpha		SLC29A4	2.7235e-23	-1.40017	0.486	0.964	5.50065e-19	IFNG	alpha		ALAS1	3.91707e-15	0.755204	0.731	0.395	7.91131e-11	IL1B	alpha		BCAM	1.19444e-21	-0.882095	0.845	0.969
RPL27A	2.85947e-71	1.38576	1	1	5.77526e-67	BFA	alpha											PTPRN2	1.63329e-41	-1.21591	0.569	0.924	3.29875e-37	CM	alpha		HAPLN3	3.48991e-23	1.10218	0.446	0.013	7.04858e-19	IFNG	alpha		PSMA3	4.05571e-15	0.651222	0.965	0.726	8.19133e-11	IL1B	alpha		PARP9	1.23473e-21	0.82362	0.756	0.305
MAP9	8.14188e-49	1.38011	0.874	0.417	1.64441e-44	BFA	alpha											PLK2	2.25801e-41	-1.68728	0.221	0.771	4.5605e-37	CM	alpha		ACHE	4.01955e-23	0.85873	0.446	0.013	8.11829e-19	IFNG	alpha		ST5	4.66071e-15	1.09841	0.596	0.278	9.41325e-11	IL1B	alpha		RPL8	1.35843e-21	-0.412185	1	1
IMP4	8.38297e-53	1.3783	0.908	0.498	1.69311e-48	BFA	alpha											GPX3	2.48555e-41	-1.25731	0.877	1	5.02006e-37	CM	alpha		ZKSCAN1	6.72023e-23	-1.42957	0.716	0.987	1.35728e-18	IFNG	alpha		NFKB2	6.21009e-15	0.717289	0.544	0.188	1.25425e-10	IL1B	alpha		MUC13	2.08035e-21	1.36452	0.845	0.426
NUB1	3.36869e-51	1.37772	0.914	0.489	6.80374e-47	BFA	alpha											NPDC1	2.63977e-41	-1.05744	0.902	0.996	5.33155e-37	CM	alpha		RAC1	7.57618e-23	1.14062	1	0.991	1.53016e-18	IFNG	alpha		EIF2S2	7.06108e-15	0.726376	0.895	0.812	1.42613e-10	IL1B	alpha		RHBDF2	2.33274e-21	0.846163	0.53	0.099
RPS13	4.65642e-72	1.37652	1	1	9.40457e-68	BFA	alpha											RHBDF2	4.08463e-41	1.1549	0.703	0.099	8.24974e-37	CM	alpha		PARP9	8.06943e-23	1.16588	0.892	0.305	1.62978e-18	IFNG	alpha		GADD45G	9.03992e-15	1.39707	0.842	0.655	1.82579e-10	IL1B	alpha		SNRPG	2.54356e-21	0.666591	1	0.991
UNC13A	4.61248e-50	1.37631	0.885	0.368	9.31582e-46	BFA	alpha											TMEM50A	4.36558e-41	1.09121	0.978	0.87	8.81716e-37	CM	alpha		CCL20	1.0418e-22	6.43187	0.662	0.139	2.10411e-18	IFNG	alpha		TAPBP	1.03312e-14	0.792287	0.883	0.713	2.0866e-10	IL1B	alpha		PTPRN2	2.55626e-21	-0.883712	0.732	0.924
RPS17L	2.23346e-58	1.3757	1	0.991	4.51093e-54	BFA	alpha											BAZ1A	6.02965e-41	1.53093	0.764	0.206	1.21781e-36	CM	alpha		NFKBIZ	1.07536e-22	1.42626	0.811	0.233	2.17191e-18	IFNG	alpha		VEGFA	1.06618e-14	-0.778084	0.76	0.928	2.15337e-10	IL1B	alpha		GCG	2.63009e-21	-0.919318	1	1
ATG101	3.05395e-51	1.37428	0.92	0.596	6.16807e-47	BFA	alpha											RPL7A	7.30989e-41	-0.612515	1	1	1.47638e-36	CM	alpha		SLFN5	1.28983e-22	1.1929	0.689	0.135	2.60506e-18	IFNG	alpha		WFS1	1.0947e-14	-0.8123	0.509	0.776	2.21097e-10	IL1B	alpha		GSDMD	2.83244e-21	0.906282	0.696	0.269
UFM1	1.25437e-53	1.37195	0.946	0.646	2.53345e-49	BFA	alpha											CNN3	7.6442e-41	1.37015	0.808	0.274	1.5439e-36	CM	alpha		TTC39A	1.60466e-22	1.7158	0.946	0.664	3.24094e-18	IFNG	alpha		LY96	1.1199e-14	0.634586	0.304	0.027	2.26186e-10	IL1B	alpha		TPI1	3.69846e-21	0.635802	1	1
TRAM1	9.71299e-55	1.36931	0.937	0.632	1.96173e-50	BFA	alpha											QPCT	8.51785e-41	0.864516	1	1	1.72035e-36	CM	alpha		NFKB2	1.71926e-22	1.43371	0.73	0.188	3.47239e-18	IFNG	alpha		TKT	1.2417e-14	0.692122	0.936	0.812	2.50786e-10	IL1B	alpha		PYROXD2	3.78905e-21	-1.10882	0.196	0.632
RSL24D1	1.72142e-56	1.36776	0.974	0.794	3.47675e-52	BFA	alpha											CXCL10	1.12772e-40	5.34676	1	0.96	2.27765e-36	CM	alpha		TNFAIP2	3.57376e-22	3.09497	0.554	0.067	7.21792e-18	IFNG	alpha		SNX3	1.36318e-14	0.647042	0.977	0.96	2.75321e-10	IL1B	alpha		RTP4	4.35991e-21	0.657842	0.393	0.022
COG6	8.71821e-51	1.36322	0.851	0.283	1.76082e-46	BFA	alpha											FRRS1L	1.26656e-40	-1.10599	0.152	0.709	2.55807e-36	CM	alpha		MT1E	5.39962e-22	2.86699	0.784	0.265	1.09056e-17	IFNG	alpha		TMBIM4	1.39475e-14	0.631847	0.971	0.843	2.81697e-10	IL1B	alpha		PARP14	5.01697e-21	1.00177	0.786	0.332
RNMT	4.04707e-50	1.36197	0.897	0.489	8.17386e-46	BFA	alpha											ISL1	2.19295e-40	-1.43285	0.486	0.919	4.4291e-36	CM	alpha		TSPAN7	8.02248e-22	-1.3558	0.189	0.83	1.6203e-17	IFNG	alpha		RAP1B	1.46918e-14	0.70059	0.924	0.713	2.9673e-10	IL1B	alpha		GSTO1	5.48697e-21	0.8539	0.964	0.852
GNL3	2.20235e-54	1.36156	0.94	0.511	4.44809e-50	BFA	alpha											PYROXD2	3.80894e-40	-1.25904	0.087	0.632	7.69291e-36	CM	alpha		IFIH1	8.59301e-22	1.71288	0.851	0.359	1.73553e-17	IFNG	alpha		CD40	1.52835e-14	0.918206	0.678	0.336	3.08681e-10	IL1B	alpha		QPCT	8.21625e-21	0.610568	1	1
SUPT5H	6.97355e-45	1.3612	0.885	0.489	1.40845e-40	BFA	alpha											OAS1	3.84988e-40	1.55901	0.63	0.054	7.77561e-36	CM	alpha		FAM177A1	9.07648e-22	1.7344	0.932	0.673	1.83318e-17	IFNG	alpha		EIF1	1.63127e-14	0.420164	1	1	3.29468e-10	IL1B	alpha		HDGF	8.87509e-21	1.21414	0.857	0.574
FAM73A	4.12708e-49	1.35937	0.905	0.484	8.33545e-45	BFA	alpha											MRPL14	4.5834e-40	1.06445	0.967	0.78	9.25709e-36	CM	alpha		LAMP3	1.06862e-21	0.943963	0.392	0.004	2.15829e-17	IFNG	alpha		F10	1.64949e-14	-0.549778	0.965	0.982	3.33148e-10	IL1B	alpha		CDKN1C	9.46675e-21	-0.995808	0.464	0.839
TRIM28	1.83795e-55	1.35751	0.968	0.632	3.71211e-51	BFA	alpha											BCAM	5.31465e-40	-1.15583	0.736	0.969	1.0734e-35	CM	alpha		RGS4	1.14851e-21	-2.40097	0.392	0.906	2.31964e-17	IFNG	alpha		PSMB8	1.86351e-14	0.709072	0.807	0.525	3.76374e-10	IL1B	alpha		C12orf75	1.21052e-20	-0.657703	0.976	0.991
TMED9	2.45382e-51	1.3571	0.977	0.762	4.95598e-47	BFA	alpha											DUSP5	5.69097e-40	2.26688	0.779	0.242	1.14941e-35	CM	alpha		BCAM	1.34036e-21	-1.31281	0.635	0.969	2.70713e-17	IFNG	alpha		HNRNPA1	1.95034e-14	0.504318	1	0.991	3.93911e-10	IL1B	alpha		SDC2	1.53495e-20	-0.883033	0.696	0.919
CCT6A	5.81375e-59	1.35581	0.989	0.865	1.1742e-54	BFA	alpha											USP30-AS1	5.73043e-40	0.977778	0.569	0.004	1.15737e-35	CM	alpha		ALDH1A1	1.36528e-21	-1.40755	1	1	2.75745e-17	IFNG	alpha		FNDC3B	2.04765e-14	0.768338	0.649	0.291	4.13564e-10	IL1B	alpha		SMIM24	1.59012e-20	-1.00179	0.518	0.83
EBNA1BP2	6.34623e-44	1.35571	0.86	0.457	1.28175e-39	BFA	alpha											STAP2	8.43254e-40	1.37687	0.804	0.296	1.70312e-35	CM	alpha		KLF6	1.44555e-21	1.93756	0.919	0.52	2.91958e-17	IFNG	alpha		CYB561D2	2.19175e-14	0.76224	0.69	0.35	4.42667e-10	IL1B	alpha		CXCL1	1.86358e-20	4.85679	0.607	0.202
TSTA3	4.38689e-46	1.35147	0.828	0.287	8.86021e-42	BFA	alpha											METRN	8.46293e-40	-1.22163	0.612	0.946	1.70926e-35	CM	alpha		RPL21	1.6703e-21	-0.770494	1	1	3.37351e-17	IFNG	alpha		PGM2L1	2.34418e-14	0.475758	0.269	0.013	4.73455e-10	IL1B	alpha		PDGFRL	1.93266e-20	0.879888	0.565	0.139
AP3D1	2.58761e-51	1.35128	0.928	0.498	5.22619e-47	BFA	alpha											GNG5	9.13047e-40	1.01727	0.996	0.987	1.84408e-35	CM	alpha		PDGFRL	2.20402e-21	1.10929	0.689	0.139	4.45147e-17	IFNG	alpha		OAZ1	2.35753e-14	0.456573	1	1	4.7615e-10	IL1B	alpha		FLRT3	2.33725e-20	0.833888	0.482	0.081
YIPF2	6.77665e-68	1.35115	0.997	0.87	1.36868e-63	BFA	alpha											TMOD1	9.24618e-40	1.30655	0.967	0.812	1.86745e-35	CM	alpha		NAMPT	2.22371e-21	1.6978	0.878	0.417	4.49124e-17	IFNG	alpha		ODF3B	2.36095e-14	0.607862	0.444	0.112	4.76841e-10	IL1B	alpha		RP11-254I22.3	2.50436e-20	1.10158	0.899	0.623
ALDH1L2	1.02433e-47	1.35106	0.759	0.143	2.06883e-43	BFA	alpha											PPP1R1A	1.02921e-39	-1.30298	0.822	0.991	2.07869e-35	CM	alpha		ETV6	2.55717e-21	1.09624	0.797	0.251	5.16471e-17	IFNG	alpha		CD14	2.40932e-14	1.01459	0.76	0.484	4.86611e-10	IL1B	alpha		PRDX1	2.5515e-20	0.77149	0.988	0.91
TCP1	5.02509e-51	1.3467	0.926	0.655	1.01492e-46	BFA	alpha											CARHSP1	1.58956e-39	1.88165	0.957	0.897	3.21044e-35	CM	alpha		HDGF	3.40716e-21	1.31581	0.919	0.574	6.88144e-17	IFNG	alpha		C12orf75	2.70073e-14	-0.494649	0.994	0.991	5.45467e-10	IL1B	alpha		PDCD5	3.03684e-20	0.895225	0.935	0.812
GAS5	3.5706e-51	1.34583	0.977	0.803	7.21154e-47	BFA	alpha											MZT2B	1.63112e-39	-0.839085	0.982	1	3.29436e-35	CM	alpha		GAMT	3.80318e-21	-1.32938	0.27	0.865	7.68128e-17	IFNG	alpha		SNHG6	2.91197e-14	-0.533419	0.971	0.991	5.88131e-10	IL1B	alpha		SLC7A2	3.09354e-20	-0.931488	0.964	1
UBE2M	6.56209e-62	1.34509	0.994	0.91	1.32534e-57	BFA	alpha											HSP90AA1	3.9392e-39	0.808454	1	1	7.95601e-35	CM	alpha		GBP7	4.02476e-21	0.67319	0.365	0	8.1288e-17	IFNG	alpha		IL18BP	2.94016e-14	0.578683	0.38	0.072	5.93825e-10	IL1B	alpha		ARX	3.15755e-20	-1.04692	0.446	0.839
RHOQ	4.98128e-47	1.33996	0.848	0.336	1.00607e-42	BFA	alpha											PDLIM2	5.28404e-39	-1.44958	0.25	0.749	1.06722e-34	CM	alpha		QPCT	4.05599e-21	0.830005	1	1	8.19189e-17	IFNG	alpha		SNRPG	2.95393e-14	0.522024	0.988	0.991	5.96604e-10	IL1B	alpha		MT1E	3.4631e-20	2.34924	0.667	0.265
SYVN1	5.94626e-46	1.33826	0.811	0.291	1.20097e-41	BFA	alpha											SLC22A17	5.46943e-39	-1.08997	0.779	0.987	1.10466e-34	CM	alpha		EXOC3L4	4.08608e-21	0.878009	0.365	0	8.25265e-17	IFNG	alpha		COX20	2.98723e-14	0.738648	0.789	0.484	6.03331e-10	IL1B	alpha		SNX3	3.50934e-20	0.749695	0.994	0.96
ZFPL1	5.25342e-48	1.33359	0.894	0.525	1.06103e-43	BFA	alpha											LY6E	7.64522e-39	2.60885	0.768	0.3	1.54411e-34	CM	alpha		FBXO6	4.90852e-21	1.0467	0.77	0.211	9.91374e-17	IFNG	alpha		CALM2	3.61383e-14	0.471013	1	1	7.29885e-10	IL1B	alpha		GATA6-AS1	3.67433e-20	-0.844496	0.185	0.641
PGP	1.02048e-42	1.33258	0.9	0.61	2.06107e-38	BFA	alpha											ZFP36L1	9.84842e-39	1.98619	0.768	0.233	1.98909e-34	CM	alpha		CNN3	5.75355e-21	1.41852	0.784	0.274	1.16205e-16	IFNG	alpha		HN1	3.79878e-14	0.727747	0.725	0.426	7.6724e-10	IL1B	alpha		SLC29A4	4.56013e-20	-0.801847	0.75	0.964
DAPK3	2.51962e-38	1.32715	0.779	0.314	5.08887e-34	BFA	alpha											IER3	1.8322e-38	2.05771	0.877	0.534	3.70049e-34	CM	alpha		FAM150B	6.19169e-21	1.06788	0.459	0.031	1.25054e-16	IFNG	alpha		CLIC1	3.8557e-14	0.751612	0.994	0.991	7.78736e-10	IL1B	alpha		CXCL2	4.81112e-20	3.12826	0.536	0.135
GOLGA4	5.29468e-66	1.32449	1	0.928	1.06937e-61	BFA	alpha											GC	2.59669e-38	2.27195	0.996	0.996	5.24453e-34	CM	alpha		ELF3	6.6955e-21	1.67466	0.986	0.848	1.35229e-16	IFNG	alpha		HSP90AA1	4.4099e-14	0.483512	1	1	8.90668e-10	IL1B	alpha		HSBP1	5.2565e-20	0.595852	1	0.996
NUDT22	7.82756e-39	1.32403	0.848	0.516	1.58093e-34	BFA	alpha											C1R	2.74712e-38	1.57806	0.598	0.04	5.54836e-34	CM	alpha		IZUMO4	6.88919e-21	0.654456	0.378	0.004	1.39141e-16	IFNG	alpha		CYSTM1	4.94803e-14	0.487857	1	1	9.99355e-10	IL1B	alpha		C1GALT1C1	6.87457e-20	0.942696	0.875	0.534
SGTA	9.08925e-46	1.32353	0.857	0.377	1.83576e-41	BFA	alpha											GATA6-AS1	3.5597e-38	-0.975741	0.094	0.641	7.18954e-34	CM	alpha		PSMA3	7.92477e-21	1.15968	0.973	0.726	1.60057e-16	IFNG	alpha		CFL2	5.04416e-14	0.851303	0.649	0.345	1.01877e-09	IL1B	alpha		C9orf16	9.05253e-20	1.20541	0.97	0.928
TM9SF2	2.18841e-48	1.32214	0.948	0.695	4.41993e-44	BFA	alpha											SP100	5.06185e-38	1.31807	0.761	0.229	1.02234e-33	CM	alpha		EHD4	8.61241e-21	0.896301	0.527	0.058	1.73945e-16	IFNG	alpha		DBI	7.24488e-14	0.544421	0.988	1	1.46325e-09	IL1B	alpha		IZUMO4	9.14197e-20	0.502094	0.333	0.004
DDX39A	1.64815e-42	1.32065	0.779	0.247	3.32876e-38	BFA	alpha											RPL8	5.83938e-38	-0.533037	1	1	1.17938e-33	CM	alpha		CXCL3	9.40624e-21	2.37831	0.486	0.045	1.89978e-16	IFNG	alpha		GPX3	7.46131e-14	-0.654933	0.971	1	1.50696e-09	IL1B	alpha		SLC22A17	1.1162e-19	-0.725462	0.929	0.987
SEC63	8.90952e-51	1.31817	0.946	0.659	1.79945e-46	BFA	alpha											C2CD4B	8.62803e-38	2.03895	0.96	0.762	1.7426e-33	CM	alpha		TRIM69	1.03735e-20	1.09784	0.743	0.229	2.09514e-16	IFNG	alpha		FXYD6	7.85464e-14	-0.713526	0.76	0.91	1.5864e-09	IL1B	alpha		MTUS1	1.17946e-19	1.14555	0.696	0.3
IKBIP	1.04149e-41	1.3169	0.756	0.229	2.1035e-37	BFA	alpha											TMED8	1.17553e-37	-1.23172	0.341	0.816	2.37421e-33	CM	alpha		C12orf75	1.1227e-20	-1.0387	0.959	0.991	2.26752e-16	IFNG	alpha		CKLF	8.69378e-14	0.958162	0.749	0.471	1.75588e-09	IL1B	alpha		ISG20	1.75533e-19	1.27338	0.673	0.291
SF3A3	4.0536e-44	1.31612	0.86	0.417	8.18706e-40	BFA	alpha											FAM150B	1.28162e-37	1.1575	0.58	0.031	2.58849e-33	CM	alpha		PTMA	1.13651e-20	0.861992	1	1	2.29541e-16	IFNG	alpha		VGF	1.07464e-13	1.45269	1	0.996	2.17045e-09	IL1B	alpha		BCAP29	2.50937e-19	0.906231	0.815	0.502
CRIPT	8.30608e-48	1.30876	0.88	0.475	1.67758e-43	BFA	alpha											ADCY1	2.28954e-37	-1.03892	0.094	0.619	4.62419e-33	CM	alpha		DNAJC12	1.24694e-20	1.42651	0.946	0.821	2.51843e-16	IFNG	alpha		TMEM236	1.13495e-13	-0.869898	0.409	0.722	2.29226e-09	IL1B	alpha		ZSCAN16-AS1	2.84052e-19	-0.733663	0.821	0.933
GDI2	9.10166e-55	1.30827	0.986	0.852	1.83826e-50	BFA	alpha											LYN	2.47899e-37	1.39692	0.634	0.085	5.00682e-33	CM	alpha		IFIT2	1.54587e-20	2.01871	0.486	0.045	3.12219e-16	IFNG	alpha		TFRC	1.17361e-13	0.66533	0.509	0.179	2.37034e-09	IL1B	alpha		TMEM86B	3.65972e-19	-0.812847	0.202	0.646
SMIM14	7.31054e-50	1.30722	0.971	0.771	1.47651e-45	BFA	alpha											RP11-79H23.3	2.74918e-37	1.13126	0.547	0.009	5.55252e-33	CM	alpha		C2CD4B	1.68355e-20	2.24997	0.986	0.762	3.40026e-16	IFNG	alpha		GATA6-AS1	1.21726e-13	-0.692346	0.292	0.641	2.45851e-09	IL1B	alpha		PFN2	4.53164e-19	-0.852498	0.762	0.888
TPT1	2.2062e-72	1.30603	1	1	4.45587e-68	BFA	alpha											SMIM24	2.87329e-37	-1.24593	0.362	0.83	5.80318e-33	CM	alpha		IFITM3	1.74184e-20	2.30357	0.554	0.085	3.51799e-16	IFNG	alpha		SDCBP	1.50732e-13	0.679848	0.901	0.744	3.04434e-09	IL1B	alpha		TSPAN7	6.03117e-19	-0.835867	0.524	0.83
PHF20L1	3.54319e-39	1.30319	0.814	0.404	7.15618e-35	BFA	alpha											NGFRAP1	5.09687e-37	-0.973413	0.851	0.987	1.02942e-32	CM	alpha		TOP1	1.76736e-20	1.16339	0.973	0.744	3.56953e-16	IFNG	alpha		YWHAH	1.55845e-13	0.716919	0.971	0.821	3.14761e-09	IL1B	alpha		HIGD1A	7.1976e-19	0.73656	0.976	0.91
PHGDH	2.71446e-36	1.30115	0.668	0.135	5.48239e-32	BFA	alpha											SUB1	5.42119e-37	0.818879	0.996	0.996	1.09492e-32	CM	alpha		PEMT	1.80744e-20	-1.3227	0.716	0.996	3.65048e-16	IFNG	alpha		STAT3	1.68436e-13	0.596771	0.959	0.753	3.4019e-09	IL1B	alpha		PTP4A1	8.54617e-19	1.13231	0.875	0.682
RER1	1.54672e-57	1.30084	0.948	0.511	3.1239e-53	BFA	alpha											RPL13	6.01179e-37	-0.57122	1	1	1.2142e-32	CM	alpha		GPX3	1.94013e-20	-1.29773	0.905	1	3.91848e-16	IFNG	alpha		PSAP	2.02873e-13	-0.571077	0.988	0.991	4.09743e-09	IL1B	alpha		H2AFZ	9.7278e-19	0.67986	0.988	0.996
VPS53	1.55696e-42	1.29657	0.842	0.399	3.14458e-38	BFA	alpha											PDCD5	1.25769e-36	1.02617	0.967	0.812	2.54015e-32	CM	alpha		RPS3A	2.23408e-20	-0.643164	1	1	4.51217e-16	IFNG	alpha		NFKBIZ	2.25654e-13	0.716739	0.579	0.233	4.55753e-09	IL1B	alpha		VGF	1.04944e-18	1.60565	1	0.996
LMF2	2.21208e-46	1.29654	0.857	0.372	4.46773e-42	BFA	alpha											ELF3	1.48334e-36	1.64152	0.986	0.848	2.99589e-32	CM	alpha		MRPL14	2.3972e-20	1.07858	0.959	0.78	4.84163e-16	IFNG	alpha		SEC61B	2.28226e-13	0.427638	1	0.991	4.60948e-09	IL1B	alpha		P4HB	1.07586e-18	0.677225	0.982	0.951
MRPL3	1.36744e-43	1.29132	0.897	0.628	2.76182e-39	BFA	alpha											PARP9	2.28302e-36	1.11582	0.819	0.305	4.61102e-32	CM	alpha		NEURL1	2.75513e-20	-1.31298	0.405	0.897	5.56453e-16	IFNG	alpha		VIL1	2.36844e-13	-0.707255	0.152	0.502	4.78353e-09	IL1B	alpha		GAMT	1.14776e-18	-0.82806	0.548	0.865
PGM3	1.56432e-43	1.29072	0.817	0.368	3.15946e-39	BFA	alpha											CXCL8	2.40043e-36	3.54936	0.746	0.265	4.84816e-32	CM	alpha		IER3	2.78954e-20	2.04593	0.892	0.534	5.63404e-16	IFNG	alpha		RAC1	2.46051e-13	0.58442	1	0.991	4.96948e-09	IL1B	alpha		LINC00657	1.39938e-18	-0.78163	0.685	0.901
C6orf48	8.36931e-48	1.28692	0.954	0.762	1.69035e-43	BFA	alpha											TMEM86B	2.95943e-36	-0.96674	0.12	0.646	5.97716e-32	CM	alpha		CXCL1	3.16978e-20	4.41661	0.703	0.202	6.40201e-16	IFNG	alpha		TUBA1A	2.77137e-13	1.43403	0.982	0.933	5.59734e-09	IL1B	alpha		NFKB2	1.56816e-18	0.871756	0.601	0.188
YME1L1	3.27912e-49	1.28549	0.928	0.614	6.62284e-45	BFA	alpha											NAA20	3.8895e-36	-0.906057	0.996	1	7.85561e-32	CM	alpha		SAT1	3.19094e-20	2.46329	0.973	0.879	6.44473e-16	IFNG	alpha		RBPMS	2.82187e-13	0.93114	0.404	0.108	5.69933e-09	IL1B	alpha		TAPBPL	1.80404e-18	0.747635	0.577	0.179
TIMM44	6.78775e-44	1.28398	0.785	0.242	1.37092e-39	BFA	alpha											WTAP	5.40722e-36	1.43763	0.895	0.574	1.0921e-31	CM	alpha		ERO1LB	3.40421e-20	-1.53999	0.892	0.982	6.87547e-16	IFNG	alpha		BACE2	2.96515e-13	0.795308	0.702	0.377	5.98871e-09	IL1B	alpha		TRIM69	2.32942e-18	0.818513	0.625	0.229
MAF1	2.65807e-48	1.28379	0.931	0.646	5.3685e-44	BFA	alpha											UBXN4	9.62941e-36	0.823223	1	0.973	1.94485e-31	CM	alpha		RPS27A	3.73604e-20	0.584198	1	1	7.54567e-16	IFNG	alpha		TMEM173	2.96542e-13	0.383047	0.251	0.013	5.98926e-09	IL1B	alpha		BSPRY	2.94604e-18	1.00145	0.792	0.43
EIF3H	4.67386e-61	1.28258	0.994	0.901	9.4398e-57	BFA	alpha											LINC00657	1.26614e-35	-1.04098	0.569	0.901	2.55723e-31	CM	alpha		SP100	3.88022e-20	1.30139	0.757	0.229	7.83687e-16	IFNG	alpha		REEP5	2.97472e-13	0.542395	0.982	0.969	6.00804e-09	IL1B	alpha		RBCK1	3.0862e-18	0.741415	0.952	0.767
LCMT1	5.35297e-44	1.28064	0.862	0.43	1.08114e-39	BFA	alpha											CCL20	2.23091e-35	5.97273	0.649	0.139	4.50576e-31	CM	alpha		GPX4	4.11171e-20	-0.922737	0.959	1	8.30443e-16	IFNG	alpha		SLC36A4	3.04501e-13	0.714977	0.825	0.556	6.15001e-09	IL1B	alpha		RIN2	3.10446e-18	-0.929427	0.482	0.83
PKD1	3.49913e-42	1.27888	0.831	0.354	7.06719e-38	BFA	alpha											NEUROD1	2.4648e-35	-1.43829	0.572	0.892	4.97816e-31	CM	alpha		SLC26A4	4.83908e-20	3.39203	0.514	0.067	9.7735e-16	IFNG	alpha		UNQ6494	3.22959e-13	0.952286	0.351	0.067	6.52281e-09	IL1B	alpha		RHEB	3.14556e-18	0.688011	0.976	0.919
CHAC1	1.91628e-40	1.27887	0.619	0.045	3.8703e-36	BFA	alpha											APOL1	4.18619e-35	1.10582	0.529	0.013	8.45484e-31	CM	alpha		KIF12	5.35054e-20	-1.34715	0.446	0.915	1.08065e-15	IFNG	alpha		CHCHD7	3.52197e-13	0.798085	0.784	0.52	7.11332e-09	IL1B	alpha		MT1F	3.47228e-18	1.06482	0.571	0.161
DNAJB9	1.31097e-43	1.27804	0.931	0.65	2.64776e-39	BFA	alpha											MYL12B	4.57636e-35	0.821753	1	0.991	9.24288e-31	CM	alpha		HSP90AA1	5.75784e-20	0.863632	1	1	1.16291e-15	IFNG	alpha		SURF4	3.7893e-13	-0.690724	0.901	0.955	7.65325e-09	IL1B	alpha		C10orf10	3.52595e-18	-1.40693	0.554	0.874
RPL28	6.44882e-74	1.27794	1	1	1.30247e-69	BFA	alpha											C4orf48	5.07796e-35	-1.06464	0.96	0.987	1.0256e-30	CM	alpha		NMI	6.5372e-20	1.04713	0.73	0.211	1.32032e-15	IFNG	alpha		TMEM176A	3.88281e-13	0.470384	1	1	7.84212e-09	IL1B	alpha		RPL9	4.40679e-18	-0.410907	1	1
TAF13	2.15957e-46	1.27794	0.799	0.22	4.36169e-42	BFA	alpha											PTMA	5.52579e-35	0.738405	1	1	1.11604e-30	CM	alpha		TMOD1	7.42841e-20	1.29565	1	0.812	1.50032e-15	IFNG	alpha		HNRNPDL	4.35056e-13	0.538166	0.994	0.978	8.78682e-09	IL1B	alpha		LDHA	5.08497e-18	1.14555	0.815	0.516
PRPF6	2.40775e-45	1.27716	0.9	0.516	4.86292e-41	BFA	alpha											ZSCAN16-AS1	6.04271e-35	-1.00823	0.659	0.933	1.22045e-30	CM	alpha		TTR	8.70271e-20	-0.642525	1	1	1.75769e-15	IFNG	alpha		MPV17	4.47214e-13	0.638044	0.836	0.592	9.03239e-09	IL1B	alpha		PSAP	5.11844e-18	-0.708238	0.988	0.991
LRPPRC	1.30917e-41	1.27508	0.851	0.413	2.64413e-37	BFA	alpha											OAS3	7.14684e-35	1.24953	0.533	0.018	1.44345e-30	CM	alpha		ZSCAN16-AS1	9.26969e-20	-1.16805	0.649	0.933	1.8722e-15	IFNG	alpha		IFNAR2	4.89085e-13	0.567048	0.52	0.193	9.87804e-09	IL1B	alpha		LY96	5.53192e-18	0.711652	0.357	0.027
ANKRD11	9.88017e-48	1.27503	0.966	0.78	1.9955e-43	BFA	alpha											SP110	7.40799e-35	1.04164	0.551	0.031	1.49619e-30	CM	alpha		PFN1	9.32988e-20	1.05649	1	0.987	1.88436e-15	IFNG	alpha		PEMT	5.67883e-13	-0.577981	0.977	0.996	1.14695e-08	IL1B	alpha		CARHSP1	5.57886e-18	1.41083	0.946	0.897
HSPA13	6.45669e-40	1.27501	0.822	0.408	1.30406e-35	BFA	alpha											PDGFRL	7.66564e-35	1.14384	0.678	0.139	1.54823e-30	CM	alpha		LCN2	1.15954e-19	5.65721	0.959	0.735	2.34192e-15	IFNG	alpha		SLC39A1	6.59202e-13	0.601175	0.883	0.605	1.33139e-08	IL1B	alpha		NMI	5.97858e-18	0.692927	0.619	0.211
TMCO1	4.03585e-47	1.27292	0.977	0.865	8.15121e-43	BFA	alpha											RPS6	7.84753e-35	-0.639959	1	1	1.58497e-30	CM	alpha		PDZK1	1.33074e-19	-1.3004	0.149	0.776	2.68769e-15	IFNG	alpha		CXCL3	7.49728e-13	1.25018	0.304	0.045	1.51423e-08	IL1B	alpha		PEA15	5.98657e-18	1.1188	0.631	0.256
INPP5F	9.5741e-37	1.26464	0.805	0.363	1.93368e-32	BFA	alpha											GSDMD	1.26474e-34	1.10801	0.764	0.269	2.5544e-30	CM	alpha		RIN2	1.33686e-19	-1.45127	0.297	0.83	2.70005e-15	IFNG	alpha		HSBP1	8.13469e-13	0.46644	0.994	0.996	1.64296e-08	IL1B	alpha		GPX3	7.12732e-18	-0.776507	0.964	1
UBA5	4.23876e-46	1.26351	0.831	0.287	8.56102e-42	BFA	alpha											GSTO1	1.37278e-34	1.08134	0.938	0.852	2.77261e-30	CM	alpha		PPAP2B	1.39289e-19	0.634886	0.419	0.022	2.81321e-15	IFNG	alpha		GTF3C6	8.78517e-13	0.635813	0.901	0.713	1.77434e-08	IL1B	alpha		IRF2BP2	7.22395e-18	-0.93013	0.619	0.857
ZNF593	9.32484e-50	1.26326	0.943	0.659	1.88334e-45	BFA	alpha											MZT2A	1.41443e-34	-0.882449	0.822	0.991	2.85672e-30	CM	alpha		C2	1.51975e-19	0.685364	0.338	0	3.06943e-15	IFNG	alpha		H2AFZ	9.40756e-13	0.547737	1	0.996	1.90005e-08	IL1B	alpha		USP30-AS1	7.71468e-18	0.502094	0.304	0.004
TMED2	1.49469e-54	1.2617	0.983	0.843	3.01883e-50	BFA	alpha											MXRA7	1.76437e-34	-1.01217	0.616	0.919	3.5635e-30	CM	alpha		PTPRN2	2.85221e-19	-1.21591	0.581	0.924	5.7606e-15	IFNG	alpha		HNRNPA3	1.04967e-12	0.586581	0.982	0.888	2.12002e-08	IL1B	alpha		DAD1	8.15894e-18	0.647387	0.994	0.969
ZCCHC7	1.53525e-40	1.26137	0.759	0.233	3.10075e-36	BFA	alpha											SPTSSB	2.60784e-34	-1.40213	0.344	0.78	5.26705e-30	CM	alpha		ABCC4	3.39487e-19	0.834303	0.527	0.072	6.85662e-15	IFNG	alpha		HSPE1	1.15466e-12	0.451401	0.994	0.996	2.33207e-08	IL1B	alpha		VAMP8	9.00251e-18	0.869164	0.982	0.919
DNAJC1	1.72732e-43	1.25979	0.894	0.502	3.48866e-39	BFA	alpha											TRAFD1	2.70509e-34	1.13684	0.699	0.179	5.46347e-30	CM	alpha		SUB1	3.42935e-19	0.801506	1	0.996	6.92625e-15	IFNG	alpha		EPHX2	1.15682e-12	-0.671205	0.409	0.709	2.33642e-08	IL1B	alpha		EMC7	9.42635e-18	0.70947	0.976	0.865
SULT1A1	2.06942e-38	1.25828	0.602	0.058	4.1796e-34	BFA	alpha											ESYT1	4.38093e-34	-1.21776	0.351	0.798	8.84816e-30	CM	alpha		MZT2B	4.42064e-19	-0.857125	0.986	1	8.92836e-15	IFNG	alpha		HS3ST1	1.20225e-12	0.439142	0.251	0.018	2.42819e-08	IL1B	alpha		SERPINB1	1.00912e-17	1.43889	0.929	0.789
EIF3K	1.91106e-67	1.25515	1	0.991	3.85976e-63	BFA	alpha											MT1E	4.47869e-34	2.51381	0.739	0.265	9.0456e-30	CM	alpha		APLP1	4.56169e-19	-1.08663	0.622	0.964	9.21324e-15	IFNG	alpha		PSMB3	1.44679e-12	0.492233	0.994	0.928	2.92209e-08	IL1B	alpha		PTPRN	1.15099e-17	-0.701179	0.988	1
GOSR1	1.28481e-50	1.25299	0.951	0.659	2.59493e-46	BFA	alpha											IRX2	6.35318e-34	-1.17824	0.696	0.951	1.28315e-29	CM	alpha		SOCS2	5.37962e-19	1.36254	0.608	0.13	1.08652e-14	IFNG	alpha		BSG	1.60472e-12	-0.367794	1	1	3.24104e-08	IL1B	alpha		BCL2A1	1.76234e-17	0.993545	0.298	0.004
MAP1B	9.01054e-48	1.25128	0.977	0.812	1.81986e-43	BFA	alpha											MT1F	7.18647e-34	1.50917	0.688	0.161	1.45145e-29	CM	alpha		POMP	6.72318e-19	1.15931	1	0.951	1.35788e-14	IFNG	alpha		TAF10	1.72432e-12	0.56069	0.959	0.848	3.4826e-08	IL1B	alpha		RAP1B	1.93273e-17	0.783534	0.917	0.713
VPS35	6.09099e-44	1.24729	0.897	0.498	1.2302e-39	BFA	alpha											PRELID1	8.88662e-34	1.0389	0.993	0.91	1.79483e-29	CM	alpha		KCNK16	7.38735e-19	-1.58463	0.216	0.803	1.49202e-14	IFNG	alpha		SOCS2	1.82862e-12	0.854079	0.421	0.13	3.69326e-08	IL1B	alpha		NDUFB4	2.53306e-17	0.53495	0.994	1
ALDOA	5.66585e-45	1.24469	1	1	1.14433e-40	BFA	alpha											DPM3	9.31992e-34	-0.951731	0.902	0.996	1.88234e-29	CM	alpha		RPL37A	7.63587e-19	-0.698097	1	1	1.54222e-14	IFNG	alpha		C1orf122	1.92439e-12	-0.553928	0.936	0.991	3.8867e-08	IL1B	alpha		VIL1	3.02488e-17	-0.83449	0.107	0.502
QARS	4.49646e-43	1.24449	0.851	0.399	9.0815e-39	BFA	alpha											IFIH1	1.02233e-33	1.44317	0.815	0.359	2.0648e-29	CM	alpha		C1R	7.73201e-19	1.31222	0.446	0.04	1.56163e-14	IFNG	alpha		GPR64	2.14672e-12	-0.550863	0.135	0.462	4.33573e-08	IL1B	alpha		CACNA1A	3.03959e-17	-0.846023	0.565	0.839
SNHG5	1.57641e-45	1.24254	0.934	0.695	3.18387e-41	BFA	alpha											RPS27A	1.07925e-33	0.481194	1	1	2.17977e-29	CM	alpha		SAMD9L	7.83195e-19	0.928482	0.378	0.013	1.58182e-14	IFNG	alpha		CFB.1	2.32276e-12	0.962011	0.333	0.067	4.69128e-08	IL1B	alpha		ITGA1	3.18508e-17	0.932849	0.53	0.157
SEC24D	1.51672e-51	1.24197	0.948	0.646	3.06332e-47	BFA	alpha											TRIM69	1.22857e-33	1.11377	0.725	0.229	2.48135e-29	CM	alpha		CXCL10	9.7639e-19	5.56905	1	0.96	1.97202e-14	IFNG	alpha		TPM1	2.42461e-12	0.619939	0.906	0.74	4.89699e-08	IL1B	alpha		SIL1	3.34986e-17	0.701997	0.988	0.865
CLDN3	6.2316e-51	1.24184	0.971	0.816	1.2586e-46	BFA	alpha											APLP1	1.58195e-33	-0.931671	0.681	0.964	3.19506e-29	CM	alpha		C4orf48	1.01661e-18	-1.17335	0.946	0.987	2.05325e-14	IFNG	alpha		GCGR	2.48353e-12	0.432587	0.257	0.022	5.016e-08	IL1B	alpha		SUB1	3.99713e-17	0.506123	1	0.996
SRM	2.69477e-39	1.23993	0.828	0.408	5.44262e-35	BFA	alpha											PGR	2.13294e-33	-1.0437	0.156	0.646	4.30789e-29	CM	alpha		PFN2	1.04201e-18	-1.28163	0.554	0.888	2.10455e-14	IFNG	alpha		CTSC	2.83278e-12	0.869344	0.322	0.063	5.72137e-08	IL1B	alpha		PRRG4	4.19447e-17	0.697152	0.571	0.184
CEP350	1.26645e-42	1.23854	0.905	0.583	2.55785e-38	BFA	alpha											KCNH2	3.09188e-33	-0.852817	0.17	0.682	6.24468e-29	CM	alpha		PRELID1	1.09675e-18	1.06395	0.986	0.91	2.21511e-14	IFNG	alpha		RP11-841O20.2	3.54365e-12	0.555436	0.444	0.135	7.15711e-08	IL1B	alpha		METRN	4.24103e-17	-0.767604	0.833	0.946
RAB39B	2.74324e-39	1.23759	0.739	0.224	5.54052e-35	BFA	alpha											TNFRSF14	3.25403e-33	1.34376	0.71	0.22	6.57215e-29	CM	alpha		DPM3	1.12289e-18	-1.10135	0.865	0.996	2.2679e-14	IFNG	alpha		RND1	3.90255e-12	0.856727	0.251	0.022	7.88199e-08	IL1B	alpha		APOL2	4.51954e-17	0.824945	0.56	0.17
EIF5A	2.05695e-50	1.23709	0.966	0.673	4.15442e-46	BFA	alpha											SAMD9	3.34596e-33	1.04654	0.583	0.072	6.75784e-29	CM	alpha		TSC22D1	1.12826e-18	1.66586	0.986	0.933	2.27875e-14	IFNG	alpha		TXN	4.17072e-12	0.500118	0.988	0.973	8.42361e-08	IL1B	alpha		PLK2	4.67982e-17	-1.17066	0.417	0.771
COPB1	1.17619e-47	1.23349	0.948	0.686	2.37555e-43	BFA	alpha											RAP1B	3.83547e-33	1.09979	0.942	0.713	7.74649e-29	CM	alpha		SLC39A1	1.16517e-18	1.01243	0.946	0.605	2.3533e-14	IFNG	alpha		OVGP1	5.01563e-12	0.481311	0.222	0.009	1.01301e-07	IL1B	alpha		SPINK1	5.17187e-17	2.19804	0.613	0.233
ZNF770	6.0341e-42	1.23309	0.831	0.363	1.21871e-37	BFA	alpha											CFLAR	4.07977e-33	1.20393	0.851	0.413	8.23991e-29	CM	alpha		INHBA	1.2491e-18	1.94259	0.676	0.161	2.5228e-14	IFNG	alpha		MGST2	5.26393e-12	0.665208	0.901	0.668	1.06316e-07	IL1B	alpha		NDUFV2	5.63554e-17	0.884878	0.667	0.314
NUPL1	4.10521e-39	1.23096	0.828	0.381	8.29129e-35	BFA	alpha											GBP5	4.19676e-33	1.56061	0.54	0.04	8.4762e-29	CM	alpha		LRRC75A-AS1	1.82774e-18	-0.839291	0.986	1	3.69149e-14	IFNG	alpha		GAMT	5.42014e-12	-0.613258	0.643	0.865	1.09471e-07	IL1B	alpha		PEMT	5.80317e-17	-0.683897	0.976	0.996
MAP3K13	3.02686e-52	1.23012	0.968	0.722	6.11335e-48	BFA	alpha											PFN2	4.58616e-33	-1.07946	0.638	0.888	9.26267e-29	CM	alpha		CUTA	1.84879e-18	-0.871954	0.959	0.996	3.734e-14	IFNG	alpha		ZDHHC3	5.71788e-12	0.524267	0.55	0.233	1.15484e-07	IL1B	alpha		PGR	5.8427e-17	-0.842701	0.262	0.646
NOLC1	1.42761e-38	1.22829	0.779	0.314	2.88334e-34	BFA	alpha											P4HTM	6.07066e-33	-0.962394	0.833	0.987	1.22609e-28	CM	alpha		CDKN1C	1.92153e-18	-2.01776	0.392	0.839	3.88091e-14	IFNG	alpha		GK	6.53859e-12	1.39087	0.485	0.197	1.3206e-07	IL1B	alpha		RARRES1	6.09213e-17	0.711975	0.375	0.045
SRP72	1.73629e-46	1.228	0.923	0.601	3.50679e-42	BFA	alpha											ERO1L	6.18066e-33	1.4546	0.833	0.466	1.24831e-28	CM	alpha		XAF1	2.00517e-18	0.896606	0.351	0.009	4.04984e-14	IFNG	alpha		SLC22A17	6.84883e-12	-0.53073	0.959	0.987	1.38326e-07	IL1B	alpha		DSP	7.74934e-17	-0.801777	0.78	0.946
RPS9	1.27972e-74	1.22734	1	1	2.58464e-70	BFA	alpha											GNAS	7.06118e-33	-0.866485	1	1	1.42615e-28	CM	alpha		C5orf38	2.10241e-18	-1.22798	0.514	0.951	4.24625e-14	IFNG	alpha		GMDS	6.90664e-12	0.476512	0.427	0.135	1.39493e-07	IL1B	alpha		GCNT3	8.26548e-17	0.913055	0.47	0.112
SLC25A6	5.35192e-46	1.22508	0.986	0.91	1.08093e-41	BFA	alpha											CXCL2	1.09736e-32	2.87782	0.634	0.135	2.21635e-28	CM	alpha		UCN3	2.10328e-18	-1.40001	0.446	0.874	4.24799e-14	IFNG	alpha		ACTG1	7.16077e-12	1.03905	0.994	1	1.44626e-07	IL1B	alpha		MYL12B	9.73325e-17	0.597095	1	0.991
RPS18	7.31013e-74	1.22479	1	1	1.47643e-69	BFA	alpha											TPD52	1.1021e-32	-0.891179	0.884	0.973	2.22592e-28	CM	alpha		METRN	2.264e-18	-1.21137	0.608	0.946	4.57259e-14	IFNG	alpha		PLA2G4C	8.11635e-12	0.543512	0.55	0.229	1.63926e-07	IL1B	alpha		ST5	1.07468e-16	1.24352	0.619	0.278
SND1	5.51264e-48	1.22465	0.931	0.753	1.11339e-43	BFA	alpha											UCN3	1.38733e-32	-1.18186	0.489	0.874	2.80199e-28	CM	alpha		ARRDC3	2.30081e-18	1.30022	0.662	0.17	4.64695e-14	IFNG	alpha		TDRD9	8.31341e-12	0.739191	0.38	0.108	1.67906e-07	IL1B	alpha		TMC5	1.10534e-16	0.638252	0.298	0.009
BAG5	1.43555e-42	1.22068	0.851	0.422	2.89939e-38	BFA	alpha											FEV	1.7112e-32	-1.09629	0.348	0.816	3.45611e-28	CM	alpha		ITGB1	2.41198e-18	-0.932905	0.973	0.996	4.87147e-14	IFNG	alpha		MUC13	8.48852e-12	1.09951	0.708	0.426	1.71443e-07	IL1B	alpha		ALPK1	1.12417e-16	0.514573	0.274	0
SNHG1	1.4413e-34	1.21939	0.708	0.233	2.911e-30	BFA	alpha											CHST9	1.82761e-32	-1.0422	0.257	0.731	3.69122e-28	CM	alpha		IL4I1	2.46609e-18	0.971411	0.405	0.027	4.98076e-14	IFNG	alpha		PLIN3	9.05992e-12	-0.6109	0.912	0.973	1.82983e-07	IL1B	alpha		NDUFB3	1.67188e-16	0.5577	0.982	0.946
ZNF791	8.03827e-41	1.21725	0.84	0.386	1.62349e-36	BFA	alpha											MYL6	2.01721e-32	-0.749146	1	1	4.07416e-28	CM	alpha		EHD1	2.72681e-18	0.903688	0.676	0.161	5.50734e-14	IFNG	alpha		CHCHD2	1.02578e-11	0.327738	1	1	2.07177e-07	IL1B	alpha		EIF2S2	1.74017e-16	0.782323	0.923	0.812
MNT	2.1354e-43	1.2149	0.713	0.13	4.31286e-39	BFA	alpha											CFC1	2.74987e-32	-1.15602	0.286	0.762	5.55392e-28	CM	alpha		DRAM1	2.73642e-18	0.610062	0.432	0.036	5.52675e-14	IFNG	alpha		TNFRSF1A	1.09531e-11	0.585468	0.819	0.534	2.2122e-07	IL1B	alpha		EHD4	2.02225e-16	0.59058	0.393	0.058
DNAJC12	1.33502e-49	1.21347	0.983	0.821	2.69633e-45	BFA	alpha											ATF3	2.8416e-32	1.75192	0.87	0.408	5.73918e-28	CM	alpha		GNG5	4.03289e-18	0.899949	1	0.987	8.14522e-14	IFNG	alpha		LRRC75A-AS1	1.37109e-11	-0.398536	1	1	2.7692e-07	IL1B	alpha		ERP44	2.31204e-16	0.703115	0.905	0.682
RTCB	2.12217e-48	1.21252	0.951	0.592	4.28615e-44	BFA	alpha											PSMA4	3.95494e-32	1.03363	0.935	0.673	7.98779e-28	CM	alpha		CFLAR	4.34315e-18	1.35897	0.838	0.413	8.77185e-14	IFNG	alpha		NDUFB3	1.46781e-11	0.489963	0.994	0.946	2.96454e-07	IL1B	alpha		PPP2R2B	2.63354e-16	1.21103	0.714	0.413
CXXC1	7.89466e-40	1.20895	0.748	0.215	1.59448e-35	BFA	alpha											TMEM238	4.65938e-32	-1.01544	0.42	0.843	9.41055e-28	CM	alpha		SLC22A17	4.63831e-18	-1.08843	0.757	0.987	9.36799e-14	IFNG	alpha		PFN2	1.61242e-11	-0.544769	0.825	0.888	3.2566e-07	IL1B	alpha		ARPC1B	2.67316e-16	0.731372	0.976	0.91
PNPLA8	8.05596e-43	1.20864	0.86	0.399	1.62706e-38	BFA	alpha											RPS8	4.78419e-32	-0.567839	1	1	9.66263e-28	CM	alpha		P4HTM	4.7117e-18	-1.05488	0.851	0.987	9.51622e-14	IFNG	alpha		MT1E	1.66903e-11	2.1712	0.55	0.265	3.37095e-07	IL1B	alpha		PLOD2	2.7317e-16	0.914282	0.804	0.48
EIF3A	9.50966e-46	1.20637	0.974	0.883	1.92067e-41	BFA	alpha											TMEM132A	5.29434e-32	1.28106	0.641	0.139	1.0693e-27	CM	alpha		TNFAIP3	5.22483e-18	0.947208	0.459	0.049	1.05526e-13	IFNG	alpha		SUB1	1.67857e-11	0.416299	1	0.996	3.39021e-07	IL1B	alpha		RAC1	2.88171e-16	0.609955	0.994	0.991
SELM	6.28335e-57	1.20617	0.997	0.924	1.26905e-52	BFA	alpha											KCNH6	5.38222e-32	-1.00372	0.217	0.709	1.08705e-27	CM	alpha		IKBKE	5.3625e-18	0.933679	0.595	0.126	1.08306e-13	IFNG	alpha		CD74	1.73921e-11	0.732238	0.608	0.323	3.51269e-07	IL1B	alpha		SRP14	3.17746e-16	0.406197	1	1
COPB2	1.01713e-51	1.20517	0.968	0.731	2.05429e-47	BFA	alpha											TTC3	6.42786e-32	-0.858375	0.743	0.982	1.29823e-27	CM	alpha		ZNF267	5.80865e-18	1.14666	0.527	0.09	1.17317e-13	IFNG	alpha		ALPK1	1.74662e-11	0.323614	0.187	0	3.52765e-07	IL1B	alpha		ABLIM1	3.74918e-16	-0.878061	0.482	0.789
LTN1	8.55171e-42	1.20493	0.837	0.341	1.72719e-37	BFA	alpha											TTR	7.21951e-32	-0.52081	1	1	1.45813e-27	CM	alpha		TMEM132A	6.53769e-18	1.16518	0.608	0.139	1.32042e-13	IFNG	alpha		MRPL14	1.8717e-11	0.562216	0.924	0.78	3.78027e-07	IL1B	alpha		RPL7A	4.52619e-16	-0.3417	1	1
DDX42	5.42416e-42	1.20448	0.86	0.395	1.09552e-37	BFA	alpha											TMA7	7.73576e-32	-0.654257	0.996	1	1.56239e-27	CM	alpha		COX20	6.63874e-18	1.17525	0.892	0.484	1.34083e-13	IFNG	alpha		BSPRY	1.92213e-11	0.685824	0.684	0.43	3.88212e-07	IL1B	alpha		NUB1	4.55206e-16	0.74755	0.804	0.489
TMEM259	6.47124e-48	1.2035	0.934	0.628	1.307e-43	BFA	alpha											SLC6A4	8.7576e-32	-0.768466	0.011	0.435	1.76877e-27	CM	alpha		NUAK2	6.71772e-18	0.931522	0.473	0.058	1.35678e-13	IFNG	alpha		EHD4	1.92566e-11	0.493854	0.31	0.058	3.88926e-07	IL1B	alpha		AKR1C3	4.94902e-16	0.861549	0.345	0.036
NAPA	1.46192e-50	1.20293	0.986	0.807	2.95264e-46	BFA	alpha											SLC26A4	1.04708e-31	3.86656	0.547	0.067	2.1148e-27	CM	alpha		RPL8	6.73811e-18	-0.522867	1	1	1.3609e-13	IFNG	alpha		FAM159B	1.92879e-11	-0.844244	0.269	0.57	3.89559e-07	IL1B	alpha		GDE1	5.69892e-16	0.82937	0.667	0.318
INTS1	1.89198e-42	1.20282	0.84	0.323	3.82123e-38	BFA	alpha											NEAT1	1.06339e-31	1.02049	0.993	0.919	2.14773e-27	CM	alpha		CARHSP1	8.24002e-18	1.74749	0.946	0.897	1.66424e-13	IFNG	alpha		RPS27L	2.01913e-11	0.733402	0.982	0.955	4.07804e-07	IL1B	alpha		SPCS2	6.70815e-16	0.589634	0.994	0.964
RPS26	1.23736e-69	1.2018	1	1	2.49909e-65	BFA	alpha											LRRC75A-AS1	1.07232e-31	-0.663292	0.993	1	2.16576e-27	CM	alpha		ARX	9.65717e-18	-1.40227	0.365	0.839	1.95046e-13	IFNG	alpha		LYN	2.11545e-11	0.513517	0.351	0.085	4.27257e-07	IL1B	alpha		BBC3	6.88011e-16	0.831083	0.393	0.067
NCDN	1.54304e-44	1.2015	0.728	0.135	3.11648e-40	BFA	alpha											SDC2	1.3845e-31	-1.00952	0.62	0.919	2.79628e-27	CM	alpha		TRIM38	1.0099e-17	0.989996	0.608	0.135	2.0397e-13	IFNG	alpha		PPIB	2.27859e-11	0.516651	0.994	0.991	4.60208e-07	IL1B	alpha		PPIB	7.34456e-16	0.677538	1	0.991
TTC3	1.56914e-60	1.20049	1	0.982	3.16919e-56	BFA	alpha											RNF24	1.45665e-31	0.883059	0.511	0.027	2.94199e-27	CM	alpha		LRP11	1.14625e-17	-1.18051	0.378	0.857	2.31507e-13	IFNG	alpha		TPI1	2.34637e-11	0.470026	1	1	4.73897e-07	IL1B	alpha		HOPX	7.44527e-16	1.44085	0.869	0.619
ATAD3A	3.14518e-39	1.20036	0.719	0.179	6.35231e-35	BFA	alpha											SLC38A4	1.45815e-31	-1.07465	0.322	0.776	2.94502e-27	CM	alpha		VNN2	1.35933e-17	0.64803	0.338	0.009	2.74545e-13	IFNG	alpha		MVP	2.35567e-11	0.592042	0.655	0.336	4.75775e-07	IL1B	alpha		S100A10	7.49408e-16	-0.892343	0.649	0.874
C14orf166	7.13078e-60	1.2	0.994	0.969	1.4402e-55	BFA	alpha											RPL9	1.66024e-31	-0.525579	0.996	1	3.35318e-27	CM	alpha		TNIP1	1.69803e-17	1.08243	0.757	0.251	3.42952e-13	IFNG	alpha		LDLRAP1	2.36456e-11	-0.656242	0.538	0.785	4.77571e-07	IL1B	alpha		HSP90AA1	9.25162e-16	0.547847	1	1
SLC30A7	1.04462e-41	1.19918	0.799	0.278	2.10982e-37	BFA	alpha											SLC2A6	1.84383e-31	1.31469	0.746	0.283	3.72399e-27	CM	alpha		GCNT3	1.76189e-17	1.08007	0.568	0.112	3.55848e-13	IFNG	alpha		SDC2	2.39135e-11	-0.595236	0.789	0.919	4.82981e-07	IL1B	alpha		APOL1	9.40219e-16	0.559947	0.292	0.013
SF3B5	2.47739e-52	1.1981	0.989	0.924	5.00359e-48	BFA	alpha											RBCK1	3.60572e-31	1.00684	0.935	0.767	7.28248e-27	CM	alpha		PRRG4	1.80353e-17	0.962009	0.676	0.184	3.64259e-13	IFNG	alpha		TMEM167A	2.46053e-11	0.515398	0.883	0.682	4.96954e-07	IL1B	alpha		ID4	1.19647e-15	1.47657	0.863	0.744
KDELR2	3.96686e-58	1.19701	0.994	0.901	8.01187e-54	BFA	alpha											SQRDL	3.69792e-31	1.33303	0.837	0.493	7.4687e-27	CM	alpha		DHX58	1.90963e-17	0.864898	0.392	0.027	3.85687e-13	IFNG	alpha		LRP10	2.69855e-11	0.564339	0.906	0.717	5.45026e-07	IL1B	alpha		OAS1	1.33417e-15	0.532066	0.369	0.054
HNRNPDL	3.15973e-55	1.19457	1	0.978	6.38171e-51	BFA	alpha											RPL6	3.86409e-31	-0.543834	1	1	7.80431e-27	CM	alpha		EBI3	2.26132e-17	1.00648	0.351	0.013	4.56718e-13	IFNG	alpha		GGA2	2.747e-11	-0.580161	0.444	0.709	5.54811e-07	IL1B	alpha		CTSC	1.43337e-15	0.734158	0.381	0.063
IMPAD1	1.67342e-42	1.19347	0.857	0.466	3.37981e-38	BFA	alpha											VIL1	4.14673e-31	-0.920411	0.054	0.502	8.37516e-27	CM	alpha		PYROXD2	2.45867e-17	-1.33159	0.041	0.632	4.96577e-13	IFNG	alpha		SDSL	3.16736e-11	0.566113	0.667	0.368	6.39711e-07	IL1B	alpha		PRELID1	1.45707e-15	0.68879	0.97	0.91
FAM8A1	1.25888e-40	1.19254	0.765	0.224	2.54256e-36	BFA	alpha											IFITM3	5.33928e-31	2.14003	0.565	0.085	1.07837e-26	CM	alpha		LINC00657	2.7055e-17	-1.09128	0.541	0.901	5.46429e-13	IFNG	alpha		HLA-F	3.2042e-11	0.45214	0.462	0.161	6.47151e-07	IL1B	alpha		FEZ1	1.48804e-15	1.03804	0.595	0.269
CTC-444N24.11	1.73175e-39	1.19126	0.854	0.417	3.49762e-35	BFA	alpha											GCNT3	5.37643e-31	1.13442	0.612	0.112	1.08588e-26	CM	alpha		CXCL11	2.73824e-17	4.54722	0.851	0.574	5.53042e-13	IFNG	alpha		CRH	3.38723e-11	-1.17204	0.333	0.637	6.84119e-07	IL1B	alpha		MALAT1	1.62701e-15	0.595037	1	1
CHPF	1.62605e-42	1.18832	0.937	0.668	3.28413e-38	BFA	alpha											SNX3	7.04385e-31	0.755816	0.996	0.96	1.42265e-26	CM	alpha		FRRS1L	3.1782e-17	-1.12845	0.149	0.709	6.41901e-13	IFNG	alpha		TMEM38B	3.39134e-11	0.462971	0.643	0.314	6.84948e-07	IL1B	alpha		F10	2.09907e-15	-0.583505	0.982	0.982
GLTSCR2	2.68609e-52	1.18746	0.977	0.883	5.42509e-48	BFA	alpha											TNFAIP2	7.09032e-31	2.88972	0.543	0.067	1.43203e-26	CM	alpha		IL12A	3.18392e-17	0.623437	0.297	0	6.43056e-13	IFNG	alpha		TSPAN7	3.48039e-11	-0.595228	0.673	0.83	7.02934e-07	IL1B	alpha		C1R	2.16197e-15	0.778016	0.339	0.04
UBE2B	1.4072e-55	1.1849	0.997	0.897	2.84212e-51	BFA	alpha											SCGN	8.75359e-31	-0.912798	0.938	1	1.76796e-26	CM	alpha		UBXN4	3.35809e-17	0.817933	1	0.973	6.78234e-13	IFNG	alpha		LINC00657	3.55029e-11	-0.557749	0.696	0.901	7.17052e-07	IL1B	alpha		FAM159B	2.2576e-15	-1.07489	0.214	0.57
CMPK1	1.28636e-50	1.18448	0.968	0.767	2.59806e-46	BFA	alpha											PEBP1	9.61216e-31	-0.61949	0.996	1	1.94137e-26	CM	alpha		FAM111A	3.71449e-17	0.520427	0.378	0.022	7.50215e-13	IFNG	alpha		ATP2A3	3.59777e-11	-0.611477	0.368	0.673	7.26642e-07	IL1B	alpha		PSMB1	2.26305e-15	0.517281	1	0.987
TMF1	3.10802e-47	1.18432	0.948	0.668	6.27727e-43	BFA	alpha											ATP2A3	9.92272e-31	-0.941402	0.196	0.673	2.00409e-26	CM	alpha		PSMA4	4.24213e-17	1.15306	0.919	0.673	8.56782e-13	IFNG	alpha		PRR13	3.67292e-11	0.622966	0.924	0.83	7.4182e-07	IL1B	alpha		C8orf76	2.54345e-15	0.793246	0.738	0.408
C6orf62	1.37855e-41	1.18389	0.905	0.655	2.78426e-37	BFA	alpha											BST2	1.13466e-30	2.11392	0.518	0.04	2.29168e-26	CM	alpha		MYL12A	4.92441e-17	0.956532	0.946	0.731	9.94583e-13	IFNG	alpha		GABARAPL2	3.68052e-11	0.37478	1	1	7.43355e-07	IL1B	alpha		SLC36A4	2.83211e-15	0.725484	0.869	0.556
ETF1	4.41074e-39	1.18169	0.857	0.471	8.90837e-35	BFA	alpha											FABP5	1.39889e-30	-1.05329	0.514	0.892	2.82534e-26	CM	alpha		CXCL9	5.71187e-17	5.03331	0.838	0.453	1.15363e-12	IFNG	alpha		RPL21	4.05055e-11	-0.287751	1	1	8.18089e-07	IL1B	alpha		TMBIM4	2.96282e-15	0.636295	0.958	0.843
RASSF1	1.22475e-36	1.18093	0.668	0.143	2.47362e-32	BFA	alpha											PSD	1.7817e-30	-0.884893	0.257	0.731	3.59851e-26	CM	alpha		HELZ2	5.97548e-17	0.72895	0.5	0.076	1.20687e-12	IFNG	alpha		NMB	4.24647e-11	0.799201	0.871	0.713	8.5766e-07	IL1B	alpha		KCNK17	3.2167e-15	-0.804821	0.155	0.534
ASNS	1.0885e-40	1.18037	0.819	0.309	2.19843e-36	BFA	alpha											CR1L	2.01321e-30	0.84149	0.467	0.009	4.06609e-26	CM	alpha		NPDC1	6.96948e-17	-0.965176	0.905	0.996	1.40763e-12	IFNG	alpha		FRRS1L	4.31789e-11	-0.632493	0.433	0.709	8.72085e-07	IL1B	alpha		MZT2B	3.57243e-15	-0.460844	0.994	1
CALU	1.62162e-36	1.18035	0.788	0.359	3.27518e-32	BFA	alpha											PVRL2	2.21562e-30	1.2168	0.884	0.583	4.47489e-26	CM	alpha		SMIM24	7.09336e-17	-1.26216	0.392	0.83	1.43265e-12	IFNG	alpha		GLRX	4.3336e-11	0.852349	0.754	0.547	8.75258e-07	IL1B	alpha		TDRD9	3.60278e-15	0.88159	0.435	0.108
ECHS1	3.45439e-46	1.17957	0.966	0.812	6.97684e-42	BFA	alpha											EHD4	3.16586e-30	0.906082	0.54	0.058	6.39409e-26	CM	alpha		MAFF	8.19919e-17	0.865411	0.568	0.112	1.65599e-12	IFNG	alpha		TMEM50A	4.84867e-11	0.516008	0.959	0.87	9.79287e-07	IL1B	alpha		LDLRAP1	3.65492e-15	-0.769981	0.464	0.785
PSMA5	9.57236e-41	1.17949	0.954	0.785	1.93333e-36	BFA	alpha											CACNA1A	3.23911e-30	-1.03848	0.449	0.839	6.54204e-26	CM	alpha		PEBP1	9.61278e-17	-0.70752	0.973	1	1.94149e-12	IFNG	alpha		APOL6	5.13349e-11	0.518562	0.439	0.152	1.03681e-06	IL1B	alpha		OAZ1	3.68881e-15	0.448489	1	1
TBC1D23	6.63929e-43	1.17881	0.814	0.305	1.34094e-38	BFA	alpha											TSC22D1	3.68309e-30	1.52751	0.971	0.933	7.43875e-26	CM	alpha		RBCK1	1.01436e-16	1.02497	0.946	0.767	2.04871e-12	IFNG	alpha		SSBP2	5.32516e-11	0.617513	0.871	0.614	1.07552e-06	IL1B	alpha		RP11-841O20.2	3.96019e-15	0.712644	0.482	0.135
BUD31	1.22273e-49	1.17796	0.986	0.87	2.46955e-45	BFA	alpha											CHGA	3.79735e-30	1.51942	1	1	7.66951e-26	CM	alpha		IFI44	1.0182e-16	0.776125	0.351	0.018	2.05646e-12	IFNG	alpha		SELT	6.25093e-11	0.45617	0.994	0.91	1.2625e-06	IL1B	alpha		CHCHD2	4.10401e-15	0.401596	1	1
KLHDC10	2.62888e-39	1.17534	0.811	0.305	5.30955e-35	BFA	alpha											SOCS2	3.90658e-30	1.58396	0.598	0.13	7.89012e-26	CM	alpha		RAB24	1.07705e-16	0.843634	0.649	0.179	2.17531e-12	IFNG	alpha		SAA1	6.52794e-11	4.33992	0.433	0.175	1.31845e-06	IL1B	alpha		CFL2	4.34426e-15	1.02852	0.661	0.345
CUTA	1.15819e-71	1.17518	1	0.996	2.3392e-67	BFA	alpha											RABAC1	4.01003e-30	-0.870605	0.982	1	8.09905e-26	CM	alpha		WTAP	1.20489e-16	1.33671	0.878	0.574	2.43351e-12	IFNG	alpha		CFL1	6.80835e-11	0.388228	1	1	1.37508e-06	IL1B	alpha		KRTCAP3	4.45736e-15	0.735747	0.762	0.457
TMX2	2.52364e-40	1.17485	0.848	0.426	5.097e-36	BFA	alpha											CEBPB	4.21713e-30	1.39675	0.656	0.184	8.51735e-26	CM	alpha		DDX58	1.2576e-16	0.881484	0.514	0.09	2.53996e-12	IFNG	alpha		SSBP1	7.0383e-11	0.499935	0.959	0.879	1.42153e-06	IL1B	alpha		PTP4A2	4.7713e-15	0.784657	0.94	0.812
RAB3GAP2	8.80079e-37	1.17112	0.874	0.547	1.77749e-32	BFA	alpha											NBN	4.34771e-30	1.36053	0.71	0.251	8.78107e-26	CM	alpha		GLUL	1.36753e-16	2.28845	0.892	0.7	2.762e-12	IFNG	alpha		TOP1	7.32921e-11	0.577406	0.918	0.744	1.48028e-06	IL1B	alpha		NFKBIZ	5.11845e-15	0.817278	0.607	0.233
SLC38A2	6.40066e-38	1.1701	0.768	0.251	1.29274e-33	BFA	alpha											RPL27A	4.97377e-30	-0.65771	0.978	1	1.00455e-25	CM	alpha		TMED8	1.38446e-16	-1.22162	0.351	0.816	2.79619e-12	IFNG	alpha		MIR146A	8.43048e-11	0.576501	0.175	0	1.7027e-06	IL1B	alpha		DDX60	5.35644e-15	0.654972	0.44	0.108
ISCU	7.5858e-50	1.17008	0.991	0.933	1.5321e-45	BFA	alpha											TRIM38	5.10733e-30	1.02302	0.627	0.135	1.03153e-25	CM	alpha		MYL12B	1.40419e-16	0.73882	1	0.991	2.83604e-12	IFNG	alpha		PRELID1	9.10913e-11	0.579723	0.971	0.91	1.83977e-06	IL1B	alpha		FXYD6	5.87702e-15	-0.744574	0.732	0.91
TSPAN13	1.08465e-39	1.16735	0.891	0.525	2.19066e-35	BFA	alpha											GPX4	6.14583e-30	-0.701545	0.953	1	1.24127e-25	CM	alpha		TXN	1.56634e-16	1.14642	1	0.973	3.16354e-12	IFNG	alpha		LINC00261	9.42947e-11	-0.641935	0.292	0.578	1.90447e-06	IL1B	alpha		SP100	6.13979e-15	0.711547	0.589	0.229
ESRP1	1.16313e-36	1.16645	0.771	0.283	2.34917e-32	BFA	alpha											LRP11	6.44087e-30	-0.998197	0.482	0.857	1.30086e-25	CM	alpha		NAA38	1.59893e-16	-0.92591	0.77	0.96	3.22936e-12	IFNG	alpha		ENO1	9.53499e-11	0.520389	0.971	0.879	1.92578e-06	IL1B	alpha		MVP	6.35019e-15	0.723705	0.702	0.336
RPL4	3.74307e-66	1.16643	1	1	7.55987e-62	BFA	alpha											RIPK2	7.79681e-30	1.27734	0.543	0.072	1.57472e-25	CM	alpha		PVRL2	1.61183e-16	1.14309	0.878	0.583	3.25541e-12	IFNG	alpha		RPS27A	1.03811e-10	0.315745	1	1	2.09667e-06	IL1B	alpha		SLC26A4-AS1	6.57478e-15	0.525539	0.268	0.009
ARFGAP1	2.00443e-39	1.1654	0.768	0.242	4.04834e-35	BFA	alpha											KCTD12	7.99795e-30	-1.1685	0.482	0.919	1.61535e-25	CM	alpha		MYL6	1.68496e-16	-0.778641	1	1	3.40312e-12	IFNG	alpha		PTGES2	1.06482e-10	0.591413	0.848	0.668	2.15061e-06	IL1B	alpha		CYB561D2	6.73577e-15	0.801321	0.69	0.35
TOMM5	4.22585e-41	1.16508	0.857	0.448	8.53496e-37	BFA	alpha											TAGLN2	1.059e-29	0.874267	1	0.951	2.13887e-25	CM	alpha		BTN3A1	1.73875e-16	0.640774	0.365	0.022	3.51175e-12	IFNG	alpha		GDE1	1.08431e-10	0.666676	0.585	0.318	2.18997e-06	IL1B	alpha		TMCO1	8.34615e-15	0.596389	0.964	0.865
SIKE1	4.83095e-38	1.16412	0.822	0.404	9.75707e-34	BFA	alpha											REEP5	1.07102e-29	0.749271	0.986	0.969	2.16315e-25	CM	alpha		PDCD5	1.82178e-16	1.00648	0.973	0.812	3.67945e-12	IFNG	alpha		MT1F	1.17226e-10	1.01975	0.444	0.161	2.36762e-06	IL1B	alpha		VWA1	8.68211e-15	0.789673	0.917	0.753
GCC2	7.29976e-42	1.164	0.931	0.713	1.47433e-37	BFA	alpha											LBH	1.12179e-29	-0.965519	0.12	0.583	2.26568e-25	CM	alpha		ALPK1	1.86741e-16	0.648528	0.284	0	3.77161e-12	IFNG	alpha		BCAM	1.20803e-10	-0.52516	0.918	0.969	2.43986e-06	IL1B	alpha		TMEM59	8.86093e-15	0.428071	1	1
VDAC2	1.57247e-51	1.16375	0.983	0.888	3.17591e-47	BFA	alpha											RELB	1.27693e-29	1.04136	0.551	0.076	2.57902e-25	CM	alpha		GSDMD	1.98055e-16	1.03731	0.73	0.269	4.00012e-12	IFNG	alpha		HGD	1.2936e-10	0.818987	0.684	0.439	2.61267e-06	IL1B	alpha		PDLIM2	9.24206e-15	-0.972895	0.464	0.749
ARHGDIA	4.61506e-44	1.16085	0.96	0.785	9.32103e-40	BFA	alpha											RPL36AL	1.35922e-29	0.526568	1	1	2.74521e-25	CM	alpha		SCGN	2.22067e-16	-1.06864	0.959	1	4.48509e-12	IFNG	alpha		SIPA1L3	1.34312e-10	-0.561243	0.386	0.682	2.71269e-06	IL1B	alpha		NDRG1	1.14341e-14	-0.930003	0.429	0.749
GAR1	8.30507e-38	1.15968	0.722	0.202	1.67737e-33	BFA	alpha											PLIN3	1.3981e-29	-0.98934	0.808	0.973	2.82374e-25	CM	alpha		VNN3	3.27139e-16	0.772776	0.297	0.004	6.60723e-12	IFNG	alpha		DAD1	1.45202e-10	0.479399	0.994	0.969	2.93265e-06	IL1B	alpha		TMEM140	1.20613e-14	0.534113	0.321	0.036
PSMC3	7.43947e-46	1.15918	0.94	0.691	1.50255e-41	BFA	alpha											ZC3H12A	1.51783e-29	1.20877	0.507	0.04	3.06556e-25	CM	alpha		RP11-473M20.7	3.60898e-16	0.748004	0.568	0.121	7.28905e-12	IFNG	alpha		SMARCD3	1.51407e-10	0.622513	0.52	0.242	3.05797e-06	IL1B	alpha		BTN3A1	1.22812e-14	0.395982	0.298	0.022
YARS	9.48806e-36	1.1577	0.742	0.251	1.9163e-31	BFA	alpha											CALR	1.65593e-29	0.869813	1	0.996	3.34449e-25	CM	alpha		RSAD2	3.85832e-16	1.23885	0.541	0.108	7.79264e-12	IFNG	alpha		UTP3	1.56446e-10	0.490308	0.556	0.251	3.15973e-06	IL1B	alpha		PSENEN	1.35037e-14	0.690406	0.839	0.552
MPHOSPH10	9.51573e-39	1.15597	0.842	0.39	1.92189e-34	BFA	alpha											ACLY	2.50345e-29	-0.953516	0.496	0.865	5.05621e-25	CM	alpha		MZT2A	4.13339e-16	-0.878195	0.851	0.991	8.34821e-12	IFNG	alpha		CKB	1.72802e-10	-0.502801	0.918	0.991	3.49009e-06	IL1B	alpha		ZFP36L1	1.66684e-14	1.07554	0.583	0.233
UBXN1	3.25302e-46	1.1558	0.986	0.937	6.57012e-42	BFA	alpha											RP11-473M20.7	4.17907e-29	0.884308	0.601	0.121	8.44047e-25	CM	alpha		TMA7	4.31699e-16	-0.689431	0.986	1	8.71902e-12	IFNG	alpha		ITGB1	1.84678e-10	-0.478531	1	0.996	3.72995e-06	IL1B	alpha		VEGFA	1.73517e-14	-0.775269	0.726	0.928
RPS19BP1	2.35144e-53	1.15458	0.991	0.933	4.7492e-49	BFA	alpha											QDPR	4.4884e-29	-0.853593	0.87	0.996	9.06522e-25	CM	alpha		RPS6	4.45441e-16	-0.628948	1	1	8.99657e-12	IFNG	alpha		CLGN	1.8516e-10	0.612273	0.637	0.354	3.73968e-06	IL1B	alpha		ITM2B	1.80816e-14	0.418034	1	1
DHDDS	1.80708e-35	1.15341	0.739	0.265	3.64977e-31	BFA	alpha											CXCL11	5.00666e-29	4.32525	0.837	0.574	1.0112e-24	CM	alpha		ANO9	4.68331e-16	0.759324	0.432	0.054	9.45889e-12	IFNG	alpha		GSTO1	1.88e-10	0.509748	0.93	0.852	3.79704e-06	IL1B	alpha		CKLF	1.85809e-14	0.92573	0.768	0.471
STRAP	1.8741e-49	1.15299	0.991	0.879	3.78512e-45	BFA	alpha											FSD1L	6.28107e-29	1.25523	0.678	0.229	1.26859e-24	CM	alpha		LINC00948	5.14904e-16	-1.06238	0.014	0.574	1.03995e-11	IFNG	alpha		PAK3	1.96596e-10	0.773607	0.901	0.767	3.97065e-06	IL1B	alpha		RPL36AL	1.86166e-14	0.399126	0.994	1
PHKG2	4.11615e-35	1.1515	0.805	0.395	8.31338e-31	BFA	alpha											TMEM140	7.30273e-29	0.879545	0.489	0.036	1.47493e-24	CM	alpha		ESYT1	6.02604e-16	-1.244	0.297	0.798	1.21708e-11	IFNG	alpha		KCNH6	2.00214e-10	-0.63699	0.45	0.709	4.04372e-06	IL1B	alpha		G6PC2	1.99755e-14	-1.27725	0.298	0.668
MOGS	3.70403e-37	1.14957	0.814	0.368	7.48104e-33	BFA	alpha											PRRG4	8.14509e-29	0.875975	0.67	0.184	1.64506e-24	CM	alpha		LSR	8.53329e-16	0.960276	0.905	0.552	1.72347e-11	IFNG	alpha		TMEM86B	2.10604e-10	-0.574224	0.38	0.646	4.25357e-06	IL1B	alpha		EDF1	2.05809e-14	0.49481	1	1
SLC25A36	6.90412e-37	1.14858	0.851	0.48	1.39442e-32	BFA	alpha											SEPP1	1.02522e-28	-1.03865	0.373	0.776	2.07063e-24	CM	alpha		MVP	9.38292e-16	0.989411	0.797	0.336	1.89507e-11	IFNG	alpha		B3GNT5	2.11255e-10	0.593161	0.281	0.054	4.26672e-06	IL1B	alpha		ISG15	2.11233e-14	0.732066	0.935	0.7
SSR3	4.61046e-48	1.14733	0.989	0.852	9.31175e-44	BFA	alpha											B4GALT1	1.23693e-28	1.00027	0.572	0.103	2.49822e-24	CM	alpha		RPL27A	1.13941e-15	-0.756311	0.986	1	2.30127e-11	IFNG	alpha		TNFAIP3	2.1266e-10	0.522772	0.275	0.049	4.29509e-06	IL1B	alpha		PPP2R5B	2.21345e-14	0.72219	0.649	0.309
OCIAD1	6.40471e-55	1.14631	1	0.969	1.29356e-50	BFA	alpha											PPP1R3E	1.4532e-28	-0.903176	0.257	0.713	2.93503e-24	CM	alpha		PPP1R1A	1.27684e-15	-1.07049	0.851	0.991	2.57884e-11	IFNG	alpha		HPRT1	2.15368e-10	0.550647	0.778	0.507	4.3498e-06	IL1B	alpha		UBD	2.40285e-14	1.25717	0.5	0.179
SCYL1	1.96899e-33	1.14478	0.811	0.457	3.97677e-29	BFA	alpha											ALPK1	1.64057e-28	0.689137	0.428	0	3.31346e-24	CM	alpha		PLK2	1.31627e-15	-1.53891	0.284	0.771	2.65847e-11	IFNG	alpha		LPGAT1	2.19764e-10	0.615896	0.819	0.587	4.43858e-06	IL1B	alpha		SCG2	2.81744e-14	-0.813577	0.982	1
SEC31A	5.80015e-48	1.14443	0.977	0.816	1.17146e-43	BFA	alpha											ATP6AP1	1.75913e-28	-0.90756	0.667	0.933	3.55292e-24	CM	alpha		LDLRAP1	1.34778e-15	-1.08233	0.257	0.785	2.72212e-11	IFNG	alpha		SMIM22	2.35499e-10	0.683512	0.93	0.852	4.75638e-06	IL1B	alpha		SLC6A4	3.0048e-14	-0.644999	0.089	0.435
MIB2	6.54805e-39	1.14422	0.805	0.318	1.32251e-34	BFA	alpha											C1orf122	2.45019e-28	-0.810619	0.87	0.991	4.94865e-24	CM	alpha		PSMA2	1.359e-15	1.02843	0.878	0.52	2.74477e-11	IFNG	alpha		KLHL42	2.37984e-10	-0.677835	0.497	0.709	4.80657e-06	IL1B	alpha		LPGAT1	3.02974e-14	0.73813	0.851	0.587
PHB2	1.84644e-46	1.14407	0.951	0.731	3.72926e-42	BFA	alpha											PRDX2	2.4675e-28	-0.671288	0.957	1	4.98361e-24	CM	alpha		CEBPB	1.55148e-15	1.36478	0.622	0.184	3.13353e-11	IFNG	alpha		IL6ST	2.69413e-10	0.64777	0.772	0.525	5.44132e-06	IL1B	alpha		ABCC4	3.1081e-14	0.630975	0.375	0.072
RABGGTB	2.61907e-39	1.14333	0.931	0.659	5.28974e-35	BFA	alpha											RPS4X	2.66088e-28	-0.50233	0.996	1	5.37418e-24	CM	alpha		SLC2A6	1.68505e-15	1.41024	0.703	0.283	3.4033e-11	IFNG	alpha		C8orf76	2.75486e-10	0.581192	0.678	0.408	5.56398e-06	IL1B	alpha		B4GALT1	3.16854e-14	0.692791	0.417	0.103
ZNF622	1.0142e-37	1.14314	0.808	0.345	2.04838e-33	BFA	alpha											SELM	3.54433e-28	1.09786	0.964	0.924	7.15849e-24	CM	alpha		GLIPR2	1.71997e-15	0.756964	0.568	0.126	3.47383e-11	IFNG	alpha		BTG1	2.93658e-10	0.665185	0.982	1	5.93102e-06	IL1B	alpha		COX7B	3.58041e-14	0.492808	1	0.982
LARS	8.60185e-41	1.14256	0.914	0.614	1.73732e-36	BFA	alpha											AES	3.65431e-28	-0.759785	0.899	0.996	7.38061e-24	CM	alpha		RPL7A	2.40128e-15	-0.503722	1	1	4.84987e-11	IFNG	alpha		MLXIPL	3.05408e-10	-0.628768	0.52	0.744	6.16832e-06	IL1B	alpha		TNFRSF14	3.73932e-14	0.715135	0.571	0.22
ATF3	4.49149e-29	1.13749	0.84	0.408	9.07145e-25	BFA	alpha											BATF3	6.89621e-28	0.889822	0.431	0.004	1.39283e-23	CM	alpha		PLGRKT	2.50019e-15	1.02892	0.77	0.336	5.04963e-11	IFNG	alpha		ABCC4	3.24817e-10	0.476157	0.31	0.072	6.56033e-06	IL1B	alpha		SAMD9	3.95866e-14	0.573805	0.375	0.072
NAGK	3.9485e-37	1.13409	0.808	0.35	7.97479e-33	BFA	alpha											IRF7	8.27996e-28	0.982672	0.565	0.103	1.6723e-23	CM	alpha		CCL5	2.54462e-15	6.52203	0.851	0.57	5.13936e-11	IFNG	alpha		PBLD	3.44942e-10	0.475805	0.398	0.13	6.96679e-06	IL1B	alpha		DTX3L	4.09518e-14	0.565387	0.53	0.188
C17orf107	9.31492e-46	1.1296	0.645	0.031	1.88133e-41	BFA	alpha											THRA	8.33488e-28	-0.654547	0.101	0.556	1.6834e-23	CM	alpha		SQRDL	2.55624e-15	1.17988	0.851	0.493	5.16284e-11	IFNG	alpha		DNAJC15	3.50943e-10	0.522485	0.871	0.731	7.088e-06	IL1B	alpha		TTC3	4.19977e-14	-0.599709	0.917	0.982
DNAJC7	2.3303e-43	1.12889	0.923	0.673	4.7065e-39	BFA	alpha											PSMA5	8.52759e-28	0.914768	0.931	0.785	1.72232e-23	CM	alpha		TPD52	2.57956e-15	-0.927427	0.784	0.973	5.20993e-11	IFNG	alpha		OSTC	3.72016e-10	0.560116	0.889	0.717	7.51362e-06	IL1B	alpha		LINC00963	4.72321e-14	0.695794	0.577	0.233
TMEM125	1.78668e-37	1.12772	0.845	0.453	3.60855e-33	BFA	alpha											CUTA	8.65778e-28	-0.637644	0.989	0.996	1.74861e-23	CM	alpha		TMED6	2.72986e-15	1.00648	0.77	0.332	5.5135e-11	IFNG	alpha		C1QBP	3.79181e-10	0.504139	0.906	0.789	7.65832e-06	IL1B	alpha		CD274	5.19388e-14	0.638064	0.31	0.036
STX5	1.34963e-39	1.12668	0.874	0.507	2.72585e-35	BFA	alpha											EMC10	8.98755e-28	-0.789157	0.938	1	1.81521e-23	CM	alpha		NEUROD1	3.53876e-15	-1.34547	0.595	0.892	7.14723e-11	IFNG	alpha		RABAC1	3.90582e-10	-0.516518	1	1	7.88859e-06	IL1B	alpha		PSMA7	5.30737e-14	0.51286	0.988	0.96
NUDT21	4.08471e-36	1.12552	0.785	0.332	8.24988e-32	BFA	alpha											NAA38	9.27187e-28	-0.795866	0.786	0.96	1.87264e-23	CM	alpha		COX8A	3.58544e-15	-0.690652	1	1	7.24151e-11	IFNG	alpha		APLP1	4.03589e-10	-0.461868	0.895	0.964	8.15129e-06	IL1B	alpha		SPPL2A	5.48833e-14	0.661172	0.827	0.556
SLC7A1	2.89555e-38	1.12529	0.791	0.296	5.84813e-34	BFA	alpha											CERK	1.29078e-27	-0.977919	0.264	0.695	2.60698e-23	CM	alpha		PGR	3.67747e-15	-1.10498	0.122	0.646	7.42739e-11	IFNG	alpha		TMSB4X	4.20079e-10	0.875018	0.977	0.987	8.48434e-06	IL1B	alpha		TOP1	5.56549e-14	0.671236	0.917	0.744
SYT4	4.35684e-42	1.1249	0.966	0.767	8.79951e-38	BFA	alpha											MYH10	1.40442e-27	-1.02824	0.442	0.83	2.83651e-23	CM	alpha		TMEM173	4.27967e-15	0.578622	0.311	0.013	8.64366e-11	IFNG	alpha		IZUMO4	4.34017e-10	0.310402	0.175	0.004	8.76584e-06	IL1B	alpha		HSPA1A	5.60766e-14	0.794692	0.94	0.821
ASPHD1	2.62223e-36	1.12353	0.868	0.628	5.29611e-32	BFA	alpha											RPL32	1.60641e-27	-0.475272	1	1	3.24448e-23	CM	alpha		DHRS7B	4.44948e-15	0.758903	0.581	0.148	8.98662e-11	IFNG	alpha		CNN3	4.60625e-10	0.633243	0.55	0.274	9.30324e-06	IL1B	alpha		LRP10	6.03972e-14	0.621864	0.923	0.717
ARMCX3	6.63934e-46	1.12262	0.946	0.753	1.34095e-41	BFA	alpha											WFS1	1.992e-27	-0.997081	0.37	0.776	4.02325e-23	CM	alpha		RPL9	4.59148e-15	-0.494611	1	1	9.27341e-11	IFNG	alpha		ATP10B	5.03113e-10	0.350626	0.175	0.004	1.01614e-05	IL1B	alpha		CAMK2N1	6.08658e-14	-0.570434	1	1
MGAT1	2.11225e-37	1.11833	0.808	0.35	4.26612e-33	BFA	alpha											SAA2	2.0893e-27	4.85063	0.551	0.117	4.21976e-23	CM	alpha		ISL1	4.6832e-15	-1.2465	0.514	0.919	9.45866e-11	IFNG	alpha		NFE2L2	5.26881e-10	0.567064	0.877	0.682	1.06414e-05	IL1B	alpha		RPL4	8.08182e-14	-0.46341	0.994	1
DDB1	5.27688e-41	1.11682	0.951	0.713	1.06577e-36	BFA	alpha											FXYD6	2.13531e-27	-0.973295	0.663	0.91	4.31269e-23	CM	alpha		GSTO1	4.99014e-15	1.11283	0.959	0.852	1.00786e-10	IFNG	alpha		C9orf3	5.29211e-10	0.589076	0.801	0.556	1.06885e-05	IL1B	alpha		DUSP5	8.15678e-14	1.24775	0.583	0.242
SAR1B	2.25478e-48	1.11568	0.986	0.883	4.55397e-44	BFA	alpha											CMTM6	2.18149e-27	0.867354	0.971	0.848	4.40595e-23	CM	alpha		QDPR	5.33201e-15	-0.861412	0.905	0.996	1.07691e-10	IFNG	alpha		TMCO1	5.66033e-10	0.446057	0.959	0.865	1.14322e-05	IL1B	alpha		HTATIP2	8.36753e-14	0.715244	0.827	0.57
DDIT4	1.13441e-26	1.1127	0.61	0.166	2.29117e-22	BFA	alpha											RPLP0	2.73108e-27	-0.439923	0.996	1	5.51596e-23	CM	alpha		PML	6.2205e-15	0.930757	0.608	0.17	1.25635e-10	IFNG	alpha		PPIC	5.82558e-10	0.458712	0.392	0.13	1.17659e-05	IL1B	alpha		EPHX2	8.40539e-14	-0.710279	0.393	0.709
JMJD6	1.13151e-36	1.11105	0.782	0.314	2.28531e-32	BFA	alpha											HNRNPF	3.18741e-27	0.838902	0.967	0.87	6.43761e-23	CM	alpha		TAGLN2	6.85891e-15	0.859458	1	0.951	1.38529e-10	IFNG	alpha		LAMTOR5	5.83984e-10	0.392602	0.994	0.987	1.17947e-05	IL1B	alpha		DHRS7B	8.65611e-14	0.580972	0.476	0.148
PEG3	2.15702e-34	1.1101	0.665	0.175	4.35653e-30	BFA	alpha											ABHD15	5.03595e-27	-0.812767	0.225	0.677	1.01711e-22	CM	alpha		C1orf122	7.00594e-15	-0.879474	0.919	0.991	1.41499e-10	IFNG	alpha		COBL	6.10805e-10	-0.499047	0.246	0.543	1.23364e-05	IL1B	alpha		RP11-473M20.7	8.76415e-14	0.590496	0.446	0.121
MRPS34	3.82864e-48	1.10835	0.983	0.897	7.73271e-44	BFA	alpha											ITGB1	6.25046e-27	-0.762799	0.96	0.996	1.26241e-22	CM	alpha		PRDX2	7.63604e-15	-0.754275	0.959	1	1.54225e-10	IFNG	alpha		SLC38A4	6.12383e-10	-0.589592	0.515	0.776	1.23683e-05	IL1B	alpha		STAP2	8.88817e-14	0.609401	0.643	0.296
CCNI	1.1039e-59	1.10824	1	1	2.22955e-55	BFA	alpha											IDO1	6.56147e-27	3.03471	0.71	0.323	1.32522e-22	CM	alpha		GATA6-AS1	8.08142e-15	-0.973093	0.108	0.641	1.63221e-10	IFNG	alpha		VAMP2	6.21087e-10	-0.426762	0.953	0.982	1.25441e-05	IL1B	alpha		SSBP1	1.02295e-13	0.601853	0.97	0.879
RPL7	1.20012e-53	1.10736	1	0.996	2.42389e-49	BFA	alpha											RPS18	7.3373e-27	-0.468723	1	1	1.48191e-22	CM	alpha		MAP3K8	8.23285e-15	0.747097	0.392	0.045	1.66279e-10	IFNG	alpha		PDLIM2	6.34395e-10	-0.730579	0.532	0.749	1.28129e-05	IL1B	alpha		MESDC2	1.13706e-13	0.657648	0.869	0.614
PPP1R11	8.3551e-35	1.10721	0.774	0.314	1.68748e-30	BFA	alpha											PSMA1.1	7.88357e-27	0.817906	0.967	0.848	1.59224e-22	CM	alpha		G6PC2	9.07042e-15	-1.76969	0.135	0.668	1.83195e-10	IFNG	alpha		C1QL1	6.35418e-10	-0.593062	0.292	0.601	1.28335e-05	IL1B	alpha		HIF1A	1.21702e-13	0.96935	0.821	0.552
FARSA	9.85224e-39	1.10635	0.822	0.39	1.98986e-34	BFA	alpha											VWA5B2	9.23256e-27	-0.832009	0.301	0.731	1.8647e-22	CM	alpha		XRN1	1.23233e-14	0.929281	0.905	0.52	2.48893e-10	IFNG	alpha		FAM46C	6.4061e-10	-0.561099	0.45	0.749	1.29384e-05	IL1B	alpha		TMSB4X	1.34288e-13	1.02849	0.988	0.987
SYAP1	4.64592e-40	1.10375	0.905	0.614	9.38337e-36	BFA	alpha											RPS15	9.96163e-27	-0.442402	1	1	2.01195e-22	CM	alpha		TTC3	1.23572e-14	-0.907269	0.757	0.982	2.49579e-10	IFNG	alpha		MYO1B	6.59066e-10	0.642691	0.883	0.83	1.33111e-05	IL1B	alpha		SEC61B	1.40346e-13	0.444522	1	0.991
TSSC4	5.6625e-41	1.10363	0.877	0.462	1.14366e-36	BFA	alpha											FTCD	1.12015e-26	-0.940347	0.072	0.493	2.26237e-22	CM	alpha		RDH14	1.4123e-14	0.851365	0.716	0.265	2.85243e-10	IFNG	alpha		ARAP1	6.74881e-10	0.564135	0.608	0.332	1.36306e-05	IL1B	alpha		ESYT1	1.4574e-13	-0.8331	0.583	0.798
MORF4L2	9.05821e-47	1.10309	0.989	0.888	1.82949e-42	BFA	alpha											RPL11	1.31508e-26	-0.397985	1	1	2.65607e-22	CM	alpha		CLDN18	1.41295e-14	1.84913	0.284	0.009	2.85373e-10	IFNG	alpha		MYL12A	6.99734e-10	0.522152	0.883	0.731	1.41325e-05	IL1B	alpha		PTPN2	1.49271e-13	0.941394	0.667	0.372
FKBP10	7.84738e-39	1.10271	0.628	0.081	1.58494e-34	BFA	alpha											SLC39A1	1.52632e-26	0.978083	0.888	0.605	3.08272e-22	CM	alpha		ITM2B	1.46669e-14	0.590498	1	1	2.96227e-10	IFNG	alpha		ACTN1	7.39237e-10	0.559925	0.83	0.655	1.49304e-05	IL1B	alpha		LAMTOR5	1.51423e-13	0.475315	0.988	0.987
CSDE1	6.58289e-53	1.10214	0.997	0.969	1.32955e-48	BFA	alpha											RNF19B	2.1296e-26	1.17031	0.732	0.341	4.30115e-22	CM	alpha		NFKBIE	1.59373e-14	0.591447	0.378	0.04	3.21885e-10	IFNG	alpha		SERPINA1	7.6046e-10	0.864125	0.895	0.87	1.5359e-05	IL1B	alpha		ETV6	1.66219e-13	0.674863	0.583	0.251
DYNLT3	1.65492e-33	1.1017	0.903	0.65	3.34245e-29	BFA	alpha											SSX2IP	2.30212e-26	-1.0061	0.489	0.83	4.6496e-22	CM	alpha		C1S	1.6719e-14	0.693894	0.351	0.031	3.37673e-10	IFNG	alpha		EVL	8.26302e-10	0.537829	0.766	0.498	1.66888e-05	IL1B	alpha		CHCHD7	1.83127e-13	0.737463	0.815	0.52
TRMT1	4.18311e-39	1.09896	0.705	0.157	8.44863e-35	BFA	alpha											C21orf58	2.45298e-26	-0.762555	0.141	0.574	4.95428e-22	CM	alpha		RND1	1.7418e-14	1.08316	0.324	0.022	3.51792e-10	IFNG	alpha		SRPK1	9.33428e-10	0.563056	0.556	0.287	1.88524e-05	IL1B	alpha		VNN3	2.05014e-13	0.496045	0.232	0.004
CLCN3	1.12467e-34	1.0987	0.903	0.641	2.27149e-30	BFA	alpha											RTP4	2.50597e-26	0.922881	0.438	0.022	5.0613e-22	CM	alpha		BMP2	1.82825e-14	1.65168	0.541	0.148	3.69251e-10	IFNG	alpha		MT-ND2	9.56202e-10	-0.338789	1	1	1.93124e-05	IL1B	alpha		MIR146A	2.06e-13	0.573467	0.22	0
ABCF1	9.18516e-37	1.09847	0.831	0.489	1.85513e-32	BFA	alpha											COX8A	2.52267e-26	-0.610187	0.996	1	5.09504e-22	CM	alpha		PAX6	1.82904e-14	-0.981739	0.676	0.978	3.69411e-10	IFNG	alpha		BEX1	9.83399e-10	0.42918	1	0.996	1.98617e-05	IL1B	alpha		FSD1L	2.31437e-13	0.985083	0.536	0.229
MTDH	1.43399e-40	1.09836	0.946	0.722	2.89622e-36	BFA	alpha											UNC119	2.95362e-26	1.35219	0.739	0.381	5.96542e-22	CM	alpha		HNRNPF	1.86906e-14	0.9538	0.986	0.87	3.77494e-10	IFNG	alpha		FLRT3	1.03884e-09	0.474315	0.316	0.081	2.09814e-05	IL1B	alpha		TRAFD1	2.33175e-13	0.587288	0.518	0.179
ILK	8.25765e-41	1.09748	0.891	0.534	1.6678e-36	BFA	alpha											ITM2B	3.67784e-26	0.584749	1	1	7.42813e-22	CM	alpha		ATP1B1	2.11141e-14	1.25849	0.986	0.951	4.26441e-10	IFNG	alpha		SLC6A4	1.04832e-09	-0.52949	0.158	0.435	2.1173e-05	IL1B	alpha		CIB1	2.39776e-13	0.63912	0.982	0.937
FOXO3	8.61122e-35	1.09584	0.814	0.359	1.73921e-30	BFA	alpha											TMEM236	3.75029e-26	-1.08162	0.304	0.722	7.57446e-22	CM	alpha		HLA-DOB	2.20452e-14	0.604158	0.297	0.013	4.45246e-10	IFNG	alpha		FSD1L	1.08118e-09	0.925197	0.474	0.229	2.18367e-05	IL1B	alpha		IFITM2	2.46979e-13	0.469983	0.268	0.018
MUT	8.23359e-36	1.09498	0.762	0.283	1.66294e-31	BFA	alpha											MAGED1	3.80013e-26	-0.975705	0.417	0.807	7.67512e-22	CM	alpha		TAPBPL	2.39097e-14	0.72503	0.608	0.179	4.82905e-10	IFNG	alpha		BTF3	1.08189e-09	0.329318	1	1	2.18509e-05	IL1B	alpha		ATP2A3	2.51999e-13	-0.693699	0.333	0.673
VPS51	4.7996e-35	1.09442	0.871	0.583	9.69376e-31	BFA	alpha											TUBA4A	4.16441e-26	-0.999058	0.583	0.906	8.41086e-22	CM	alpha		TSPAN15	2.4097e-14	0.765476	0.649	0.211	4.86686e-10	IFNG	alpha		RER1	1.0977e-09	0.531231	0.754	0.511	2.21703e-05	IL1B	alpha		RPL11	2.54963e-13	-0.280511	1	1
SLC30A5	6.06083e-38	1.09398	0.86	0.444	1.22411e-33	BFA	alpha											SNRPG	5.10076e-26	0.657808	0.993	0.991	1.0302e-21	CM	alpha		WFS1	2.89204e-14	-1.07783	0.297	0.776	5.84106e-10	IFNG	alpha		IRX2	1.11389e-09	-0.574741	0.895	0.951	2.24973e-05	IL1B	alpha		SCD	2.70968e-13	-0.82819	0.53	0.798
PTP4A2	1.31143e-42	1.09304	0.96	0.812	2.6487e-38	BFA	alpha											PSMB1	5.40695e-26	0.625927	0.996	0.987	1.09204e-21	CM	alpha		RPS8	3.02057e-14	-0.523323	1	1	6.10065e-10	IFNG	alpha		UCHL3	1.11561e-09	0.56024	0.661	0.408	2.2532e-05	IL1B	alpha		SOCS2	2.71317e-13	1.00648	0.44	0.13
ALG2	7.04603e-33	1.0929	0.782	0.404	1.42309e-28	BFA	alpha											SCD	5.4391e-26	-1.05333	0.399	0.798	1.09853e-21	CM	alpha		ARNTL2	3.04529e-14	0.5676	0.473	0.085	6.15058e-10	IFNG	alpha		NME3	1.12825e-09	-0.398596	0.971	0.987	2.27872e-05	IL1B	alpha		SAA1	2.71676e-13	4.01756	0.47	0.175
DDX50	5.7422e-34	1.09249	0.785	0.368	1.15975e-29	BFA	alpha											PLGRKT	5.71396e-26	0.931469	0.743	0.336	1.15405e-21	CM	alpha		ACLY	3.94674e-14	-0.993516	0.419	0.865	7.97123e-10	IFNG	alpha		R3HDM4	1.15151e-09	0.53043	0.649	0.368	2.3257e-05	IL1B	alpha		C9orf3	2.78831e-13	0.8749	0.815	0.556
DYNLL2	8.88525e-32	1.09112	0.845	0.534	1.79455e-27	BFA	alpha											BCAP29	6.01808e-26	1.08077	0.815	0.502	1.21547e-21	CM	alpha		PPL	3.94802e-14	-0.913977	0.122	0.655	7.97382e-10	IFNG	alpha		SLC29A4	1.15491e-09	-0.496034	0.842	0.964	2.33257e-05	IL1B	alpha		CPE	2.83023e-13	-0.552802	1	1
EEF1B2	1.49665e-57	1.08931	1	1	3.02278e-53	BFA	alpha											LINC00261	6.60524e-26	-0.814259	0.141	0.578	1.33406e-21	CM	alpha		CHST9	3.96534e-14	-1.04705	0.27	0.731	8.0088e-10	IFNG	alpha		RP11-415C15.3	1.23121e-09	-0.443353	0.006	0.206	2.48667e-05	IL1B	alpha		PPIC	2.86612e-13	0.55614	0.452	0.13
NOP58	4.92983e-37	1.08926	0.845	0.466	9.95679e-33	BFA	alpha											CNTN1	7.60809e-26	-0.981575	0.46	0.807	1.53661e-21	CM	alpha		MXRA7	4.37295e-14	-0.918026	0.622	0.919	8.83205e-10	IFNG	alpha		EIF2S1	1.27062e-09	0.50493	0.696	0.422	2.56627e-05	IL1B	alpha		TRIM38	3.46502e-13	0.667969	0.452	0.135
NFKB2	1.12065e-33	1.08717	0.679	0.188	2.26337e-29	BFA	alpha											PTPN2	9.2132e-26	1.05305	0.75	0.372	1.86079e-21	CM	alpha		RPLP0	4.59083e-14	-0.628315	1	1	9.2721e-10	IFNG	alpha		ZNRF1	1.29997e-09	0.63134	0.883	0.731	2.62554e-05	IL1B	alpha		PSMB8-AS1	3.80945e-13	0.490047	0.375	0.081
EIF4H	7.02064e-46	1.08639	0.96	0.771	1.41796e-41	BFA	alpha											CD81	1.02474e-25	-0.605447	1	1	2.06967e-21	CM	alpha		SDC2	4.63291e-14	-0.915437	0.554	0.919	9.3571e-10	IFNG	alpha		P4HTM	1.32631e-09	-0.482632	0.959	0.987	2.67874e-05	IL1B	alpha		BACE2	4.45268e-13	0.708143	0.714	0.377
LENG8	8.52925e-33	1.08486	0.937	0.713	1.72265e-28	BFA	alpha											PSMB2	1.13878e-25	0.759046	0.964	0.883	2.3e-21	CM	alpha		ERO1L	4.72788e-14	1.34703	0.811	0.466	9.5489e-10	IFNG	alpha		C8B	1.39374e-09	0.331746	0.211	0.022	2.81494e-05	IL1B	alpha		RPS27A	4.58047e-13	0.319533	1	1
MRPL2	7.03007e-39	1.08482	0.88	0.489	1.41986e-34	BFA	alpha											ZNF267	1.17197e-25	0.879859	0.522	0.09	2.36703e-21	CM	alpha		CERK	4.85841e-14	-1.06342	0.189	0.695	9.81254e-10	IFNG	alpha		RPL10	1.4397e-09	0.303125	1	1	2.90777e-05	IL1B	alpha		C2	4.64123e-13	0.465664	0.214	0
UCHL5	6.26584e-31	1.08302	0.736	0.336	1.26551e-26	BFA	alpha											RPL36	1.37569e-25	-0.408867	1	1	2.77848e-21	CM	alpha		SPAG7	5.4001e-14	0.836559	0.932	0.574	1.09066e-09	IFNG	alpha		EPB41L4A-AS1	1.45402e-09	-0.547621	0.55	0.767	2.93668e-05	IL1B	alpha		MT1X	4.82615e-13	1.57156	0.53	0.193
MIR22HG	6.96566e-30	1.083	0.648	0.188	1.40685e-25	BFA	alpha											IRF2BP2	1.40005e-25	-0.991473	0.543	0.857	2.82769e-21	CM	alpha		YWHAB	5.50351e-14	0.789992	1	0.937	1.11154e-09	IFNG	alpha		SAMD9	1.45675e-09	0.424695	0.298	0.072	2.94221e-05	IL1B	alpha		CALM2	5.05673e-13	0.446861	1	1
RPL14	3.53057e-72	1.08271	1	1	7.13069e-68	BFA	alpha											SQSTM1	1.44579e-25	0.868628	0.993	0.973	2.92005e-21	CM	alpha		DDX60	5.68092e-14	0.832904	0.486	0.108	1.14738e-09	IFNG	alpha		PA2G4	1.46049e-09	0.51439	0.901	0.78	2.94976e-05	IL1B	alpha		PSMB2	5.4663e-13	0.534113	0.964	0.883
CIR1	3.69515e-38	1.0826	0.874	0.578	7.4631e-34	BFA	alpha											RNF114	1.61517e-25	0.97813	0.859	0.543	3.26216e-21	CM	alpha		STOML1	5.96262e-14	0.730423	0.581	0.152	1.20427e-09	IFNG	alpha		H3F3B	1.49954e-09	0.432723	1	0.996	3.02863e-05	IL1B	alpha		TTC39A	5.58392e-13	0.74232	0.875	0.664
ZNF598	5.60848e-39	1.08132	0.691	0.139	1.13275e-34	BFA	alpha											FAM213A	1.78629e-25	-0.809795	0.783	0.942	3.60778e-21	CM	alpha		MT1M	6.13858e-14	1.01291	0.257	0.004	1.23981e-09	IFNG	alpha		HLA-B	1.60828e-09	0.578304	1	0.982	3.24825e-05	IL1B	alpha		FTCD	5.86142e-13	-0.81381	0.161	0.493
ILVBL	2.18042e-38	1.0808	0.874	0.453	4.40379e-34	BFA	alpha											KCNQ1OT1	2.15048e-25	-1.2699	0.337	0.749	4.34332e-21	CM	alpha		APOBEC3G	6.91458e-14	0.69058	0.419	0.067	1.39654e-09	IFNG	alpha		KIAA0020	1.68962e-09	0.516021	0.503	0.229	3.41253e-05	IL1B	alpha		GK	6.30259e-13	1.38487	0.5	0.197
RAD50	6.70267e-33	1.08049	0.842	0.48	1.35374e-28	BFA	alpha											CHMP5	2.47879e-25	0.7161	0.982	0.919	5.00641e-21	CM	alpha		TMEM86B	7.46129e-14	-0.945185	0.149	0.646	1.50696e-09	IFNG	alpha		PHF11	1.76068e-09	0.585091	0.544	0.269	3.55604e-05	IL1B	alpha		SELT	6.42297e-13	0.502789	0.97	0.91
GLRX3	8.54363e-32	1.07927	0.782	0.43	1.72556e-27	BFA	alpha											PSMA2	2.79151e-25	0.883318	0.859	0.52	5.63802e-21	CM	alpha		SERPINB1	7.96951e-14	1.27937	0.932	0.789	1.6096e-09	IFNG	alpha		EPHX1	1.8012e-09	-0.679998	0.55	0.753	3.63789e-05	IL1B	alpha		TSC22D1	8.09081e-13	0.776144	0.982	0.933
EIF2A	2.21535e-30	1.07777	0.817	0.52	4.47434e-26	BFA	alpha											CHID1	3.0394e-25	-0.780239	0.797	0.973	6.13868e-21	CM	alpha		CMPK2	9.32124e-14	0.785575	0.432	0.072	1.88261e-09	IFNG	alpha		TPD52	1.84957e-09	-0.447028	0.959	0.973	3.73557e-05	IL1B	alpha		PBDC1	8.46055e-13	0.586728	0.732	0.381
ASS1	2.94129e-28	1.07768	0.785	0.453	5.94053e-24	BFA	alpha											ETV6	3.10219e-25	0.909187	0.681	0.251	6.26549e-21	CM	alpha		SLC26A4-AS1	9.44984e-14	0.491911	0.27	0.009	1.90858e-09	IFNG	alpha		RPA3	1.9151e-09	0.502925	0.871	0.722	3.86793e-05	IL1B	alpha		CFL1	8.71874e-13	0.421866	1	1
DEDD2	1.05901e-35	1.07549	0.799	0.359	2.13889e-31	BFA	alpha											CXCL1	3.27682e-25	4.37902	0.601	0.202	6.61819e-21	CM	alpha		PSD	9.79819e-14	-0.911054	0.27	0.731	1.97894e-09	IFNG	alpha		SRP9	1.94675e-09	0.352585	0.994	0.982	3.93186e-05	IL1B	alpha		WFS1	9.77943e-13	-0.753489	0.524	0.776
MFSD2A	2.59674e-46	1.07495	0.642	0.027	5.24463e-42	BFA	alpha											IMMP1L	3.31747e-25	-0.884565	0.58	0.843	6.70029e-21	CM	alpha		ENKUR	1.05783e-13	0.392375	0.27	0.009	2.1365e-09	IFNG	alpha		CCT8	1.97424e-09	0.5254	0.854	0.709	3.98738e-05	IL1B	alpha		KCNH2	9.91364e-13	-0.564782	0.333	0.682
SLC1A4	7.9078e-40	1.07492	0.691	0.13	1.59714e-35	BFA	alpha											EIF2S2	3.64672e-25	0.780243	0.942	0.812	7.36528e-21	CM	alpha		RPL13	1.19475e-13	-0.474784	1	1	2.41304e-09	IFNG	alpha		PMM1	1.99502e-09	-0.548473	0.509	0.74	4.02935e-05	IL1B	alpha		VAMP5	1.06822e-12	0.858711	0.714	0.43
JMY	1.43871e-34	1.07456	0.751	0.269	2.90576e-30	BFA	alpha											NMI	4.15728e-25	0.887273	0.645	0.211	8.39646e-21	CM	alpha		SSTR2	1.34321e-13	1.24191	0.905	0.574	2.71288e-09	IFNG	alpha		PPL	2.02973e-09	-0.510037	0.368	0.655	4.09944e-05	IL1B	alpha		COX20	1.14487e-12	0.674511	0.78	0.484
TMEM263	1.38204e-38	1.07417	0.894	0.641	2.79131e-34	BFA	alpha											SUPV3L1	4.91012e-25	0.987831	0.605	0.17	9.91697e-21	CM	alpha		PDLIM2	1.46766e-13	-1.27257	0.338	0.749	2.96423e-09	IFNG	alpha		RP11-65J3.1	2.07465e-09	0.255767	0.175	0.009	4.19017e-05	IL1B	alpha		SEC61G	1.171e-12	0.540922	1	0.996
COPS2	6.79539e-34	1.07299	0.819	0.413	1.37246e-29	BFA	alpha											SLFN5	5.124e-25	1.06321	0.558	0.135	1.03489e-20	CM	alpha		EMC10	1.64109e-13	-0.792367	0.932	1	3.31452e-09	IFNG	alpha		MZT2A	2.07632e-09	-0.412402	0.947	0.991	4.19354e-05	IL1B	alpha		GCGR	1.26782e-12	0.546659	0.262	0.022
RPL23	2.29908e-57	1.07296	1	0.996	4.64346e-53	BFA	alpha											ABLIM1	6.77916e-25	-0.974232	0.431	0.789	1.36919e-20	CM	alpha		ABLIM1	1.71564e-13	-1.06887	0.338	0.789	3.46508e-09	IFNG	alpha		BCL3	2.17874e-09	0.433673	0.357	0.112	4.40041e-05	IL1B	alpha		FNDC3B	1.63912e-12	0.758007	0.631	0.291
APOL2	4.82433e-35	1.0721	0.673	0.17	9.7437e-31	BFA	alpha											KCNJ3	7.26079e-25	-0.77711	0.156	0.578	1.46646e-20	CM	alpha		RABAC1	1.74038e-13	-0.843633	0.986	1	3.51504e-09	IFNG	alpha		VPS29	2.222e-09	0.434321	0.953	0.812	4.48777e-05	IL1B	alpha		CLDN7	1.79696e-12	0.710494	0.97	0.924
LPCAT1	3.46549e-35	1.07159	0.719	0.242	6.99925e-31	BFA	alpha											CCL5	8.78156e-25	6.25993	0.822	0.57	1.77361e-20	CM	alpha		KCNH2	1.74454e-13	-0.83258	0.189	0.682	3.52346e-09	IFNG	alpha		ANXA4	2.25978e-09	0.689358	0.86	0.758	4.56408e-05	IL1B	alpha		THRA	1.84938e-12	-0.509363	0.208	0.556
PPA1	2.898e-53	1.07106	1	0.987	5.8531e-49	BFA	alpha											RPL10A	1.12898e-24	-0.543327	0.996	0.996	2.2802e-20	CM	alpha		EIF5A	1.81608e-13	0.877551	0.946	0.673	3.66793e-09	IFNG	alpha		DUOXA2	2.42747e-09	2.0457	0.281	0.067	4.90276e-05	IL1B	alpha		RPL5	1.9888e-12	-0.383306	1	1
RPS27	5.91158e-71	1.06982	1	1	1.19396e-66	BFA	alpha											ABCC4	1.21732e-24	0.840767	0.489	0.072	2.45863e-20	CM	alpha		B4GALT1	1.84186e-13	0.866069	0.473	0.103	3.72001e-09	IFNG	alpha		RELB	2.46284e-09	0.365125	0.304	0.076	4.9742e-05	IL1B	alpha		VNN2	2.02612e-12	0.495668	0.226	0.009
ISOC2	6.62423e-39	1.06806	0.88	0.529	1.3379e-34	BFA	alpha											NFKBIZ	1.23055e-24	0.99733	0.685	0.233	2.48534e-20	CM	alpha		SURF4	1.84406e-13	-0.96546	0.757	0.955	3.72444e-09	IFNG	alpha		SMIM24	2.46416e-09	-0.606486	0.655	0.83	4.97687e-05	IL1B	alpha		SNHG6	2.04959e-12	-0.510921	0.982	0.991
EIF3L	1.24744e-45	1.06777	0.98	0.879	2.51946e-41	BFA	alpha											N4BP2L1	1.64139e-24	0.986391	0.746	0.408	3.31512e-20	CM	alpha		RNF19B	1.90366e-13	1.12231	0.73	0.341	3.84483e-09	IFNG	alpha		TPT1	2.58216e-09	0.322787	1	1	5.21518e-05	IL1B	alpha		FAM177A1	2.1344e-12	0.715128	0.899	0.673
SEC23IP	4.72264e-36	1.06614	0.771	0.296	9.53831e-32	BFA	alpha											PHTF2	1.8293e-24	-0.916127	0.315	0.7	3.69464e-20	CM	alpha		ARID5A	1.92125e-13	0.555527	0.459	0.085	3.88034e-09	IFNG	alpha		SPCS3	2.63385e-09	0.457194	0.86	0.619	5.31959e-05	IL1B	alpha		OSTC	2.16381e-12	0.600918	0.917	0.717
SYF2	2.00109e-32	1.06537	0.888	0.7	4.0416e-28	BFA	alpha											MYL6B	2.53899e-24	-0.890994	0.627	0.87	5.128e-20	CM	alpha		SDCBP	1.98518e-13	0.864823	0.946	0.744	4.00947e-09	IFNG	alpha		RCN1	2.66769e-09	0.567328	0.959	0.857	5.38794e-05	IL1B	alpha		ADCY1	2.23641e-12	-0.673212	0.292	0.619
TRA2B	4.94981e-39	1.06368	0.9	0.565	9.99713e-35	BFA	alpha											PRRC2C	2.91881e-24	0.716913	0.986	0.915	5.89513e-20	CM	alpha		GPX1	2.01876e-13	0.929727	0.973	0.924	4.07729e-09	IFNG	alpha		CIB1	2.74228e-09	0.614718	0.994	0.937	5.53859e-05	IL1B	alpha		CRH	2.28046e-12	-1.34115	0.315	0.637
TMEM167A	7.81403e-41	1.06337	0.928	0.682	1.5782e-36	BFA	alpha											CNIH2	3.10087e-24	-0.851547	0.63	0.91	6.26282e-20	CM	alpha		CMTM6	2.08477e-13	0.946403	0.959	0.848	4.21062e-09	IFNG	alpha		TAGLN2	3.19216e-09	0.505411	0.994	0.951	6.4472e-05	IL1B	alpha		CDC42SE2	2.44387e-12	0.664786	0.857	0.61
BOD1L1	2.97657e-37	1.06325	0.877	0.587	6.01177e-33	BFA	alpha											CRH	3.24661e-24	-1.40966	0.217	0.637	6.55718e-20	CM	alpha		TUBA4A	2.32134e-13	-0.979132	0.554	0.906	4.68841e-09	IFNG	alpha		C4orf48	3.19597e-09	-0.48447	0.988	0.987	6.4549e-05	IL1B	alpha		LMAN2	2.55279e-12	0.567522	0.964	0.861
MPST	5.92454e-32	1.06152	0.61	0.121	1.19658e-27	BFA	alpha											CCDC108	4.08084e-24	-0.705047	0.109	0.511	8.24206e-20	CM	alpha		SOCS3	2.68678e-13	0.693045	0.351	0.04	5.42649e-09	IFNG	alpha		MFSD10	3.22934e-09	0.551528	0.784	0.587	6.52229e-05	IL1B	alpha		CBX6	2.70782e-12	-0.585588	0.786	0.946
ERGIC1	8.3041e-34	1.06041	0.716	0.238	1.67718e-29	BFA	alpha											LTBP3	4.83066e-24	-0.95296	0.431	0.789	9.75648e-20	CM	alpha		PSMB3	2.6978e-13	0.691628	1	0.928	5.44875e-09	IFNG	alpha		RP11-983P16.4	3.31845e-09	0.618743	0.515	0.274	6.70228e-05	IL1B	alpha		CXCL6	2.78428e-12	3.58375	0.321	0.063
CLINT1	5.46727e-34	1.05798	0.834	0.435	1.10423e-29	BFA	alpha											RP11-841O20.2	5.0984e-24	0.877022	0.562	0.135	1.02972e-19	CM	alpha		RARRES1	2.70735e-13	0.854481	0.365	0.045	5.46802e-09	IFNG	alpha		ASL	3.33567e-09	0.452949	0.497	0.238	6.73704e-05	IL1B	alpha		NUCB2	2.92163e-12	0.510974	1	0.973
GLRX5	3.81473e-38	1.05768	0.923	0.695	7.70462e-34	BFA	alpha											PLA1A	8.05572e-24	1.54172	0.457	0.058	1.62701e-19	CM	alpha		CALR	2.77235e-13	0.789114	1	0.996	5.59931e-09	IFNG	alpha		CYB5R1	3.70571e-09	0.424388	0.667	0.377	7.48442e-05	IL1B	alpha		FBXO6	3.39609e-12	0.535387	0.536	0.211
PSMD7	8.55284e-41	1.05631	0.917	0.65	1.72742e-36	BFA	alpha											MYL12A	8.40076e-24	0.889734	0.917	0.731	1.6967e-19	CM	alpha		ABHD15	3.00365e-13	-0.838061	0.162	0.677	6.06648e-09	IFNG	alpha		BBC3	3.7515e-09	0.604584	0.281	0.067	7.57691e-05	IL1B	alpha		CERK	3.52907e-12	-0.734782	0.423	0.695
EEF1A1	1.96178e-69	1.05581	1	1	3.96221e-65	BFA	alpha											ROGDI	9.79205e-24	-0.807286	0.297	0.704	1.9777e-19	CM	alpha		PSMA6	3.00967e-13	0.632418	0.446	0.085	6.07862e-09	IFNG	alpha		GCG	3.9768e-09	-0.511421	1	1	8.03194e-05	IL1B	alpha		RPL29	3.55555e-12	-0.314453	1	1
CARS	7.84021e-36	1.05541	0.734	0.224	1.58349e-31	BFA	alpha											RPL13A	9.82976e-24	-0.485547	0.986	1	1.98532e-19	CM	alpha		LPGAT1	3.01455e-13	0.996163	0.865	0.587	6.08848e-09	IFNG	alpha		ISOC1	4.22804e-09	0.464062	0.474	0.215	8.53937e-05	IL1B	alpha		C3orf14	3.89887e-12	0.577233	0.905	0.744
PHF1	7.6169e-35	1.05449	0.894	0.614	1.53839e-30	BFA	alpha											CXCL9	1.01064e-23	4.39921	0.772	0.453	2.0412e-19	CM	alpha		TESC	3.24959e-13	1.17641	0.865	0.578	6.5632e-09	IFNG	alpha		QPCT	4.22878e-09	0.384664	1	1	8.54087e-05	IL1B	alpha		RGS4	3.96797e-12	-1.01604	0.655	0.906
IFRD1	7.1422e-31	1.05426	0.785	0.372	1.44251e-26	BFA	alpha											PSMB3	1.04902e-23	0.634519	0.996	0.928	2.11871e-19	CM	alpha		FAM213A	3.50218e-13	-0.864686	0.716	0.942	7.07336e-09	IFNG	alpha		FDX1	4.361e-09	0.485259	0.754	0.493	8.80792e-05	IL1B	alpha		C19orf66	3.96968e-12	0.574494	0.655	0.327
EIF5	1.33037e-42	1.0541	0.977	0.776	2.68694e-38	BFA	alpha											POLR2L	1.14565e-23	-0.568926	0.993	1	2.31386e-19	CM	alpha		CNIH2	3.57582e-13	-0.97858	0.595	0.91	7.22208e-09	IFNG	alpha		IFT57	4.42084e-09	0.612834	0.749	0.538	8.92877e-05	IL1B	alpha		NOL7	4.11104e-12	0.560586	0.899	0.726
PDIA4	1.50453e-33	1.05396	0.802	0.39	3.0387e-29	BFA	alpha											RPL5	1.2203e-23	-0.526986	0.996	1	2.46465e-19	CM	alpha		AC009133.12	3.61169e-13	0.484531	0.243	0.004	7.29453e-09	IFNG	alpha		COPE	4.44353e-09	0.334743	0.994	0.996	8.97459e-05	IL1B	alpha		RPS8	4.20337e-12	-0.299141	1	1
GTPBP2	1.99665e-38	1.05222	0.725	0.179	4.03264e-34	BFA	alpha											ACHE	1.55335e-23	0.805887	0.388	0.013	3.13729e-19	CM	alpha		FABP5	3.66371e-13	-0.675901	0.595	0.892	7.39959e-09	IFNG	alpha		SSR3	4.45136e-09	0.51074	0.965	0.852	8.99041e-05	IL1B	alpha		LY6E	4.27938e-12	0.957019	0.583	0.3
MKNK2	1.60451e-29	1.05141	0.814	0.448	3.24063e-25	BFA	alpha											TMED3	1.56066e-23	-0.819429	0.808	0.964	3.15206e-19	CM	alpha		ATP6V0E1	3.81461e-13	0.683369	1	0.996	7.70438e-09	IFNG	alpha		NOL7	4.49597e-09	0.455979	0.854	0.726	9.08051e-05	IL1B	alpha		SIPA1L3	4.30454e-12	-0.6201	0.375	0.682
CANX	1.59237e-51	1.05094	0.997	0.964	3.21611e-47	BFA	alpha											GLUL	1.65069e-23	2.29483	0.841	0.7	3.3339e-19	CM	alpha		ACTB	4.58638e-13	1.26089	1	0.996	9.26312e-09	IFNG	alpha		PLIN2	4.61534e-09	1.59054	0.661	0.466	9.3216e-05	IL1B	alpha		PSMA4	4.34295e-12	0.622611	0.875	0.673
RSL1D1	1.6326e-32	1.04959	0.837	0.502	3.29736e-28	BFA	alpha											BTN3A1	1.90075e-23	0.598429	0.406	0.022	3.83895e-19	CM	alpha		RPS18	4.66914e-13	-0.483568	1	1	9.43027e-09	IFNG	alpha		FCGRT	4.68185e-09	-0.509286	0.86	0.924	9.45594e-05	IL1B	alpha		SAP18	4.39622e-12	0.401287	1	0.996
SCFD2	2.20512e-47	1.04951	0.673	0.045	4.45368e-43	BFA	alpha											FAM159B	2.27492e-23	-1.08174	0.167	0.57	4.59465e-19	CM	alpha		RAP1B	4.97865e-13	0.983185	0.932	0.713	1.00554e-08	IFNG	alpha		CD63	4.73083e-09	0.333857	1	1	9.55486e-05	IL1B	alpha		PRR13	4.40602e-12	0.57468	0.94	0.83
RPS19	1.03857e-61	1.04917	1	1	2.0976e-57	BFA	alpha											ARPC3	2.38254e-23	0.558112	1	1	4.81202e-19	CM	alpha		SGK1	5.11334e-13	1.0932	0.257	0.009	1.03274e-08	IFNG	alpha		RPL15	4.84048e-09	0.2618	1	1	9.77632e-05	IL1B	alpha		NFE2L2	4.41454e-12	0.708939	0.881	0.682
KARS	8.52049e-33	1.04785	0.834	0.444	1.72088e-28	BFA	alpha											GCA	2.40742e-23	1.09231	0.804	0.48	4.86228e-19	CM	alpha		RASGRP3	5.27281e-13	0.597844	0.257	0.009	1.06495e-08	IFNG	alpha		BCAT2	4.98064e-09	-0.524167	0.509	0.726	0.000100594	IL1B	alpha		H3F3B	4.86382e-12	0.446371	1	0.996
GNAI3	1.06599e-29	1.04726	0.759	0.43	2.15299e-25	BFA	alpha											DHRS7	2.61474e-23	0.861141	0.826	0.493	5.281e-19	CM	alpha		ATP5I	5.73397e-13	-0.578478	1	1	1.15809e-08	IFNG	alpha		YWHAB	5.13481e-09	0.470974	0.988	0.937	0.000103708	IL1B	alpha		LAPTM4A	4.89344e-12	0.50134	1	0.96
NDUFS1	1.6686e-34	1.04627	0.894	0.596	3.37008e-30	BFA	alpha											SURF4	2.67419e-23	-0.803331	0.786	0.955	5.40107e-19	CM	alpha		IFI30	6.15753e-13	0.347521	0.257	0.009	1.24364e-08	IFNG	alpha		CALR	5.19613e-09	0.52084	0.994	0.996	0.000104946	IL1B	alpha		NEUROD1	5.03947e-12	-0.799109	0.738	0.892
TOMM20	1.57829e-44	1.04602	0.991	0.973	3.18767e-40	BFA	alpha											PLIN2	3.10477e-23	1.85266	0.779	0.466	6.27071e-19	CM	alpha		LACTB	6.3227e-13	0.998707	0.595	0.206	1.277e-08	IFNG	alpha		SRI	5.21218e-09	0.536294	0.947	0.834	0.00010527	IL1B	alpha		UNC119	5.33355e-12	0.970599	0.643	0.381
ZNF587	9.08993e-32	1.04494	0.668	0.197	1.83589e-27	BFA	alpha											IFIT2	4.15983e-23	2.12192	0.435	0.045	8.4016e-19	CM	alpha		ACP2	6.60086e-13	0.870379	0.811	0.399	1.33318e-08	IFNG	alpha		PELI3	5.30945e-09	-0.567048	0.351	0.601	0.000107235	IL1B	alpha		HNRNPF	5.7534e-12	0.531997	0.952	0.87
STX4	5.04597e-28	1.04407	0.748	0.359	1.01913e-23	BFA	alpha											HSD17B14	4.30859e-23	-0.777845	0.373	0.762	8.70206e-19	CM	alpha		UQCRB	6.72459e-13	-0.605837	0.973	1	1.35817e-08	IFNG	alpha		MRPL3	5.46142e-09	0.432375	0.842	0.628	0.000110304	IL1B	alpha		ETHE1	6.45002e-12	0.571919	0.643	0.332
SPTY2D1	6.91845e-29	1.04218	0.734	0.359	1.39732e-24	BFA	alpha											CYBA	4.33269e-23	1.96403	0.775	0.498	8.75074e-19	CM	alpha		SELM	7.8619e-13	1.08072	0.986	0.924	1.58787e-08	IFNG	alpha		MAP1LC3B	5.68557e-09	0.479566	0.942	0.87	0.000114831	IL1B	alpha		C19orf43	6.45396e-12	0.494845	0.994	0.937
PRKCSH	5.41014e-34	1.03918	0.911	0.682	1.09269e-29	BFA	alpha											RPS2	4.70594e-23	-0.421895	1	1	9.50459e-19	CM	alpha		ZNFX1	8.11321e-13	0.637906	0.622	0.193	1.63863e-08	IFNG	alpha		TNFRSF12A	6.04483e-09	0.706745	0.556	0.3	0.000122088	IL1B	alpha		BATF3	6.55144e-12	0.389217	0.208	0.004
ATP5G1	3.35573e-42	1.03866	0.977	0.848	6.77757e-38	BFA	alpha											PSAP	5.00041e-23	-0.748403	0.971	0.991	1.00993e-18	CM	alpha		ADCY1	8.56511e-13	-0.970973	0.162	0.619	1.7299e-08	IFNG	alpha		MT-ND4	6.17185e-09	-0.292034	1	1	0.000124653	IL1B	alpha		EEF2	6.72169e-12	-0.426127	1	0.996
UBC	2.72551e-59	1.03659	1	1	5.50471e-55	BFA	alpha											DHRS7B	5.60582e-23	0.722576	0.565	0.148	1.13221e-18	CM	alpha		RP11-37B2.1	9.00763e-13	0.757986	0.365	0.049	1.81927e-08	IFNG	alpha		SLC3A2	6.5559e-09	-0.473075	0.924	0.982	0.00013241	IL1B	alpha		FLOT1	6.94384e-12	0.645119	0.929	0.839
RAB18	4.11906e-37	1.03612	0.926	0.668	8.31926e-33	BFA	alpha											CSRNP3	5.8781e-23	-0.780258	0.228	0.637	1.1872e-18	CM	alpha		TEAD4	9.32998e-13	0.379608	0.284	0.018	1.88438e-08	IFNG	alpha		ZG16B	6.57429e-09	0.772322	0.175	0.013	0.000132781	IL1B	alpha		IMMP1L	7.1336e-12	-0.640512	0.631	0.843
SEC61B	1.6594e-53	1.03547	1	0.991	3.35148e-49	BFA	alpha											PERP	6.66331e-23	-0.76219	0.812	0.946	1.34579e-18	CM	alpha		VWA5B2	9.51643e-13	-0.83416	0.23	0.731	1.92203e-08	IFNG	alpha		TMEM9B	6.63687e-09	0.458901	0.731	0.471	0.000134045	IL1B	alpha		RNF7	7.5664e-12	0.507901	0.97	0.91
COG3	4.90739e-33	1.03538	0.702	0.247	9.91145e-29	BFA	alpha											SEPT3	7.66357e-23	-0.544065	0.04	0.395	1.54781e-18	CM	alpha		IFNGR2	9.74558e-13	0.99324	0.784	0.43	1.96831e-08	IFNG	alpha		SPCS2	6.69292e-09	0.385762	0.977	0.964	0.000135177	IL1B	alpha		TMEM66	7.63784e-12	0.417149	1	1
NSA2	1.73543e-39	1.03421	0.983	0.883	3.50506e-35	BFA	alpha											ACVR1C	8.01771e-23	-0.603807	0.058	0.422	1.61934e-18	CM	alpha		IL15RA	1.00174e-12	0.456397	0.378	0.054	2.02321e-08	IFNG	alpha		FAM89A	6.79601e-09	0.291209	0.187	0.018	0.000137259	IL1B	alpha		GPR64	7.69762e-12	-0.539755	0.137	0.462
RPL36AL	8.27546e-57	1.03355	1	1	1.6714e-52	BFA	alpha											REEP2	8.2524e-23	-0.611778	0.065	0.43	1.66674e-18	CM	alpha		GABARAPL2	1.07132e-12	0.624784	1	1	2.16374e-08	IFNG	alpha		EIF4A2	7.04915e-09	-0.353918	0.988	1	0.000142372	IL1B	alpha		ARRDC3	7.97047e-12	0.747986	0.476	0.17
C19orf10	4.90791e-44	1.03347	0.997	0.946	9.91251e-40	BFA	alpha											ERP44	9.49294e-23	0.828368	0.891	0.682	1.91729e-18	CM	alpha		ATP6AP1	1.16959e-12	-0.844069	0.622	0.933	2.36223e-08	IFNG	alpha		FGFR4	7.36961e-09	-0.475436	0.135	0.39	0.000148844	IL1B	alpha		SORL1	8.11487e-12	-0.556314	0.185	0.516
DYNC1H1	1.40362e-41	1.03112	0.974	0.798	2.83489e-37	BFA	alpha											TECR	9.72058e-23	-0.743317	0.942	0.996	1.96327e-18	CM	alpha		RAB11FIP1	1.2397e-12	1.23803	0.919	0.762	2.50382e-08	IFNG	alpha		PPP1R3E	7.57166e-09	-0.537424	0.468	0.713	0.000152925	IL1B	alpha		IFT57	8.75765e-12	0.63837	0.81	0.538
SEC22B	4.14624e-37	1.03031	0.905	0.677	8.37417e-33	BFA	alpha											MAFF	1.08357e-22	0.719546	0.533	0.112	2.18848e-18	CM	alpha		CYP3A5	1.2606e-12	1.25846	0.5	0.13	2.54604e-08	IFNG	alpha		CLU	7.95837e-09	-0.272119	1	1	0.000160735	IL1B	alpha		RSAD2	8.99223e-12	1.22723	0.399	0.108
MYO1C	9.77218e-29	1.02987	0.774	0.399	1.97369e-24	BFA	alpha											SDCBP	1.08905e-22	0.84373	0.891	0.744	2.19955e-18	CM	alpha		IRF2	1.41138e-12	0.734051	0.73	0.3	2.85055e-08	IFNG	alpha		SH3BGRL3	8.15885e-09	0.432358	0.942	0.803	0.000164784	IL1B	alpha		PAPSS2	8.99583e-12	0.957506	0.935	0.928
PTMA	2.59339e-54	1.02842	1	1	5.23786e-50	BFA	alpha											FNDC3B	1.14246e-22	1.04345	0.707	0.291	2.30744e-18	CM	alpha		CAST	1.47258e-12	0.732015	0.946	0.767	2.97417e-08	IFNG	alpha		IDS	8.42984e-09	0.482181	0.994	0.964	0.000170258	IL1B	alpha		RND1	8.99693e-12	1.20237	0.244	0.022
YRDC	1.46078e-32	1.02394	0.742	0.296	2.95034e-28	BFA	alpha											NUPR1L	1.2413e-22	-0.899042	0.388	0.758	2.50706e-18	CM	alpha		FTL	1.55376e-12	-0.861823	1	1	3.13814e-08	IFNG	alpha		RARRES1	8.68325e-09	0.48381	0.24	0.045	0.000175376	IL1B	alpha		MAFF	9.01002e-12	0.446479	0.411	0.112
TRMT2A	5.52524e-28	1.02241	0.682	0.256	1.11593e-23	BFA	alpha											FBXO6	1.31375e-22	0.809812	0.62	0.211	2.65339e-18	CM	alpha		CCDC108	1.56851e-12	-0.810652	0.041	0.511	3.16792e-08	IFNG	alpha		TTC39A	8.9276e-09	0.540686	0.836	0.664	0.000180311	IL1B	alpha		ATP6V1G1	9.68524e-12	0.394908	0.994	1
CLUH	2.07282e-37	1.0222	0.65	0.108	4.18647e-33	BFA	alpha											APOBEC3G	1.39054e-22	0.686326	0.46	0.067	2.80847e-18	CM	alpha		CD83	1.59087e-12	1.30586	0.405	0.072	3.21308e-08	IFNG	alpha		C19orf43	8.99736e-09	0.445783	0.982	0.937	0.00018172	IL1B	alpha		OPTN	1.02386e-11	0.673113	0.839	0.57
ELOVL5	5.54046e-29	1.02183	0.785	0.435	1.11901e-24	BFA	alpha											RAC3	1.43006e-22	-0.591743	0.123	0.525	2.8883e-18	CM	alpha		VIL1	1.6449e-12	-0.939428	0.027	0.502	3.32219e-08	IFNG	alpha		HTATIP2	9.23337e-09	0.524572	0.778	0.57	0.000186486	IL1B	alpha		SGK1	1.10426e-11	0.792975	0.214	0.009
ALYREF	9.08298e-30	1.02165	0.745	0.327	1.83449e-25	BFA	alpha											COX20	1.5813e-22	0.948149	0.812	0.484	3.19376e-18	CM	alpha		RPL36AL	1.87718e-12	0.564584	1	1	3.79134e-08	IFNG	alpha		MDH1	9.3793e-09	0.41235	0.965	0.933	0.000189434	IL1B	alpha		WDR25	1.11465e-11	0.518346	0.423	0.135
MRPS26	3.34413e-39	1.02111	0.943	0.789	6.75414e-35	BFA	alpha											GAD2	1.60708e-22	-0.909844	0.471	0.816	3.24582e-18	CM	alpha		DTX3L	1.88307e-12	0.74345	0.581	0.188	3.80324e-08	IFNG	alpha		C16orf45	9.4415e-09	0.55865	0.807	0.605	0.00019069	IL1B	alpha		RPL6	1.12721e-11	-0.322318	0.994	1
VIM	1.7387e-17	1.02068	0.862	0.695	3.51164e-13	BFA	alpha											EIF5A	1.74683e-22	0.839136	0.928	0.673	3.52806e-18	CM	alpha		VAMP2	2.41574e-12	-0.697862	0.946	0.982	4.87908e-08	IFNG	alpha		UQCR10	9.89781e-09	0.316911	1	1	0.000199906	IL1B	alpha		MT-ND2	1.20042e-11	-0.352454	1	1
TMUB1	2.30104e-34	1.01987	0.891	0.552	4.64742e-30	BFA	alpha											HAPLN3	1.83696e-22	0.877821	0.373	0.013	3.7101e-18	CM	alpha		MPPE1	2.82777e-12	0.744255	0.797	0.386	5.71125e-08	IFNG	alpha		FGB	1.04864e-08	1.64311	0.152	0.004	0.000211794	IL1B	alpha		RPS4X	1.27008e-11	-0.322693	1	1
SLC52A2	3.44973e-28	1.01904	0.702	0.278	6.96742e-24	BFA	alpha											ARRDC3	1.91375e-22	1.06011	0.576	0.17	3.8652e-18	CM	alpha		FEV	2.98371e-12	-0.904173	0.324	0.816	6.02619e-08	IFNG	alpha		BLVRB	1.16306e-08	0.531439	0.854	0.735	0.000234903	IL1B	alpha		RBPMS	1.35788e-11	0.776889	0.381	0.108
SAC3D1	1.45389e-27	1.01847	0.61	0.175	2.93643e-23	BFA	alpha											PPL	2.23443e-22	-0.752166	0.246	0.655	4.51287e-18	CM	alpha		MT1X	3.02116e-12	2.0353	0.568	0.193	6.10183e-08	IFNG	alpha		YBX1	1.19945e-08	0.351972	1	1	0.000242253	IL1B	alpha		MT-ND4	1.36407e-11	-0.300911	1	1
ASCC3	5.29673e-29	1.01819	0.791	0.475	1.06978e-24	BFA	alpha											IZUMO4	2.67362e-22	0.599266	0.355	0.004	5.39991e-18	CM	alpha		LBH	3.04616e-12	-0.973338	0.108	0.583	6.15234e-08	IFNG	alpha		GUK1	1.2323e-08	-0.382814	0.988	0.996	0.000248888	IL1B	alpha		GTF2I	1.39612e-11	-0.559659	0.851	0.946
DCAF13	1.37371e-30	1.01725	0.745	0.336	2.77447e-26	BFA	alpha											COX17	2.69438e-22	0.732163	0.996	1	5.44185e-18	CM	alpha		GNAS	3.13947e-12	-0.699006	1	1	6.34079e-08	IFNG	alpha		SEP15	1.34437e-08	0.364879	0.971	0.879	0.000271523	IL1B	alpha		SEP15	1.44056e-11	0.517606	0.976	0.879
FAM50A	7.30038e-42	1.01678	0.989	0.839	1.47446e-37	BFA	alpha											SORL1	3.38284e-22	-0.660078	0.123	0.516	6.83232e-18	CM	alpha		RPS4X	3.42488e-12	-0.451147	1	1	6.91724e-08	IFNG	alpha		STAP2	1.38607e-08	0.504278	0.544	0.296	0.000279944	IL1B	alpha		PPP1R3E	1.55119e-11	-0.647896	0.411	0.713
HCG18	6.83891e-31	1.01639	0.799	0.408	1.38125e-26	BFA	alpha											MVP	3.50961e-22	0.808505	0.736	0.336	7.08837e-18	CM	alpha		N4BP2L1	3.52439e-12	1.00864	0.73	0.408	7.11821e-08	IFNG	alpha		HAGH	1.44645e-08	-0.425051	0.901	0.937	0.000292139	IL1B	alpha		MAP1LC3B	1.76918e-11	0.583938	0.923	0.87
CSNK2B	2.75645e-36	1.01593	0.928	0.682	5.5672e-32	BFA	alpha											LPGAT1	3.84278e-22	0.931461	0.837	0.587	7.76125e-18	CM	alpha		ARL5B	3.68099e-12	1.17281	0.743	0.359	7.4345e-08	IFNG	alpha		CTD-3064M3.7	1.52754e-08	0.339794	0.246	0.049	0.000308518	IL1B	alpha		EEF1A1	1.9279e-11	-0.305397	1	1
FAHD1	5.48216e-31	1.01574	0.693	0.238	1.10723e-26	BFA	alpha											FFAR1	4.2011e-22	-0.809651	0.228	0.623	8.48496e-18	CM	alpha		PAM	3.98614e-12	-0.810135	0.919	0.978	8.05081e-08	IFNG	alpha		PRRG4	1.53967e-08	0.458336	0.433	0.184	0.000310968	IL1B	alpha		LYN	2.22822e-11	0.560586	0.351	0.085
CTSF	5.98261e-28	1.01554	0.837	0.529	1.20831e-23	BFA	alpha											TCEB2	4.75501e-22	-0.453433	0.996	1	9.60369e-18	CM	alpha		SAA2	4.06431e-12	3.39189	0.459	0.117	8.20868e-08	IFNG	alpha		IGFBP6	1.56158e-08	0.950663	0.333	0.121	0.000315392	IL1B	alpha		CSTB	2.2331e-11	0.558488	1	1
ASCC2	4.94152e-34	1.01418	0.742	0.269	9.98039e-30	BFA	alpha											LSR	5.46965e-22	0.7894	0.87	0.552	1.1047e-17	CM	alpha		SP140L	4.21058e-12	0.486477	0.284	0.022	8.50411e-08	IFNG	alpha		ADCY1	1.57929e-08	-0.534175	0.368	0.619	0.000318969	IL1B	alpha		LSM8	2.29098e-11	0.559716	0.875	0.655
DIS3	1.33066e-30	1.01399	0.719	0.265	2.68753e-26	BFA	alpha											PPP1R15A	6.22793e-22	1.03952	0.663	0.283	1.25785e-17	CM	alpha		CREB5	4.5573e-12	0.572911	0.297	0.027	9.20438e-08	IFNG	alpha		CPXM1	1.73306e-08	0.9007	0.222	0.04	0.000350027	IL1B	alpha		C4orf48	2.34738e-11	-0.568626	0.97	0.987
SRSF8	1.66735e-30	1.01395	0.802	0.417	3.36756e-26	BFA	alpha											PCP4	6.50866e-22	-0.847144	0.112	0.502	1.31455e-17	CM	alpha		C3orf14	4.76101e-12	0.770264	0.973	0.744	9.61582e-08	IFNG	alpha		RPL36AL	1.7516e-08	0.295619	1	1	0.000353771	IL1B	alpha		TNFAIP2	2.34938e-11	0.916186	0.321	0.067
GORASP2	5.44573e-35	1.01318	0.894	0.641	1.09987e-30	BFA	alpha											DHX58	6.63761e-22	0.726469	0.391	0.027	1.3406e-17	CM	alpha		NIM1K	4.92115e-12	0.375313	0.311	0.031	9.93925e-08	IFNG	alpha		EBI3	1.93124e-08	0.444975	0.17	0.013	0.000390052	IL1B	alpha		YARS	2.46499e-11	0.560586	0.56	0.251
GHITM	1.66928e-46	1.01174	0.986	0.879	3.37145e-42	BFA	alpha											PELI3	6.69912e-22	-0.784712	0.217	0.601	1.35302e-17	CM	alpha		MYH10	5.14133e-12	-0.977749	0.473	0.83	1.03839e-07	IFNG	alpha		RIMBP2	1.95406e-08	-0.509174	0.386	0.632	0.000394662	IL1B	alpha		EPB41L4A-AS1	2.51222e-11	-0.650311	0.56	0.767
LSM3	6.39652e-41	1.01098	0.943	0.812	1.2919e-36	BFA	alpha											EDF1	6.95926e-22	0.648331	0.996	1	1.40556e-17	CM	alpha		RHEB	5.23651e-12	0.635291	0.959	0.919	1.05762e-07	IFNG	alpha		COX6B1	1.97111e-08	0.319482	1	1	0.000398104	IL1B	alpha		HN1	2.53525e-11	0.639149	0.696	0.426
MLF2	4.81653e-43	1.01093	0.974	0.87	9.72794e-39	BFA	alpha											TAPBPL	7.28613e-22	0.729574	0.583	0.179	1.47158e-17	CM	alpha		GAD2	5.28005e-12	-0.974768	0.5	0.816	1.06641e-07	IFNG	alpha		C10orf10	1.98358e-08	-0.763759	0.696	0.874	0.000400623	IL1B	alpha		EXOC3L4	2.5427e-11	0.342392	0.185	0
RARS	1.22264e-31	1.0085	0.817	0.457	2.46937e-27	BFA	alpha											SAMD9L	7.32647e-22	0.842479	0.37	0.013	1.47973e-17	CM	alpha		S100A10	5.44711e-12	-1.04492	0.622	0.874	1.10015e-07	IFNG	alpha		SBNO2	2.04139e-08	0.349364	0.38	0.139	0.000412299	IL1B	alpha		EIF5A	2.62709e-11	0.539502	0.911	0.673
ZNHIT1	1.63459e-52	1.00817	0.997	1	3.30138e-48	BFA	alpha											DDX60	7.37502e-22	0.769148	0.496	0.108	1.48953e-17	CM	alpha		UNC119	5.58379e-12	1.5125	0.703	0.381	1.12776e-07	IFNG	alpha		IRF2BP2	2.04668e-08	-0.56481	0.737	0.857	0.000413368	IL1B	alpha		GPX4	2.71327e-11	-0.41454	0.994	1
MAGEH1	2.69271e-33	1.00728	0.9	0.552	5.43847e-29	BFA	alpha											LACTB	7.51205e-22	0.988214	0.605	0.206	1.51721e-17	CM	alpha		PLIN2	6.18289e-12	1.77629	0.757	0.466	1.24876e-07	IFNG	alpha		METTL7A	2.04704e-08	-0.352332	0.053	0.269	0.000413441	IL1B	alpha		SDCBP	2.74694e-11	0.696909	0.869	0.744
AGAP2-AS1	2.17716e-28	1.00589	0.693	0.274	4.39721e-24	BFA	alpha											CLTA	7.5914e-22	0.608665	1	0.978	1.53324e-17	CM	alpha		PPP1R3E	6.33795e-12	-0.860094	0.257	0.713	1.28008e-07	IFNG	alpha		IRF1	2.06162e-08	0.614497	0.667	0.426	0.000416385	IL1B	alpha		SNHG7	2.77253e-11	-0.599305	0.685	0.897
ZCCHC17	1.99885e-28	1.00571	0.782	0.404	4.03707e-24	BFA	alpha											EXOC3L4	7.59288e-22	0.786293	0.341	0	1.53353e-17	CM	alpha		LRRFIP2	7.21483e-12	0.819025	0.797	0.422	1.45718e-07	IFNG	alpha		PLK2	2.15378e-08	-0.782229	0.573	0.771	0.000435	IL1B	alpha		TPD52	2.80628e-11	-0.516384	0.929	0.973
TPRG1L	5.45731e-33	1.00553	0.819	0.435	1.10221e-28	BFA	alpha											NECAB2	8.30246e-22	-0.617202	0.101	0.475	1.67685e-17	CM	alpha		SEPP1	8.41553e-12	-0.948581	0.378	0.776	1.69968e-07	IFNG	alpha		RDH14	2.22907e-08	0.387709	0.556	0.265	0.000450205	IL1B	alpha		FGG	2.93027e-11	1.69809	0.196	0.004
RBM3	4.63926e-29	1.00437	0.745	0.35	9.36991e-25	BFA	alpha											AKR7A2	1.0757e-21	-0.77711	0.514	0.798	2.1726e-17	CM	alpha		SNRPG	1.08055e-11	0.575145	1	0.991	2.18239e-07	IFNG	alpha		EHD1	2.2853e-08	0.642502	0.398	0.161	0.000461562	IL1B	alpha		SNHG14	2.94558e-11	-0.62821	0.435	0.704
SSU72	2.3777e-46	1.00418	0.991	0.946	4.80224e-42	BFA	alpha											UBB	1.19434e-21	0.555366	1	1	2.41222e-17	CM	alpha		POPDC2	1.13793e-11	0.369054	0.216	0.004	2.29827e-07	IFNG	alpha		HMGCS2	2.39567e-08	-0.456488	0	0.166	0.000483853	IL1B	alpha		SLC39A1	2.96925e-11	0.639466	0.833	0.605
TFG	1.05829e-38	1.00407	0.903	0.65	2.13742e-34	BFA	alpha											VEGFB	1.22813e-21	-0.703553	0.576	0.888	2.48045e-17	CM	alpha		IFI44L	1.25855e-11	0.610555	0.216	0.004	2.5419e-07	IFNG	alpha		PSMB10	2.40713e-08	0.340878	0.292	0.081	0.000486168	IL1B	alpha		SQRDL	3.10955e-11	0.788431	0.744	0.493
RWDD1	6.54079e-41	1.00245	0.983	0.928	1.32104e-36	BFA	alpha											EEF1B2	1.29137e-21	-0.57654	0.978	1	2.60819e-17	CM	alpha		SNX6	1.31187e-11	0.788076	0.878	0.592	2.64959e-07	IFNG	alpha		P4HB	2.42424e-08	0.6185	0.971	0.951	0.000489623	IL1B	alpha		PTMA	3.52715e-11	0.395106	1	1
PYCR1	1.15167e-31	1.00213	0.716	0.269	2.32604e-27	BFA	alpha											RPS24	1.40819e-21	-0.393024	1	1	2.84411e-17	CM	alpha		JUN	1.32866e-11	1.17212	1	0.87	2.68349e-07	IFNG	alpha		CCT5	2.51393e-08	0.483428	0.83	0.749	0.000507739	IL1B	alpha		NR0B2	3.79618e-11	-0.623839	0.208	0.529
XPNPEP3	1.17361e-29	1.00025	0.685	0.247	2.37034e-25	BFA	alpha											CSF1	1.62148e-21	0.741703	0.38	0.022	3.27489e-17	CM	alpha		ACTG1	1.48967e-11	1.50394	0.986	1	3.00869e-07	IFNG	alpha		DACH1	2.58101e-08	-0.451074	0.357	0.637	0.000521286	IL1B	alpha		PERP	3.98337e-11	-0.545842	0.857	0.946
TXNL4A	6.06217e-45	0.999844	0.989	0.919	1.22438e-40	BFA	alpha											TMEM9	1.79032e-21	-0.746959	0.714	0.919	3.6159e-17	CM	alpha		IDO1	1.50303e-11	2.97332	0.635	0.323	3.03567e-07	IFNG	alpha		TMEM59	2.71079e-08	0.324204	1	1	0.000547498	IL1B	alpha		BTG1	4.16378e-11	0.84307	0.994	1
ATG13	2.3504e-30	0.999757	0.771	0.368	4.7471e-26	BFA	alpha											PTPRT	2.04258e-21	-0.706174	0.101	0.471	4.12541e-17	CM	alpha		CRH	1.51311e-11	-1.56268	0.176	0.637	3.05602e-07	IFNG	alpha		VAMP8	2.74877e-08	0.558586	0.953	0.919	0.000555169	IL1B	alpha		PLGRKT	4.66215e-11	0.602923	0.619	0.336
HNRNPA3	1.0777e-40	0.997673	0.971	0.888	2.17664e-36	BFA	alpha											GBP7	2.21335e-21	0.570956	0.333	0	4.47031e-17	CM	alpha		OTULIN	1.61426e-11	0.809447	0.595	0.206	3.26033e-07	IFNG	alpha		CYB5R4	2.75531e-08	0.383047	0.526	0.26	0.00055649	IL1B	alpha		PMAIP1	4.67875e-11	0.414532	0.298	0.049
NOL6	1.86378e-38	0.997441	0.659	0.108	3.76428e-34	BFA	alpha											S100A10	2.31528e-21	-0.863536	0.594	0.874	4.67618e-17	CM	alpha		RPL18	1.68346e-11	-0.424993	1	1	3.40009e-07	IFNG	alpha		PSMB9	2.88551e-08	0.548748	0.515	0.26	0.000582787	IL1B	alpha		LYSMD2	4.84589e-11	0.588288	0.952	0.816
GOSR2	2.78128e-30	0.997275	0.693	0.242	5.61736e-26	BFA	alpha											HNF1A-AS1	2.36559e-21	-0.847207	0.239	0.628	4.77779e-17	CM	alpha		HADHB	1.78553e-11	0.674436	0.919	0.798	3.60623e-07	IFNG	alpha		C1GALT1C1	2.89531e-08	0.531298	0.749	0.534	0.000584766	IL1B	alpha		PVRL2	5.05118e-11	0.59958	0.827	0.583
GAK	1.14614e-30	0.99715	0.782	0.341	2.31486e-26	BFA	alpha											GK	2.64229e-21	1.47715	0.569	0.197	5.33663e-17	CM	alpha		FNDC3B	1.82425e-11	0.769295	0.703	0.291	3.68444e-07	IFNG	alpha		CDC42SE2	2.90469e-08	0.508822	0.807	0.61	0.00058666	IL1B	alpha		TMA7	5.09155e-11	-0.362253	0.994	1
RPL27	6.16815e-56	0.997121	1	1	1.24578e-51	BFA	alpha											RPL29	2.66248e-21	-0.40542	0.996	1	5.37742e-17	CM	alpha		PIK3C2B	1.9457e-11	0.656056	0.514	0.148	3.92974e-07	IFNG	alpha		ABHD5	2.92202e-08	0.442382	0.368	0.135	0.000590161	IL1B	alpha		TMEM173	5.16631e-11	0.316324	0.214	0.013
TMEM248	6.50848e-32	0.9968	0.868	0.601	1.31452e-27	BFA	alpha											LINC00643	2.89676e-21	-0.766271	0.145	0.525	5.85059e-17	CM	alpha		HSD17B14	2.07225e-11	-0.826779	0.351	0.762	4.18531e-07	IFNG	alpha		MZT2B	3.066e-08	-0.300672	0.994	1	0.000619239	IL1B	alpha		MDH1	5.2197e-11	0.493293	0.97	0.933
PABPC4	1.24894e-28	0.995414	0.782	0.422	2.52249e-24	BFA	alpha											C19orf66	2.92605e-21	0.8009	0.707	0.327	5.90975e-17	CM	alpha		C19orf66	2.10963e-11	0.861975	0.703	0.327	4.26081e-07	IFNG	alpha		MT1X	3.15756e-08	1.82384	0.427	0.193	0.000637733	IL1B	alpha		TNFSF10	5.25786e-11	0.93732	0.875	0.682
ERI3	2.89879e-31	0.995316	0.831	0.498	5.85468e-27	BFA	alpha											CACNA2D2	2.94968e-21	-0.783703	0.272	0.659	5.95747e-17	CM	alpha		SPTSSB	2.20225e-11	-1.1227	0.378	0.78	4.44789e-07	IFNG	alpha		GBP3	3.25883e-08	0.371025	0.269	0.067	0.000658186	IL1B	alpha		SEZ6L2	5.29212e-11	-0.509203	0.893	0.96
PICK1	1.06415e-29	0.995038	0.682	0.247	2.14927e-25	BFA	alpha											VAMP2	3.1e-21	-0.603486	0.931	0.982	6.26106e-17	CM	alpha		IGFBP7	2.33951e-11	-0.860279	0.932	0.987	4.7251e-07	IFNG	alpha		LTBR	3.34836e-08	0.476372	0.737	0.525	0.000676269	IL1B	alpha		IDS	5.37741e-11	0.528233	0.958	0.964
TP53BP1	3.99382e-27	0.992021	0.799	0.493	8.06631e-23	BFA	alpha											B3GNT1	3.96745e-21	-0.68056	0.196	0.578	8.01306e-17	CM	alpha		ERAP2	2.34549e-11	0.35623	0.243	0.013	4.73718e-07	IFNG	alpha		HADHB	3.36294e-08	0.432036	0.889	0.798	0.000679213	IL1B	alpha		SUMO2.1	5.41204e-11	0.35534	1	1
RPS6KB2	2.19585e-31	0.990774	0.771	0.368	4.43496e-27	BFA	alpha											VKORC1	4.66624e-21	-0.690041	0.87	0.978	9.4244e-17	CM	alpha		HS3ST1	2.43667e-11	0.437323	0.257	0.018	4.92134e-07	IFNG	alpha		RBM8A	3.36842e-08	0.459423	0.901	0.798	0.000680321	IL1B	alpha		RPS6	5.41375e-11	-0.292763	1	1
RPL18	4.02046e-71	0.989992	1	1	8.12013e-67	BFA	alpha											PARVB	4.80293e-21	-0.929691	0.507	0.767	9.70047e-17	CM	alpha		LSM8	2.63703e-11	0.80637	0.892	0.655	5.32601e-07	IFNG	alpha		TGFBI	3.5731e-08	0.331053	0.164	0.013	0.000721658	IL1B	alpha		RER1	5.55037e-11	0.553633	0.786	0.511
CHCHD2	5.53035e-52	0.989646	1	1	1.11696e-47	BFA	alpha											PAM	5.30249e-21	-0.71112	0.913	0.978	1.07094e-16	CM	alpha		UVRAG	2.75648e-11	0.892254	0.622	0.256	5.56726e-07	IFNG	alpha		DDT	3.67635e-08	0.460078	0.889	0.735	0.000742512	IL1B	alpha		KMO	5.57844e-11	0.34915	0.179	0
BLZF1	2.18585e-34	0.988717	0.668	0.161	4.41477e-30	BFA	alpha											HSF4	5.44795e-21	-0.656147	0.199	0.592	1.10032e-16	CM	alpha		IMMP1L	2.78623e-11	-0.865306	0.541	0.843	5.62735e-07	IFNG	alpha		GPX4	3.75624e-08	-0.30301	1	1	0.000758649	IL1B	alpha		CASP5	5.64364e-11	0.36257	0.179	0
PSMD8	5.3415e-47	0.988532	1	0.973	1.07882e-42	BFA	alpha											SUMO2.1	5.79706e-21	0.475635	0.996	1	1.17083e-16	CM	alpha		CSF1	2.79433e-11	0.500844	0.27	0.022	5.6437e-07	IFNG	alpha		MMP24-AS1	4.00697e-08	0.496258	0.865	0.713	0.000809289	IL1B	alpha		RPL32	5.73777e-11	-0.287101	1	1
APBB3	1.46925e-31	0.988444	0.679	0.215	2.96745e-27	BFA	alpha											ADAR	5.96906e-21	0.718687	0.902	0.664	1.20557e-16	CM	alpha		SCD	2.80423e-11	-0.958484	0.378	0.798	5.66369e-07	IFNG	alpha		TMEM66	4.10681e-08	0.317126	0.994	1	0.000829453	IL1B	alpha		RPL27A	5.96651e-11	-0.412244	0.988	1
GOLGA5	5.2777e-29	0.988231	0.762	0.368	1.06594e-24	BFA	alpha											STMN2	6.24994e-21	-0.892587	0.33	0.7	1.2623e-16	CM	alpha		RPL13A	2.9058e-11	-0.668709	0.973	1	5.86884e-07	IFNG	alpha		EEF1E1	4.18133e-08	0.43581	0.673	0.448	0.000844502	IL1B	alpha		IRF7	6.10475e-11	0.379318	0.381	0.103
RNF167	2.27722e-33	0.987079	0.874	0.574	4.5993e-29	BFA	alpha											EHD1	8.51719e-21	0.768118	0.554	0.161	1.72022e-16	CM	alpha		SLC38A4	2.91464e-11	-0.908931	0.365	0.776	5.8867e-07	IFNG	alpha		MDK	4.40667e-08	0.514368	0.942	0.83	0.000890015	IL1B	alpha		DESI1	6.91605e-11	0.617085	0.619	0.336
TRIP11	7.617e-35	0.986759	0.937	0.767	1.53841e-30	BFA	alpha											ANXA4	9.64808e-21	0.871424	0.891	0.758	1.94862e-16	CM	alpha		NCEH1	3.05547e-11	0.607447	0.554	0.17	6.17114e-07	IFNG	alpha		AKR1A1	4.4133e-08	0.485662	0.912	0.807	0.000891353	IL1B	alpha		CLTA	7.10576e-11	0.417981	0.982	0.978
HSP90AB1	1.73051e-60	0.986159	1	1	3.4951e-56	BFA	alpha											YWHAB	1.05115e-20	0.626512	0.993	0.937	2.123e-16	CM	alpha		ILK	3.10301e-11	0.779892	0.865	0.534	6.26714e-07	IFNG	alpha		GPIHBP1	4.44635e-08	-0.307268	0.023	0.211	0.000898029	IL1B	alpha		SELK	7.37049e-11	0.542384	1	0.973
ANKIB1	7.85129e-31	0.986085	0.762	0.314	1.58573e-26	BFA	alpha											CECR1	1.20199e-20	-0.6422	0.13	0.502	2.42766e-16	CM	alpha		SFR1	3.12248e-11	0.496027	0.459	0.108	6.30647e-07	IFNG	alpha		CSTB	4.44855e-08	0.573538	0.994	1	0.000898474	IL1B	alpha		KIAA0020	7.52918e-11	0.518692	0.53	0.229
VARS	4.36397e-30	0.985296	0.711	0.274	8.81391e-26	BFA	alpha											H3F3B	1.20762e-20	0.649829	1	0.996	2.43902e-16	CM	alpha		GBP6	3.1501e-11	0.345135	0.189	0	6.36226e-07	IFNG	alpha		CLINT1	4.52968e-08	0.480345	0.696	0.435	0.00091486	IL1B	alpha		FAM213A	8.04952e-11	-0.539516	0.845	0.942
IRGQ	5.29945e-31	0.984479	0.705	0.256	1.07033e-26	BFA	alpha											GSTO2	1.27191e-20	-0.71823	0.478	0.816	2.56888e-16	CM	alpha		ATP5L	3.17733e-11	-0.501085	1	1	6.41726e-07	IFNG	alpha		PFDN2	4.61841e-08	0.390017	0.953	0.897	0.000932781	IL1B	alpha		RAC3	8.12552e-11	-0.449165	0.19	0.525
PES1	5.27209e-31	0.983945	0.682	0.215	1.0648e-26	BFA	alpha											SEZ6L	1.36129e-20	-0.729858	0.199	0.578	2.7494e-16	CM	alpha		IFITM2	3.33802e-11	0.566135	0.257	0.018	6.7418e-07	IFNG	alpha		GSDMD	4.88783e-08	0.406816	0.532	0.269	0.000987196	IL1B	alpha		TMEM45B	8.52317e-11	0.7441	0.536	0.256
GCAT	3.68705e-34	0.983867	0.628	0.121	7.44674e-30	BFA	alpha											CXXC4	1.43852e-20	-0.655548	0.163	0.538	2.90537e-16	CM	alpha		CNTN1	3.79318e-11	-0.918578	0.446	0.807	7.66109e-07	IFNG	alpha		FSTL1	4.9082e-08	0.458843	0.263	0.067	0.000991309	IL1B	alpha		YWHAH	8.67186e-11	0.645515	0.946	0.821
RPS25	4.70222e-66	0.982775	1	1	9.49706e-62	BFA	alpha											PSENEN	1.47508e-20	0.800101	0.83	0.552	2.97922e-16	CM	alpha		COX17	3.90327e-11	0.700556	1	1	7.88343e-07	IFNG	alpha		GPX1	4.99276e-08	0.47007	0.959	0.924	0.00100839	IL1B	alpha		MXRA7	8.80631e-11	-0.533001	0.798	0.919
SLC33A1	4.27505e-30	0.982767	0.751	0.327	8.63432e-26	BFA	alpha											EPHX2	1.54415e-20	-0.766422	0.348	0.709	3.11873e-16	CM	alpha		AKR1C3	3.97198e-11	1.29007	0.297	0.036	8.02221e-07	IFNG	alpha		ACTB	5.0851e-08	0.789006	1	0.996	0.00102704	IL1B	alpha		UBXN4	8.80829e-11	0.497119	0.988	0.973
DNAJA3	1.01387e-28	0.981981	0.731	0.318	2.04771e-24	BFA	alpha											DTX3L	1.59195e-20	0.697709	0.58	0.188	3.21526e-16	CM	alpha		CFC1	3.9999e-11	-0.991544	0.338	0.762	8.07859e-07	IFNG	alpha		CA8	5.09192e-08	0.568914	0.573	0.345	0.00102841	IL1B	alpha		ZG16B	8.94926e-11	0.696928	0.208	0.013
SLC1A5	5.69887e-36	0.980539	0.53	0.018	1.151e-31	BFA	alpha											HPS1	1.67397e-20	-0.760007	0.388	0.744	3.38092e-16	CM	alpha		EIF2S2	4.01208e-11	0.845277	0.919	0.812	8.10321e-07	IFNG	alpha		BHLHE40	5.10994e-08	0.459398	0.38	0.143	0.00103205	IL1B	alpha		TALDO1	9.32479e-11	0.537043	0.982	0.937
TSFM	7.66708e-29	0.979806	0.713	0.309	1.54852e-24	BFA	alpha											TMX1	1.85847e-20	0.868635	0.808	0.534	3.75356e-16	CM	alpha		PSMA1.1	4.09311e-11	0.806615	0.946	0.848	8.26686e-07	IFNG	alpha		DSTN	5.40342e-08	0.309295	1	1	0.00109133	IL1B	alpha		TAF10	9.48039e-11	0.478498	0.923	0.848
UBA52	1.74306e-61	0.979714	1	1	3.52045e-57	BFA	alpha											RASGRF1	1.88899e-20	-0.569039	0.069	0.413	3.81519e-16	CM	alpha		NAA20	4.18093e-11	-0.644352	1	1	8.44422e-07	IFNG	alpha		EMG1	5.53094e-08	0.383047	0.579	0.309	0.00111708	IL1B	alpha		MGST2	9.61702e-11	0.627517	0.863	0.668
WDR74	2.99579e-30	0.979258	0.765	0.341	6.0506e-26	BFA	alpha											RP11-37B2.1	1.8981e-20	0.728445	0.409	0.049	3.8336e-16	CM	alpha		IL6ST	4.22701e-11	0.729871	0.892	0.525	8.53729e-07	IFNG	alpha		GRAP2	5.65968e-08	0.279024	0.199	0.031	0.00114309	IL1B	alpha		RPA3	9.66406e-11	0.559283	0.839	0.722
TOMM40	9.80601e-28	0.979137	0.736	0.368	1.98052e-23	BFA	alpha											DDX58	1.91447e-20	0.873291	0.467	0.09	3.86666e-16	CM	alpha		PSAP	4.33896e-11	-0.725885	0.973	0.991	8.7634e-07	IFNG	alpha		SCGN	5.6753e-08	-0.416654	0.994	1	0.00114624	IL1B	alpha		CHGA	9.66862e-11	0.957473	1	1
IK	1.2744e-31	0.979116	0.862	0.637	2.5739e-27	BFA	alpha											C5orf15	1.94754e-20	0.773626	0.797	0.48	3.93345e-16	CM	alpha		IRX2	4.65573e-11	-0.902228	0.689	0.951	9.40317e-07	IFNG	alpha		FTCD	5.70732e-08	-0.67888	0.251	0.493	0.00115271	IL1B	alpha		HSF4	1.04327e-10	-0.533315	0.28	0.592
MDH2	8.92603e-49	0.978017	1	0.973	1.80279e-44	BFA	alpha											SIPA1L3	2.10306e-20	-0.71888	0.304	0.682	4.24754e-16	CM	alpha		RPL6	5.16464e-11	-0.431064	1	1	1.0431e-06	IFNG	alpha		TXNDC17	5.71014e-08	0.371042	0.93	0.834	0.00115328	IL1B	alpha		NDUFA4	1.0635e-10	0.473083	0.946	0.87
DPAGT1	1.04843e-30	0.977773	0.705	0.26	2.11752e-26	BFA	alpha											CALY	2.21508e-20	-1.17082	0.46	0.794	4.47379e-16	CM	alpha		NCL	5.64904e-11	0.778137	1	0.848	1.14094e-06	IFNG	alpha		PSMB1	5.8354e-08	0.329099	1	0.987	0.00117858	IL1B	alpha		RABAC1	1.09119e-10	-0.535686	0.994	1
QTRT1	3.68e-29	0.977512	0.768	0.404	7.4325e-25	BFA	alpha											USF2	2.34369e-20	-0.705844	0.446	0.78	4.73354e-16	CM	alpha		CAMK2B	5.93196e-11	-0.722868	0.324	0.762	1.19808e-06	IFNG	alpha		KCNK17	6.10779e-08	-0.616953	0.292	0.534	0.00123359	IL1B	alpha		KCNQ1OT1	1.09712e-10	-0.844929	0.47	0.749
EIF3D	2.74731e-33	0.976982	0.917	0.731	5.54874e-29	BFA	alpha											SLC4A8	2.37493e-20	-0.540824	0.033	0.345	4.79664e-16	CM	alpha		PLA2G4C	5.98814e-11	0.673909	0.622	0.229	1.20942e-06	IFNG	alpha		ID1	6.27541e-08	1.13019	0.719	0.462	0.00126744	IL1B	alpha		PDCD10	1.11202e-10	0.527545	0.863	0.637
RBCK1	1.87685e-38	0.976946	0.951	0.767	3.79068e-34	BFA	alpha											PMM1	2.7481e-20	-0.739457	0.395	0.74	5.55034e-16	CM	alpha		GRASP	6.0888e-11	1.03505	0.662	0.305	1.22975e-06	IFNG	alpha		CAMK2N1	6.5031e-08	-0.374546	0.994	1	0.00131343	IL1B	alpha		SNRPB	1.12719e-10	0.502131	0.958	0.821
PIH1D1	1.12953e-26	0.976799	0.774	0.453	2.28131e-22	BFA	alpha											DPP7	2.78338e-20	-0.615924	0.909	0.991	5.62159e-16	CM	alpha		RPL18A	6.35706e-11	0.459819	1	1	1.28394e-06	IFNG	alpha		RIN2	6.95295e-08	-0.5209	0.643	0.83	0.00140429	IL1B	alpha		ACP2	1.16815e-10	0.599228	0.69	0.399
SSBP1	1.52311e-42	0.976097	0.991	0.879	3.07623e-38	BFA	alpha											KCNMA1	2.96779e-20	-1.17291	0.761	0.883	5.99405e-16	CM	alpha		C19orf43	6.52857e-11	0.603058	0.986	0.937	1.31858e-06	IFNG	alpha		GSPT1	7.18787e-08	0.458127	0.795	0.596	0.00145173	IL1B	alpha		C6orf48	1.21829e-10	-0.591418	0.524	0.762
LSM7	5.13519e-45	0.975689	0.997	0.919	1.03716e-40	BFA	alpha											KIAA1377	3.25591e-20	-0.841448	0.5	0.812	6.57596e-16	CM	alpha		TMEM238	7.06457e-11	-0.804095	0.608	0.843	1.42683e-06	IFNG	alpha		VWA5B2	7.20765e-08	-0.481365	0.55	0.731	0.00145573	IL1B	alpha		NUDT9	1.27999e-10	0.665087	0.75	0.534
ARL4A	1.7485e-31	0.975305	0.719	0.247	3.53144e-27	BFA	alpha											RPS14	3.60359e-20	-0.349438	1	1	7.27818e-16	CM	alpha		KCNH6	7.24312e-11	-0.874217	0.297	0.709	1.46289e-06	IFNG	alpha		FNBP1L	7.3256e-08	0.453883	0.906	0.74	0.00147955	IL1B	alpha		CHURC1	1.32644e-10	0.451246	0.97	0.883
BMS1	3.39902e-31	0.975065	0.725	0.265	6.865e-27	BFA	alpha											SSTR1	4.39683e-20	-0.608054	0.109	0.466	8.88028e-16	CM	alpha		BCL9L	7.50294e-11	0.675715	0.527	0.166	1.51537e-06	IFNG	alpha		CDC42	7.42805e-08	0.380543	0.988	0.964	0.00150024	IL1B	alpha		PIK3AP1	1.34127e-10	0.294715	0.185	0.004
KIAA0907	4.11588e-32	0.973755	0.779	0.327	8.31284e-28	BFA	alpha											RIMBP2	4.86708e-20	-0.681908	0.239	0.632	9.83004e-16	CM	alpha		PTPN2	7.79029e-11	1.06708	0.689	0.372	1.5734e-06	IFNG	alpha		SOCS2-AS1	7.48723e-08	0.285311	0.187	0.027	0.0015122	IL1B	alpha		HNRNPDL	1.38377e-10	0.45337	0.982	0.978
TMSB4X	4.33167e-18	0.973234	0.991	0.987	8.74868e-14	BFA	alpha											PHPT1	5.03369e-20	-0.565949	0.971	1	1.01665e-15	CM	alpha		CACNA1A	8.28931e-11	-0.875355	0.514	0.839	1.67419e-06	IFNG	alpha		TCEB1	7.49471e-08	0.463342	0.906	0.776	0.00151371	IL1B	alpha		PLIN3	1.44849e-10	-0.561405	0.887	0.973
RING1	2.12478e-30	0.973056	0.736	0.3	4.29142e-26	BFA	alpha											DENND2D	7.13953e-20	0.789419	0.663	0.309	1.44197e-15	CM	alpha		FAM200B	8.96868e-11	-0.802631	0.419	0.767	1.8114e-06	IFNG	alpha		CCT2	7.56385e-08	0.426935	0.86	0.682	0.00152767	IL1B	alpha		SP140L	1.55073e-10	0.343877	0.226	0.022
RELA	4.38459e-30	0.971946	0.711	0.287	8.85555e-26	BFA	alpha											TNIP1	7.37799e-20	0.881666	0.62	0.251	1.49013e-15	CM	alpha		NFKB1	9.19629e-11	0.696243	0.649	0.247	1.85737e-06	IFNG	alpha		BATF2	7.63723e-08	0.46551	0.246	0.058	0.00154249	IL1B	alpha		C16orf45	1.55078e-10	0.704373	0.827	0.605
ZNF664	7.65594e-28	0.970998	0.788	0.448	1.54627e-23	BFA	alpha											C2	8.32834e-20	0.67611	0.312	0	1.68207e-15	CM	alpha		CTSC	9.26927e-11	0.831986	0.351	0.063	1.87211e-06	IFNG	alpha		BCL6	7.69583e-08	0.430526	0.409	0.17	0.00155433	IL1B	alpha		DHRS7	1.88599e-10	0.575801	0.78	0.493
LEPREL4	1.31385e-30	0.969711	0.774	0.332	2.65358e-26	BFA	alpha											EBI3	1.04248e-19	1.39282	0.337	0.013	2.1055e-15	CM	alpha		FAS	9.37393e-11	0.480163	0.27	0.027	1.89325e-06	IFNG	alpha		HNRNPA2B1	7.84326e-08	0.321706	1	1	0.0015841	IL1B	alpha		C1orf122	2.00445e-10	-0.49471	0.976	0.991
EMD	4.33031e-30	0.96885	0.811	0.462	8.74593e-26	BFA	alpha											ILK	1.09883e-19	0.694052	0.83	0.534	2.21931e-15	CM	alpha		IL15	9.51475e-11	0.377578	0.216	0.009	1.92169e-06	IFNG	alpha		RASGRF1	7.84655e-08	-0.420261	0.17	0.413	0.00158477	IL1B	alpha		SDSL	2.06435e-10	0.57662	0.643	0.368
UBA6	1.53123e-27	0.967672	0.797	0.462	3.09262e-23	BFA	alpha											ABHD14A	1.12199e-19	-0.707107	0.264	0.637	2.26609e-15	CM	alpha		IRF2BP2	1.02555e-10	-0.909538	0.622	0.857	2.07131e-06	IFNG	alpha		CACNA2D1	8.00053e-08	0.496347	0.52	0.287	0.00161587	IL1B	alpha		TAGLN2	2.24035e-10	0.58692	0.988	0.951
NDUFA10	1.33638e-37	0.967634	0.943	0.726	2.69908e-33	BFA	alpha											RPL18	1.30447e-19	-0.345657	0.996	1	2.63465e-15	CM	alpha		ID4	1.03321e-10	1.51266	0.851	0.744	2.08676e-06	IFNG	alpha		GRB2	8.3639e-08	0.5021	0.667	0.444	0.00168926	IL1B	alpha		ERH	2.24618e-10	0.425134	0.988	0.969
SUCO	1.95388e-37	0.966556	0.934	0.704	3.94625e-33	BFA	alpha											DSP	1.32431e-19	-0.784378	0.833	0.946	2.67472e-15	CM	alpha		ITGA1	1.08557e-10	0.825371	0.5	0.157	2.19252e-06	IFNG	alpha		MID1IP1	8.45803e-08	0.76282	0.585	0.359	0.00170827	IL1B	alpha		AHI1	2.49998e-10	0.605619	0.875	0.7
COQ4	5.09719e-30	0.966486	0.802	0.435	1.02948e-25	BFA	alpha											PSMG2	1.46783e-19	0.656616	0.913	0.722	2.96458e-15	CM	alpha		NEAT1	1.17891e-10	0.607509	0.986	0.919	2.38104e-06	IFNG	alpha		PHB	9.39038e-08	0.459518	0.819	0.65	0.00189658	IL1B	alpha		MYL12A	2.62043e-10	0.579346	0.875	0.731
WDR13	2.13429e-30	0.963923	0.865	0.655	4.31062e-26	BFA	alpha											RAP1GAP	1.65156e-19	-0.775404	0.304	0.646	3.33565e-15	CM	alpha		MLXIPL	1.1908e-10	-0.848118	0.392	0.744	2.40506e-06	IFNG	alpha		TALDO1	9.45649e-08	0.474456	0.977	0.937	0.00190993	IL1B	alpha		EIF2S1	2.67861e-10	0.497214	0.708	0.422
TFRC	4.28913e-25	0.963232	0.593	0.179	8.66275e-21	BFA	alpha											F10	1.67142e-19	-0.5909	0.957	0.982	3.37577e-15	CM	alpha		H2AFJ	1.20164e-10	-0.645238	1	1	2.42695e-06	IFNG	alpha		RPS12	9.53259e-08	0.300218	1	1	0.0019253	IL1B	alpha		KLHL42	2.76995e-10	-0.667302	0.506	0.709
BCAS2	2.3297e-33	0.962445	0.897	0.578	4.70529e-29	BFA	alpha											CYB561D2	1.9564e-19	0.861317	0.699	0.35	3.95134e-15	CM	alpha		ZDHHC3	1.23274e-10	0.631804	0.595	0.233	2.48976e-06	IFNG	alpha		CDK10	9.9634e-08	-0.440075	0.444	0.664	0.00201231	IL1B	alpha		PCBP1	2.78968e-10	0.514111	0.988	0.937
PNO1	2.45475e-29	0.96218	0.616	0.157	4.95786e-25	BFA	alpha											GLB1	2.22914e-19	-0.75808	0.529	0.816	4.5022e-15	CM	alpha		PPP1R15B	1.26049e-10	1.02792	0.689	0.386	2.54581e-06	IFNG	alpha		RPN2	9.995e-08	0.448321	0.883	0.821	0.00201869	IL1B	alpha		LTBP3	2.8238e-10	-0.660034	0.613	0.789
NEU1	3.80321e-23	0.961781	0.865	0.709	7.68134e-19	BFA	alpha											SPCS2	2.25408e-19	0.595457	0.993	0.964	4.55257e-15	CM	alpha		SERPING1	1.26993e-10	0.466488	0.257	0.022	2.56487e-06	IFNG	alpha		UBE2N	1.00349e-07	0.475411	0.807	0.65	0.00202674	IL1B	alpha		CCDC108	2.83057e-10	-0.539203	0.22	0.511
SQLE	1.4314e-29	0.961127	0.794	0.408	2.891e-25	BFA	alpha											LGMN	2.26942e-19	1.1557	0.884	0.726	4.58354e-15	CM	alpha		C21orf58	1.2952e-10	-0.74697	0.135	0.574	2.61591e-06	IFNG	alpha		RAB13	1.0071e-07	0.373354	0.971	0.924	0.00203404	IL1B	alpha		CPXM1	2.87438e-10	0.900162	0.256	0.04
ATM	4.24372e-29	0.959585	0.862	0.552	8.57103e-25	BFA	alpha											NDRG1	2.78352e-19	-0.95655	0.402	0.749	5.62187e-15	CM	alpha		GCA	1.36104e-10	1.20049	0.757	0.48	2.74889e-06	IFNG	alpha		SEC61G	1.04763e-07	0.349357	0.994	0.996	0.0021159	IL1B	alpha		KCNH6	3.05398e-10	-0.647205	0.47	0.709
SLC26A2	2.12516e-31	0.959217	0.61	0.126	4.29219e-27	BFA	alpha											FGFR4	2.79055e-19	-0.586011	0.065	0.39	5.63606e-15	CM	alpha		KIAA1377	1.36413e-10	-0.879183	0.473	0.812	2.75513e-06	IFNG	alpha		WFDC2	1.04838e-07	0.999008	0.532	0.305	0.00211742	IL1B	alpha		TXNDC17	3.32363e-10	0.470979	0.94	0.834
XIST	2.12163e-36	0.959066	0.98	0.96	4.28506e-32	BFA	alpha											SFR1	2.83431e-19	0.669106	0.475	0.108	5.72446e-15	CM	alpha		BTN3A3	1.37537e-10	0.349861	0.243	0.018	2.77783e-06	IFNG	alpha		NR0B2	1.08174e-07	-0.482367	0.269	0.529	0.0021848	IL1B	alpha		UBE2N	3.60816e-10	0.595628	0.839	0.65
GOLT1B	1.87862e-27	0.958917	0.742	0.332	3.79424e-23	BFA	alpha											BSG	3.40332e-19	-0.450451	1	1	6.87369e-15	CM	alpha		GCNT1	1.42847e-10	-0.938173	0.216	0.619	2.88509e-06	IFNG	alpha		C17orf62	1.11508e-07	0.397355	0.52	0.283	0.00225213	IL1B	alpha		RIMBP2	3.80061e-10	-0.546748	0.351	0.632
JTB	5.18063e-48	0.958035	0.997	0.978	1.04633e-43	BFA	alpha											CD99L2	3.68753e-19	-0.924446	0.384	0.686	7.4477e-15	CM	alpha		NDUFA9	1.45469e-10	0.887543	0.797	0.538	2.93803e-06	IFNG	alpha		UCN3	1.12303e-07	-0.517607	0.754	0.874	0.00226818	IL1B	alpha		EIF6	3.81092e-10	0.501692	0.887	0.655
PSMD12	2.04731e-28	0.956765	0.799	0.475	4.13495e-24	BFA	alpha											FCGRT	3.73118e-19	-0.739861	0.725	0.924	7.53586e-15	CM	alpha		DHRS7	1.52383e-10	0.900104	0.784	0.493	3.07769e-06	IFNG	alpha		LSM6	1.12939e-07	0.48653	0.854	0.668	0.00228102	IL1B	alpha		TMED9	3.89831e-10	0.522372	0.935	0.762
DANCR	5.24207e-23	0.955577	0.759	0.448	1.05874e-18	BFA	alpha											CBR4	4.07559e-19	-0.716638	0.25	0.614	8.23147e-15	CM	alpha		GLB1	1.53826e-10	-0.81743	0.486	0.816	3.10683e-06	IFNG	alpha		GSS	1.16551e-07	0.40757	0.661	0.404	0.00235398	IL1B	alpha		COX17	4.17458e-10	0.371613	1	1
GUK1	1.80528e-49	0.955304	1	0.996	3.64613e-45	BFA	alpha											BCAT2	4.39562e-19	-0.664286	0.348	0.726	8.87782e-15	CM	alpha		KCNQ1OT1	1.54069e-10	-1.24324	0.405	0.749	3.11173e-06	IFNG	alpha		PPIA	1.17779e-07	0.30068	1	1	0.00237879	IL1B	alpha		AKR1A1	4.40539e-10	0.600939	0.899	0.807
MROH1	1.1983e-30	0.955044	0.708	0.224	2.42021e-26	BFA	alpha											SPAG7	4.81576e-19	0.756916	0.841	0.574	9.72639e-15	CM	alpha		CHID1	1.59981e-10	-0.705858	0.851	0.973	3.23114e-06	IFNG	alpha		SMPDL3B	1.19774e-07	0.353543	0.31	0.103	0.00241907	IL1B	alpha		HSPB1	4.50495e-10	0.802616	0.994	0.982
WBP5	4.52772e-31	0.953675	0.911	0.686	9.14464e-27	BFA	alpha											PML	4.90782e-19	0.805328	0.529	0.17	9.91233e-15	CM	alpha		KDELR1	1.60725e-10	-0.572911	0.946	0.991	3.24617e-06	IFNG	alpha		CMSS1	1.27606e-07	0.360852	0.363	0.135	0.00257726	IL1B	alpha		YBX1	4.57744e-10	0.384386	0.994	1
TRMT112	2.85139e-49	0.953536	1	0.996	5.75895e-45	BFA	alpha											ENPP2	4.9395e-19	-0.830282	0.638	0.865	9.97631e-15	CM	alpha		PMAIP1	1.68238e-10	0.649863	0.324	0.049	3.3979e-06	IFNG	alpha		NBEAL2	1.2866e-07	-0.384218	0.281	0.556	0.00259854	IL1B	alpha		OAS3	4.58256e-10	0.336921	0.208	0.018
HNRNPA1	5.09476e-42	0.952524	1	0.991	1.02899e-37	BFA	alpha											RCN1	5.30654e-19	0.771327	0.96	0.857	1.07176e-14	CM	alpha		ANXA4	1.71541e-10	0.78703	0.878	0.758	3.46462e-06	IFNG	alpha		CPNE3	1.33863e-07	0.430032	0.924	0.758	0.00270364	IL1B	alpha		UCHL3	4.76358e-10	0.596609	0.667	0.408
TMEM214	1.86418e-30	0.951875	0.771	0.345	3.76509e-26	BFA	alpha											MLXIPL	5.93364e-19	-0.776205	0.431	0.744	1.19842e-14	CM	alpha		GNAI1	1.72892e-10	-0.750381	0.595	0.857	3.49189e-06	IFNG	alpha		DAP	1.34132e-07	0.419357	0.93	0.798	0.00270906	IL1B	alpha		LINC00261	5.10169e-10	-0.572961	0.28	0.578
BZW1	5.56685e-32	0.95156	0.888	0.623	1.12434e-27	BFA	alpha											SERPINB1	6.21782e-19	1.118	0.931	0.789	1.25581e-14	CM	alpha		PELI3	1.76429e-10	-0.83258	0.203	0.601	3.56334e-06	IFNG	alpha		IFITM3	1.34781e-07	0.45176	0.281	0.085	0.00272217	IL1B	alpha		ATF3	5.11786e-10	1.42011	0.673	0.408
DERL1	1.32898e-28	0.950404	0.811	0.543	2.68414e-24	BFA	alpha											RBPMS	6.50697e-19	0.966385	0.457	0.108	1.31421e-14	CM	alpha		ARPC3	1.80115e-10	0.475712	1	1	3.63778e-06	IFNG	alpha		PSMA7	1.35277e-07	0.372834	0.965	0.96	0.00273219	IL1B	alpha		UPB1	5.32485e-10	-0.45156	0.077	0.345
UBE4A	2.09115e-25	0.95005	0.739	0.372	4.2235e-21	BFA	alpha											PCBP1	6.80728e-19	0.57476	0.993	0.937	1.37487e-14	CM	alpha		UBE2Z	1.81598e-10	0.820505	0.784	0.471	3.66774e-06	IFNG	alpha		CMC1	1.36135e-07	0.473141	0.76	0.543	0.00274951	IL1B	alpha		PSMA5	5.43982e-10	0.519179	0.958	0.785
WDR45B	3.41176e-29	0.949767	0.831	0.547	6.89074e-25	BFA	alpha											IKBKE	6.85153e-19	0.726059	0.482	0.126	1.3838e-14	CM	alpha		FSD1L	2.00934e-10	1.20481	0.568	0.229	4.05827e-06	IFNG	alpha		CFC1	1.4444e-07	-0.618928	0.596	0.762	0.00291725	IL1B	alpha		SSR3	5.73865e-10	0.52947	0.952	0.852
TAX1BP1	1.11353e-37	0.948868	0.971	0.816	2.24899e-33	BFA	alpha											ATP5I	7.59002e-19	-0.473635	0.989	1	1.53296e-14	CM	alpha		GMPR	2.16109e-10	0.51869	0.405	0.094	4.36475e-06	IFNG	alpha		G0S2	1.48988e-07	2.10192	0.52	0.314	0.00300911	IL1B	alpha		RPN2	6.08982e-10	0.513907	0.911	0.821
TXNRD1	3.08055e-25	0.948695	0.648	0.251	6.22178e-21	BFA	alpha											DRAM1	8.1845e-19	0.561726	0.362	0.036	1.65302e-14	CM	alpha		CXCL6	2.23525e-10	3.37495	0.338	0.063	4.51453e-06	IFNG	alpha		PSMA5	1.5051e-07	0.385391	0.93	0.785	0.00303985	IL1B	alpha		CR1L	6.15055e-10	0.309047	0.185	0.009
TUSC2	1.47678e-27	0.94861	0.811	0.475	2.98265e-23	BFA	alpha											RAB24	8.53542e-19	0.700458	0.543	0.179	1.7239e-14	CM	alpha		SNHG6	2.26855e-10	-0.618409	0.973	0.991	4.58178e-06	IFNG	alpha		ATF3	1.55038e-07	1.74652	0.579	0.408	0.00313129	IL1B	alpha		SMIM22	6.65716e-10	0.647971	0.929	0.852
SART1	7.74256e-30	0.947712	0.745	0.314	1.56376e-25	BFA	alpha											NBEAL2	8.68358e-19	-0.602137	0.199	0.556	1.75382e-14	CM	alpha		TECR	2.35188e-10	-0.714669	0.946	0.996	4.75009e-06	IFNG	alpha		PDCD10	1.56577e-07	0.418893	0.836	0.637	0.00316238	IL1B	alpha		INSIG1	6.80285e-10	-0.675034	0.274	0.565
MPV17L	3.49527e-32	0.946907	0.53	0.045	7.05939e-28	BFA	alpha											EDN3	8.9888e-19	-0.824107	0.08	0.404	1.81547e-14	CM	alpha		REEP2	2.45484e-10	-0.664452	0.027	0.43	4.95804e-06	IFNG	alpha		UPB1	1.63324e-07	-0.393327	0.117	0.345	0.00329865	IL1B	alpha		HSPE1	6.9459e-10	0.517963	0.982	0.996
SDHAF1	3.13759e-24	0.946684	0.765	0.457	6.33698e-20	BFA	alpha											UQCRB	9.28239e-19	-0.496403	0.986	1	1.87477e-14	CM	alpha		IFIT1	2.54611e-10	1.69396	0.446	0.135	5.14237e-06	IFNG	alpha		TIMM17A	1.6342e-07	0.363284	0.509	0.26	0.00330059	IL1B	alpha		LIMD2	7.99752e-10	0.645622	0.357	0.112
LRRC47	1.08457e-29	0.946515	0.739	0.283	2.19052e-25	BFA	alpha											HTATIP2	1.02082e-18	0.807853	0.841	0.57	2.06174e-14	CM	alpha		HSPA2	2.54827e-10	0.706158	0.622	0.251	5.14673e-06	IFNG	alpha		COX7C	1.65668e-07	0.293351	1	1	0.003346	IL1B	alpha		DDRGK1	8.08317e-10	0.540738	0.929	0.825
CCDC104	3.40954e-30	0.946047	0.894	0.655	6.88624e-26	BFA	alpha											EEF2	1.07688e-18	-0.435803	0.978	0.996	2.17498e-14	CM	alpha		POLR2L	2.63576e-10	-0.527105	0.973	1	5.32344e-06	IFNG	alpha		NARS	1.67683e-07	0.443005	0.854	0.704	0.0033867	IL1B	alpha		RAMP2	8.11728e-10	-0.446851	0.208	0.52
IKBKAP	8.93449e-30	0.945657	0.665	0.206	1.8045e-25	BFA	alpha											SELK	1.08843e-18	0.607519	1	0.973	2.19831e-14	CM	alpha		SLC3A2	2.64844e-10	-0.654003	0.824	0.982	5.34906e-06	IFNG	alpha		LIMD2	1.70613e-07	0.450162	0.316	0.112	0.00344586	IL1B	alpha		POLR2K	8.12563e-10	0.43246	0.97	0.874
BRD4	3.25025e-28	0.945292	0.865	0.547	6.56454e-24	BFA	alpha											ITGA1	1.1212e-18	0.884345	0.518	0.157	2.26448e-14	CM	alpha		AES	2.68878e-10	-0.650518	0.878	0.996	5.43052e-06	IFNG	alpha		C3orf80	1.75352e-07	-0.341108	0.058	0.256	0.00354157	IL1B	alpha		C8B	8.62734e-10	0.370279	0.214	0.022
AFTPH	1.27063e-26	0.944689	0.828	0.502	2.56628e-22	BFA	alpha											RPL4	1.13113e-18	-0.484193	0.971	1	2.28454e-14	CM	alpha		NBEAL2	2.70973e-10	-0.686192	0.122	0.556	5.47283e-06	IFNG	alpha		FAM195B	1.81026e-07	0.513567	0.743	0.547	0.00365619	IL1B	alpha		SLC7A5	9.23989e-10	0.42607	0.321	0.081
C16orf72	1.41432e-30	0.944632	0.848	0.52	2.85651e-26	BFA	alpha											A1CF	1.21205e-18	-0.67523	0.493	0.852	2.44797e-14	CM	alpha		SAMHD1	2.90212e-10	0.481164	0.284	0.036	5.86142e-06	IFNG	alpha		SLC38A10	1.83562e-07	-0.426367	0.69	0.825	0.0037074	IL1B	alpha		LSR	9.38813e-10	0.481956	0.821	0.552
YY1	5.21325e-33	0.944093	0.928	0.726	1.05292e-28	BFA	alpha											RDH14	1.30142e-18	0.710931	0.645	0.265	2.62847e-14	CM	alpha		MAGED1	3.14817e-10	-0.9018	0.486	0.807	6.35836e-06	IFNG	alpha		SSTR3	1.85769e-07	-0.345279	0.152	0.39	0.00375197	IL1B	alpha		CEBPB	9.48097e-10	0.772857	0.44	0.184
LRRC59	8.3586e-28	0.943323	0.719	0.309	1.68819e-23	BFA	alpha											SEZ6L2	1.64598e-18	-0.604447	0.866	0.96	3.32438e-14	CM	alpha		MX2	3.24591e-10	0.552276	0.189	0.004	6.55577e-06	IFNG	alpha		CRADD	1.90928e-07	0.355141	0.357	0.139	0.00385617	IL1B	alpha		SLC38A4	9.56436e-10	-0.580833	0.488	0.776
SMCHD1	7.9408e-29	0.942474	0.817	0.475	1.6038e-24	BFA	alpha											NDUFA9	1.74767e-18	0.750023	0.808	0.538	3.52977e-14	CM	alpha		CYBA	3.25187e-10	1.67814	0.73	0.498	6.56781e-06	IFNG	alpha		RPS19	1.91123e-07	0.336157	1	1	0.00386011	IL1B	alpha		CXCL3	9.98705e-10	1.95802	0.25	0.045
DDX49	2.53245e-30	0.942285	0.665	0.206	5.11478e-26	BFA	alpha											ZNFX1	1.90076e-18	0.70283	0.558	0.193	3.83897e-14	CM	alpha		SIPA1L3	3.35791e-10	-0.739027	0.284	0.682	6.78196e-06	IFNG	alpha		LMO1	1.96968e-07	0.479263	0.801	0.637	0.00397816	IL1B	alpha		MZT2A	1.01368e-09	-0.406423	0.976	0.991
MAGOH	3.22766e-30	0.941878	0.871	0.623	6.5189e-26	BFA	alpha											GPX1	1.90159e-18	0.661397	0.967	0.924	3.84065e-14	CM	alpha		PIK3AP1	3.36256e-10	0.32325	0.189	0.004	6.79136e-06	IFNG	alpha		ACLY	1.97216e-07	-0.456298	0.778	0.865	0.00398317	IL1B	alpha		FAM3B	1.0251e-09	0.711329	0.679	0.43
ECSIT	1.6123e-27	0.941605	0.748	0.404	3.25636e-23	BFA	alpha											INSM1	1.94185e-18	-0.648152	0.246	0.632	3.92196e-14	CM	alpha		MYCBP2	3.43873e-10	0.689057	0.811	0.471	6.9452e-06	IFNG	alpha		PNP	1.97689e-07	0.274234	0.222	0.049	0.00399273	IL1B	alpha		CHST9	1.06116e-09	-0.567727	0.464	0.731
IFT43	1.7783e-29	0.941362	0.794	0.404	3.59163e-25	BFA	alpha											PAX6	1.94343e-18	-0.665977	0.761	0.978	3.92514e-14	CM	alpha		LINC00261	3.46001e-10	-0.797006	0.162	0.578	6.98818e-06	IFNG	alpha		THRA	1.99342e-07	-0.371152	0.287	0.556	0.0040261	IL1B	alpha		ARHGEF10L	1.0724e-09	0.646118	0.613	0.39
C14orf142	4.01143e-26	0.941237	0.791	0.475	8.10188e-22	BFA	alpha											CBX6	2.03577e-18	-0.656079	0.746	0.946	4.11164e-14	CM	alpha		TRIM56	3.542e-10	0.404825	0.365	0.072	7.15378e-06	IFNG	alpha		FADS2	2.09196e-07	-0.426099	0.257	0.502	0.00422513	IL1B	alpha		FXYD2	1.07555e-09	-0.782529	0.494	0.74
GNL2	3.55389e-27	0.940392	0.688	0.274	7.1778e-23	BFA	alpha											NFE2L2	2.15925e-18	0.808637	0.877	0.682	4.36103e-14	CM	alpha		PRRC2C	3.64079e-10	0.716061	0.959	0.915	7.3533e-06	IFNG	alpha		SLPI	2.22124e-07	0.951185	0.17	0.022	0.00448624	IL1B	alpha		TUBA1C	1.1162e-09	0.481151	0.363	0.112
MAX	6.44168e-32	0.940315	0.745	0.265	1.30103e-27	BFA	alpha											LAMB1	2.60314e-18	-0.682369	0.25	0.601	5.25757e-14	CM	alpha		GPX2	3.75491e-10	1.01184	0.486	0.161	7.5838e-06	IFNG	alpha		RHBDF2	2.23375e-07	0.360147	0.304	0.099	0.0045115	IL1B	alpha		PDCD4	1.13003e-09	-0.586468	0.768	0.87
PSMD3	6.81993e-28	0.937506	0.811	0.484	1.37742e-23	BFA	alpha											LSM8	2.81404e-18	0.703917	0.859	0.655	5.68351e-14	CM	alpha		CACNA2D2	3.8986e-10	-0.795364	0.243	0.659	7.87401e-06	IFNG	alpha		PACSIN2	2.24508e-07	0.313183	0.427	0.188	0.00453439	IL1B	alpha		PTP4A3	1.13161e-09	0.814724	0.804	0.637
SNHG9	6.2847e-26	0.935141	0.805	0.543	1.26932e-21	BFA	alpha											UBC	2.84274e-18	0.573499	1	1	5.74148e-14	CM	alpha		KCTD12	3.96534e-10	-0.900932	0.608	0.919	8.0088e-06	IFNG	alpha		TMED9	2.30351e-07	0.464047	0.912	0.762	0.0046524	IL1B	alpha		PON2	1.14397e-09	0.52518	0.53	0.251
DNAJC5	1.82945e-27	0.935027	0.817	0.489	3.69495e-23	BFA	alpha											PRDX1	2.98133e-18	0.691617	0.971	0.91	6.0214e-14	CM	alpha		EXOC3L1	4.0682e-10	0.447711	0.284	0.036	8.21654e-06	IFNG	alpha		NOL8	2.32155e-07	0.393031	0.48	0.242	0.00468883	IL1B	alpha		IRF2	1.14967e-09	0.481646	0.589	0.3
RALA	4.1516e-25	0.934998	0.782	0.457	8.38499e-21	BFA	alpha											RARRES1	3.14095e-18	0.829879	0.37	0.045	6.34377e-14	CM	alpha		REEP5	4.18637e-10	0.59643	1	0.969	8.45522e-06	IFNG	alpha		HAT1	2.34735e-07	0.360327	0.573	0.309	0.00474095	IL1B	alpha		SSBP2	1.16568e-09	0.539954	0.845	0.614
C1orf43	8.341e-39	0.934418	0.974	0.865	1.68463e-34	BFA	alpha											SAMHD1	3.16967e-18	0.513052	0.355	0.036	6.40179e-14	CM	alpha		PSMB2	4.18836e-10	0.674106	0.946	0.883	8.45924e-06	IFNG	alpha		EFHD2	2.35611e-07	0.483848	0.772	0.565	0.00475863	IL1B	alpha		EPS8	1.18014e-09	0.316324	0.19	0.013
MTMR6	1.04201e-30	0.934292	0.768	0.336	2.10454e-26	BFA	alpha											KCNJ6	3.21162e-18	-0.733995	0.594	0.861	6.4865e-14	CM	alpha		TNFAIP8	4.2522e-10	0.734641	0.257	0.027	8.58817e-06	IFNG	alpha		SNRPB	2.37085e-07	0.412615	0.959	0.821	0.00478841	IL1B	alpha		EEF1E1	1.19274e-09	0.516088	0.69	0.448
UFD1L	4.74551e-30	0.933681	0.814	0.457	9.58451e-26	BFA	alpha											CKB	3.2266e-18	-0.341572	0.822	0.991	6.51676e-14	CM	alpha		ATP2A3	4.26576e-10	-0.818116	0.297	0.673	8.61555e-06	IFNG	alpha		CHURC1	2.42378e-07	0.349194	0.912	0.883	0.00489532	IL1B	alpha		FGFR4	1.23171e-09	-0.509402	0.125	0.39
TMEM41B	5.62748e-25	0.932991	0.708	0.341	1.13658e-20	BFA	alpha											RPL39	3.25847e-18	-0.358537	1	1	6.58113e-14	CM	alpha		RPL4	4.44003e-10	-0.501361	0.986	1	8.96752e-06	IFNG	alpha		IL32	2.46414e-07	1.03927	0.749	0.583	0.00497681	IL1B	alpha		DNAJB9	1.30693e-09	0.590643	0.869	0.65
ANKZF1	5.26278e-30	0.9325	0.742	0.3	1.06292e-25	BFA	alpha											FOS	3.34135e-18	-1.50106	0.594	0.852	6.74852e-14	CM	alpha		CD81	4.59206e-10	-0.522357	1	1	9.27458e-06	IFNG	alpha		MSRA	2.5248e-07	0.265084	0.269	0.076	0.00509933	IL1B	alpha		ERAP1	1.41628e-09	0.360287	0.31	0.076
ARF1	5.80465e-44	0.93241	0.997	0.955	1.17236e-39	BFA	alpha											BACE1	3.68043e-18	-0.727369	0.46	0.749	7.43337e-14	CM	alpha		HSF4	4.70012e-10	-0.707607	0.189	0.592	9.49282e-06	IFNG	alpha		XRCC5	2.57482e-07	0.36096	0.965	0.83	0.00520035	IL1B	alpha		SNRPE	1.46636e-09	0.440573	0.964	0.857
CAPNS1	5.00968e-31	0.931942	0.905	0.7	1.0118e-26	BFA	alpha											ATP5E	3.89091e-18	-0.335549	1	1	7.85848e-14	CM	alpha		RPS15	4.75714e-10	-0.356892	1	1	9.60799e-06	IFNG	alpha		TLE1	2.59363e-07	0.344719	0.38	0.157	0.00523835	IL1B	alpha		HNRNPA2B1	1.47171e-09	0.363345	1	1
CCDC47	3.95224e-31	0.931917	0.9	0.709	7.98233e-27	BFA	alpha											GRASP	3.93419e-18	1.23986	0.641	0.305	7.94589e-14	CM	alpha		DENND2D	4.91292e-10	0.889839	0.635	0.309	9.92262e-06	IFNG	alpha		BNIP3	2.6225e-07	0.401578	0.994	0.96	0.00529666	IL1B	alpha		MARCH6	1.48431e-09	-0.523779	0.685	0.861
NACA	6.94776e-58	0.931151	1	1	1.40324e-53	BFA	alpha											PLA2G4C	4.33107e-18	0.717122	0.594	0.229	8.74747e-14	CM	alpha		PARVB	5.04486e-10	-0.949122	0.5	0.767	1.01891e-05	IFNG	alpha		METRN	2.63871e-07	-0.419771	0.877	0.946	0.0053294	IL1B	alpha		CNTN1	1.53799e-09	-0.623668	0.625	0.807
DCAF10	3.25328e-27	0.931105	0.811	0.493	6.57064e-23	BFA	alpha											RASD1	4.74282e-18	-1.18369	0.551	0.839	9.57908e-14	CM	alpha		TMC5	5.1475e-10	0.578622	0.203	0.009	1.03964e-05	IFNG	alpha		ACVR1	2.64277e-07	0.318196	0.427	0.193	0.0053376	IL1B	alpha		RP11-415C15.3	1.71686e-09	-0.443204	0.006	0.206
OSTC	1.03103e-30	0.930493	0.934	0.717	2.08238e-26	BFA	alpha											MARCKS	4.93153e-18	0.904965	0.993	0.991	9.96022e-14	CM	alpha		MARCKS	5.30798e-10	0.813304	1	0.991	1.07205e-05	IFNG	alpha		RPL13A	2.69223e-07	-0.320912	1	1	0.0054375	IL1B	alpha		HELZ2	1.7517e-09	0.384335	0.304	0.076
APMAP	6.90043e-26	0.930342	0.745	0.354	1.39368e-21	BFA	alpha											SSTR2	5.1505e-18	0.966209	0.826	0.574	1.04025e-13	CM	alpha		RTN4	5.45516e-10	-0.557388	0.986	1	1.10178e-05	IFNG	alpha		DLD	2.73218e-07	0.395684	0.632	0.399	0.00551818	IL1B	alpha		ANXA4	1.7569e-09	0.765388	0.827	0.758
GOT1	8.75576e-26	0.929955	0.742	0.368	1.7684e-21	BFA	alpha											FAM46C	5.31866e-18	-0.703803	0.409	0.749	1.07421e-13	CM	alpha		UBB	5.47664e-10	0.446086	1	1	1.10612e-05	IFNG	alpha		CSRNP3	2.78417e-07	-0.467288	0.409	0.637	0.00562319	IL1B	alpha		C21orf58	1.76336e-09	-0.533573	0.298	0.574
CEP104	1.58778e-26	0.929818	0.731	0.336	3.20684e-22	BFA	alpha											ALKBH7	5.45924e-18	-0.542645	0.812	0.978	1.1026e-13	CM	alpha		DTNBP1	5.51561e-10	0.642235	0.662	0.309	1.11399e-05	IFNG	alpha		ACVR1C	2.82847e-07	-0.405449	0.193	0.422	0.00571266	IL1B	alpha		EIF4A3	1.7824e-09	0.534113	0.726	0.448
MINA	1.31397e-28	0.929319	0.573	0.117	2.65383e-24	BFA	alpha											VEGFA	5.72977e-18	-0.768317	0.757	0.928	1.15724e-13	CM	alpha		NUPR1L	5.75774e-10	-0.846675	0.351	0.758	1.16289e-05	IFNG	alpha		PSMA4	2.86015e-07	0.426852	0.854	0.673	0.00577664	IL1B	alpha		PEBP1	1.85776e-09	-0.324154	1	1
RANBP1	4.81601e-35	0.929247	0.946	0.812	9.7269e-31	BFA	alpha											RIPPLY2	5.74808e-18	-0.582732	0.246	0.61	1.16094e-13	CM	alpha		TMX1	5.97103e-10	0.92192	0.77	0.534	1.20597e-05	IFNG	alpha		GRAMD1A	2.8712e-07	0.405767	0.55	0.314	0.00579897	IL1B	alpha		RPL13A	1.88888e-09	-0.405649	1	1
PURB	4.39279e-24	0.927901	0.756	0.39	8.87211e-20	BFA	alpha											GABARAPL2	6.96232e-18	0.574116	1	1	1.40618e-13	CM	alpha		BCAP29	6.13044e-10	0.931164	0.797	0.502	1.23816e-05	IFNG	alpha		UNC119	2.89706e-07	0.861751	0.567	0.381	0.00585119	IL1B	alpha		DUOX2	1.98727e-09	0.82776	0.292	0.072
FAM134B	1.03751e-23	0.927772	0.662	0.269	2.09546e-19	BFA	alpha											RPS11	8.99693e-18	-0.39309	0.993	1	1.81711e-13	CM	alpha		SECTM1	6.24927e-10	0.341123	0.216	0.013	1.26217e-05	IFNG	alpha		DUOX2	2.96692e-07	0.489568	0.251	0.072	0.00599228	IL1B	alpha		COPE	2.05256e-09	0.366671	1	0.996
USP48	3.3559e-27	0.927639	0.814	0.457	6.77792e-23	BFA	alpha											GPR64	9.23277e-18	-0.566158	0.12	0.462	1.86474e-13	CM	alpha		RPL36	6.41391e-10	-0.317473	1	1	1.29542e-05	IFNG	alpha		MARVELD3	2.9774e-07	0.383047	0.421	0.184	0.00601346	IL1B	alpha		TM2D2	2.0631e-09	0.54197	0.643	0.395
THOC3	6.25886e-31	0.926706	0.691	0.229	1.2641e-26	BFA	alpha											PPAP2B	9.3581e-18	0.591264	0.326	0.022	1.89006e-13	CM	alpha		GCGR	6.61411e-10	0.438743	0.243	0.022	1.33585e-05	IFNG	alpha		ARX	2.98784e-07	-0.537293	0.632	0.839	0.00603453	IL1B	alpha		KIAA1377	2.07118e-09	-0.617683	0.56	0.812
IGBP1	2.04727e-25	0.92533	0.831	0.619	4.13487e-21	BFA	alpha											BMP2	9.55756e-18	1.37464	0.482	0.148	1.93034e-13	CM	alpha		SQSTM1	6.74164e-10	0.876767	0.986	0.973	1.36161e-05	IFNG	alpha		UQCRQ	2.99683e-07	0.28465	1	1	0.0060527	IL1B	alpha		COBL	2.13733e-09	-0.467057	0.256	0.543
CKS2	6.66031e-26	0.925196	0.53	0.103	1.34518e-21	BFA	alpha											HNRNPDL	1.06869e-17	0.561162	0.989	0.978	2.15843e-13	CM	alpha		SEP15	6.83193e-10	0.59963	1	0.879	1.37985e-05	IFNG	alpha		CLSTN2	3.03722e-07	-0.349101	0.047	0.233	0.00613428	IL1B	alpha		TMEM70	2.23866e-09	0.568602	0.649	0.39
MYBBP1A	1.19764e-35	0.925141	0.616	0.09	2.41888e-31	BFA	alpha											DDIT4	1.0724e-17	1.23602	0.511	0.166	2.16592e-13	CM	alpha		PSENEN	7.18053e-10	0.706674	0.851	0.552	1.45025e-05	IFNG	alpha		SSTR1	3.06297e-07	-0.390798	0.222	0.466	0.00618629	IL1B	alpha		CSF1	2.32802e-09	0.357508	0.208	0.022
SLC25A38	3.00676e-29	0.924352	0.63	0.17	6.07276e-25	BFA	alpha											RPL26	1.24636e-17	-0.419783	1	1	2.51727e-13	CM	alpha		RP11-841O20.2	7.441e-10	0.591447	0.459	0.135	1.50286e-05	IFNG	alpha		ATP5J2	3.14112e-07	0.285902	1	1	0.00634411	IL1B	alpha		DDIT4	2.33333e-09	0.864164	0.429	0.166
EIF2AK1	5.5492e-31	0.9241	0.877	0.587	1.12077e-26	BFA	alpha											INHBA	1.31444e-17	1.24137	0.533	0.161	2.65477e-13	CM	alpha		WNT4	7.53884e-10	-0.840399	0.5	0.807	1.52262e-05	IFNG	alpha		SF3B5	3.16807e-07	0.391579	0.971	0.924	0.00639856	IL1B	alpha		LGMN	2.38092e-09	0.514137	0.893	0.726
ARMCX1	5.85595e-25	0.923994	0.819	0.543	1.18273e-20	BFA	alpha											TNFAIP8	1.40311e-17	0.753776	0.33	0.027	2.83386e-13	CM	alpha		LGMN	7.67202e-10	1.22479	0.892	0.726	1.54952e-05	IFNG	alpha		RNF130	3.16927e-07	0.416138	0.784	0.529	0.00640097	IL1B	alpha		DUOXA2	2.49843e-09	2.34118	0.28	0.067
RPS28	1.40896e-67	0.923991	1	1	2.84567e-63	BFA	alpha											NR4A1	1.41719e-17	-1.47179	0.304	0.605	2.86231e-13	CM	alpha		PSMB1	7.78642e-10	0.552972	1	0.987	1.57262e-05	IFNG	alpha		RNF7	3.2042e-07	0.396045	0.953	0.91	0.00647152	IL1B	alpha		UTP3	2.55009e-09	0.446802	0.542	0.251
RP11-620J15.3	6.15529e-25	0.923927	0.768	0.422	1.24318e-20	BFA	alpha											TMBIM4	1.44598e-17	0.635294	0.938	0.843	2.92045e-13	CM	alpha		MYL6B	8.51034e-10	-0.779116	0.676	0.87	1.71883e-05	IFNG	alpha		SUMO1	3.29355e-07	0.336222	0.982	0.96	0.00665198	IL1B	alpha		ROGDI	2.63049e-09	-0.544958	0.44	0.704
CLTC	1.33747e-39	0.923785	0.974	0.879	2.70129e-35	BFA	alpha											ITM2C	1.45424e-17	-0.64831	0.895	0.969	2.93713e-13	CM	alpha		RASGRF1	9.02583e-10	-0.636359	0.027	0.413	1.82295e-05	IFNG	alpha		FUNDC2	3.30224e-07	0.389773	0.936	0.762	0.00666954	IL1B	alpha		MPZL1	2.76288e-09	0.458508	0.506	0.233
FTSJ1	4.17406e-30	0.9221	0.616	0.152	8.43035e-26	BFA	alpha											DOPEY2	1.55879e-17	-0.514391	0.101	0.422	3.14829e-13	CM	alpha		AC140912.1	9.06826e-10	0.2824	0.162	0	1.83152e-05	IFNG	alpha		MYL12B	3.31002e-07	0.345138	0.994	0.991	0.00668525	IL1B	alpha		SELM	2.77517e-09	0.596238	0.958	0.924
WDR46	4.41961e-28	0.921501	0.765	0.368	8.92628e-24	BFA	alpha											DACH1	1.56394e-17	-0.625013	0.268	0.637	3.15868e-13	CM	alpha		TNF	9.08097e-10	0.405256	0.162	0	1.83408e-05	IFNG	alpha		GOLPH3	3.32767e-07	0.398858	0.678	0.439	0.0067209	IL1B	alpha		RELB	2.81641e-09	0.378588	0.304	0.076
SUCLG1	5.89838e-36	0.921318	0.954	0.807	1.1913e-31	BFA	alpha											PCSK1N	1.62485e-17	-0.383034	1	1	3.28171e-13	CM	alpha		MIR146A	9.08131e-10	0.660911	0.162	0	1.83415e-05	IFNG	alpha		DIP2C	3.38758e-07	0.42294	0.561	0.309	0.0068419	IL1B	alpha		ITPR1	2.88354e-09	-0.62522	0.304	0.57
RNPS1	6.79486e-33	0.921153	0.931	0.695	1.37236e-28	BFA	alpha											GGA2	1.667e-17	-0.66526	0.406	0.709	3.36684e-13	CM	alpha		ANKRD12	9.40982e-10	0.684334	0.986	0.901	1.9005e-05	IFNG	alpha		ANKRD36C	3.48326e-07	1.03371	0.398	0.184	0.00703515	IL1B	alpha		PPL	3.01868e-09	-0.53416	0.369	0.655
LETMD1	1.37281e-25	0.921052	0.834	0.614	2.77267e-21	BFA	alpha											CERCAM	1.67093e-17	-0.593246	0.188	0.534	3.37479e-13	CM	alpha		PCSK1N	9.83493e-10	-0.378758	1	1	1.98636e-05	IFNG	alpha		STEAP1	3.48975e-07	0.351615	0.193	0.036	0.00704824	IL1B	alpha		MLXIPL	3.06024e-09	-0.589066	0.506	0.744
LINC00493	1.94084e-35	0.920806	0.948	0.839	3.91992e-31	BFA	alpha											DNAJC1	1.70664e-17	0.709449	0.786	0.502	3.44691e-13	CM	alpha		PRR13	9.91906e-10	0.739397	0.919	0.83	2.00335e-05	IFNG	alpha		KMO	3.5255e-07	0.268648	0.111	0	0.00712045	IL1B	alpha		RNF24	3.21146e-09	0.331277	0.214	0.027
CCNT1	4.87583e-26	0.920689	0.722	0.363	9.84772e-22	BFA	alpha											LAMP3	1.87217e-17	0.721071	0.286	0.004	3.78121e-13	CM	alpha		RNF114	9.96719e-10	0.910624	0.811	0.543	2.01307e-05	IFNG	alpha		IL17C	3.53127e-07	0.983027	0.111	0	0.0071321	IL1B	alpha		CYCS	3.27487e-09	0.383512	0.976	0.924
RPS29	9.87037e-64	0.919315	1	1	1.99352e-59	BFA	alpha											RPL30	2.0952e-17	-0.340592	1	1	4.23168e-13	CM	alpha		LAPTM4A	1.07988e-09	0.57444	0.986	0.96	2.18104e-05	IFNG	alpha		PEBP1	3.65415e-07	-0.27117	1	1	0.0073803	IL1B	alpha		RPL24	3.30407e-09	-0.302238	1	1
TJP1	1.96054e-26	0.918989	0.782	0.408	3.95971e-22	BFA	alpha											CCS	2.1113e-17	-0.631117	0.591	0.839	4.26418e-13	CM	alpha		RPL10A	1.17225e-09	-0.460803	1	0.996	2.36759e-05	IFNG	alpha		MICU2	3.77959e-07	0.319295	0.632	0.359	0.00763363	IL1B	alpha		NGFRAP1	3.3129e-09	-0.410668	0.952	0.987
RAB6A	5.00644e-27	0.915365	0.771	0.422	1.01115e-22	BFA	alpha											SNRPN	2.58753e-17	-0.553514	0.971	1	5.22604e-13	CM	alpha		VEGFA	1.17485e-09	-0.848586	0.73	0.928	2.37284e-05	IFNG	alpha		PPCS	3.85815e-07	0.404836	0.789	0.601	0.0077923	IL1B	alpha		CA8	3.3435e-09	0.633549	0.583	0.345
YIPF4	3.79128e-31	0.913785	0.908	0.655	7.65724e-27	BFA	alpha											NR0B2	2.66978e-17	-0.649731	0.181	0.529	5.39216e-13	CM	alpha		ROGDI	1.21326e-09	-0.770374	0.338	0.704	2.45042e-05	IFNG	alpha		MAP3K8	3.89184e-07	0.301659	0.211	0.045	0.00786035	IL1B	alpha		NDUFA9	3.36044e-09	0.550169	0.756	0.538
OSBP	9.40999e-29	0.913743	0.854	0.578	1.90054e-24	BFA	alpha											SPINT1	2.88096e-17	0.68195	0.913	0.794	5.81868e-13	CM	alpha		MAML2	1.24433e-09	0.52783	0.419	0.112	2.51317e-05	IFNG	alpha		COX7A2	3.96544e-07	0.256996	1	1	0.008009	IL1B	alpha		CNIH4	3.36675e-09	0.520194	0.827	0.605
SF3B2	1.21524e-36	0.912354	0.968	0.843	2.45442e-32	BFA	alpha											DBP	2.94318e-17	-0.627666	0.094	0.408	5.94435e-13	CM	alpha		AKR7A2	1.27263e-09	-0.750659	0.568	0.798	2.57033e-05	IFNG	alpha		CUTA	4.00196e-07	-0.301835	1	0.996	0.00808276	IL1B	alpha		ALAS1	3.43404e-09	0.675048	0.631	0.395
RPL34	1.81571e-65	0.910443	1	1	3.6672e-61	BFA	alpha											EPB41L4B	3.22842e-17	-0.604419	0.246	0.596	6.52045e-13	CM	alpha		FTCD	1.3449e-09	-0.928332	0.095	0.493	2.7163e-05	IFNG	alpha		SNHG7	4.02783e-07	-0.454916	0.801	0.897	0.00813501	IL1B	alpha		IFT43	3.44651e-09	0.454386	0.708	0.404
TRIM4	1.12289e-26	0.91021	0.696	0.283	2.26791e-22	BFA	alpha											PODXL2	3.2751e-17	-0.719768	0.504	0.771	6.61472e-13	CM	alpha		PHTF2	1.35201e-09	-0.82441	0.324	0.7	2.73066e-05	IFNG	alpha		FGG	4.05872e-07	1.66993	0.123	0.004	0.0081974	IL1B	alpha		SLC22A4	3.4932e-09	0.351501	0.238	0.04
SWI5	1.48387e-28	0.909936	0.819	0.547	2.99698e-24	BFA	alpha											RBM8A	3.54602e-17	0.647721	0.902	0.798	7.1619e-13	CM	alpha		TMEM236	1.41261e-09	-0.943763	0.365	0.722	2.85304e-05	IFNG	alpha		POLR2K	4.06121e-07	0.351215	0.959	0.874	0.00820242	IL1B	alpha		GLIPR2	3.64812e-09	0.408582	0.375	0.126
RPS14	8.2929e-68	0.909259	1	1	1.67492e-63	BFA	alpha											FLOT1	3.6227e-17	0.623385	0.931	0.839	7.31677e-13	CM	alpha		RBPMS	1.43598e-09	0.819575	0.405	0.108	2.90026e-05	IFNG	alpha		FAM32A	4.18731e-07	0.37446	0.62	0.368	0.00845712	IL1B	alpha		NECAB2	3.67284e-09	-0.467159	0.196	0.475
HDAC5	2.26176e-27	0.908183	0.831	0.543	4.56807e-23	BFA	alpha											RNF181	3.64346e-17	0.679639	0.88	0.682	7.35869e-13	CM	alpha		PLD3	1.58629e-09	-0.608541	0.919	0.982	3.20383e-05	IFNG	alpha		SHROOM1	4.28166e-07	0.443459	0.52	0.309	0.00864767	IL1B	alpha		ISOC1	3.71252e-09	0.469766	0.482	0.215
SELK	1.14564e-34	0.908132	1	0.973	2.31385e-30	BFA	alpha											GCNT1	4.24415e-17	-0.783946	0.29	0.619	8.57191e-13	CM	alpha		FCGRT	1.58965e-09	-0.753014	0.784	0.924	3.21062e-05	IFNG	alpha		CYB5R3	4.35243e-07	0.435689	0.953	0.915	0.00879061	IL1B	alpha		PLIN2	3.77314e-09	1.4579	0.679	0.466
NDUFA4	2.60135e-33	0.907953	0.951	0.87	5.25395e-29	BFA	alpha											RP5-984P4.6	5.46402e-17	-0.615408	0.152	0.484	1.10357e-12	CM	alpha		FAM159B	1.60591e-09	-0.926624	0.189	0.57	3.24346e-05	IFNG	alpha		IFT43	4.48849e-07	0.390783	0.667	0.404	0.0090654	IL1B	alpha		EIF4A2	3.91676e-09	-0.369193	1	1
COPG1	1.42145e-27	0.907935	0.851	0.587	2.8709e-23	BFA	alpha											SLC16A9	6.30755e-17	-0.5818	0.087	0.39	1.27394e-12	CM	alpha		SSX2IP	1.64184e-09	-0.822427	0.595	0.83	3.31603e-05	IFNG	alpha		PSMG2	4.49618e-07	0.369398	0.871	0.722	0.00908093	IL1B	alpha		TNFRSF12A	3.96752e-09	0.857516	0.56	0.3
DPH7	7.46671e-31	0.906236	0.65	0.166	1.50805e-26	BFA	alpha											SSTR3	6.3616e-17	-0.448598	0.08	0.39	1.28485e-12	CM	alpha		EIF2AK2	1.64674e-09	0.86227	0.851	0.574	3.32592e-05	IFNG	alpha		TMED6	4.53844e-07	0.548107	0.567	0.332	0.00916628	IL1B	alpha		RBM8A	3.97803e-09	0.484958	0.911	0.798
ALKBH7	2.18605e-41	0.905163	0.991	0.978	4.41516e-37	BFA	alpha											SNX6	6.4665e-17	0.684374	0.83	0.592	1.30604e-12	CM	alpha		TTF2	1.65081e-09	0.371117	0.284	0.04	3.33414e-05	IFNG	alpha		ZSCAN16-AS1	4.61101e-07	-0.38091	0.912	0.933	0.00931286	IL1B	alpha		DPYSL2	3.99818e-09	-0.54546	0.524	0.753
CCDC186	1.5939e-31	0.904978	0.92	0.673	3.2192e-27	BFA	alpha											COA3	6.79349e-17	-0.573074	0.844	0.969	1.37208e-12	CM	alpha		DNPEP	1.7319e-09	0.64943	0.689	0.327	3.49792e-05	IFNG	alpha		PTP4A2	4.71083e-07	0.545415	0.895	0.812	0.00951446	IL1B	alpha		GPIHBP1	4.15026e-09	-0.331774	0.012	0.211
SAT2	2.25589e-35	0.904896	0.963	0.888	4.55623e-31	BFA	alpha											SEP15	6.9155e-17	0.619152	0.971	0.879	1.39672e-12	CM	alpha		FASN	1.74068e-09	-0.741261	0.081	0.466	3.51566e-05	IFNG	alpha		NEUROD1	4.75494e-07	-0.530913	0.836	0.892	0.00960355	IL1B	alpha		IL4I1	4.60327e-09	0.439743	0.208	0.027
C19orf24	4.21267e-27	0.903518	0.877	0.628	8.50834e-23	BFA	alpha											IFNGR2	6.98477e-17	0.861044	0.728	0.43	1.41071e-12	CM	alpha		OAS2	1.74793e-09	0.413448	0.176	0.004	3.53029e-05	IFNG	alpha		EIF4E2	4.80056e-07	0.41417	0.579	0.35	0.00969569	IL1B	alpha		DACH1	4.62181e-09	-0.520451	0.345	0.637
VAMP2	3.1202e-47	0.902665	1	0.982	6.30188e-43	BFA	alpha											SPINK4	7.18919e-17	-0.713076	0.091	0.39	1.452e-12	CM	alpha		HTATIP2	1.75134e-09	0.712753	0.838	0.57	3.53718e-05	IFNG	alpha		PSENEN	4.96462e-07	0.411934	0.778	0.552	0.010027	IL1B	alpha		GMDS	4.64201e-09	0.397178	0.381	0.135
EEF1A2	3.14784e-22	0.902454	0.948	0.865	6.3577e-18	BFA	alpha											DNAJB6	7.30869e-17	0.753355	0.957	0.928	1.47614e-12	CM	alpha		SERPINB8	1.83068e-09	0.259825	0.176	0.004	3.69743e-05	IFNG	alpha		CSF1	5.03668e-07	0.376761	0.164	0.022	0.0101726	IL1B	alpha		PRLR	4.6623e-09	-0.473581	0.167	0.448
SF1	3.00107e-33	0.902376	0.923	0.771	6.06127e-29	BFA	alpha											RHEB	7.7735e-17	0.525641	0.975	0.919	1.57001e-12	CM	alpha		RNF181	1.9537e-09	0.741194	0.851	0.682	3.94589e-05	IFNG	alpha		PNRC1	5.13461e-07	0.468664	0.93	0.852	0.0103704	IL1B	alpha		AQP7	4.71666e-09	-0.358858	0.048	0.278
PGRMC2	6.77884e-29	0.901304	0.897	0.709	1.36912e-24	BFA	alpha											IRF2	7.81218e-17	0.620346	0.652	0.3	1.57783e-12	CM	alpha		EDF1	1.97809e-09	0.540171	1	1	3.99516e-05	IFNG	alpha		RP11-432I5.1	5.1364e-07	0.268082	0.222	0.054	0.010374	IL1B	alpha		CD81	4.86325e-09	-0.358352	1	1
GNA11	2.04998e-30	0.901229	0.9	0.686	4.14034e-26	BFA	alpha											TPPP3	8.00481e-17	-0.563859	0.112	0.435	1.61673e-12	CM	alpha		SPHK1	2.03089e-09	0.597573	0.297	0.049	4.1018e-05	IFNG	alpha		LMAN2	5.21264e-07	0.417399	0.93	0.861	0.010528	IL1B	alpha		HS3ST1	4.88987e-09	0.275521	0.19	0.018
CETN2	3.69279e-22	0.900437	0.771	0.475	7.45832e-18	BFA	alpha											TMEM245	8.33152e-17	-0.659987	0.326	0.655	1.68272e-12	CM	alpha		CREB3	2.13584e-09	0.578846	0.743	0.359	4.31376e-05	IFNG	alpha		C3orf14	5.23879e-07	0.463342	0.877	0.744	0.0105808	IL1B	alpha		SPAG7	4.90969e-09	0.508747	0.815	0.574
NHP2L1	7.95202e-45	0.899923	0.994	0.982	1.60607e-40	BFA	alpha											KLHL42	8.38744e-17	-0.757253	0.413	0.709	1.69401e-12	CM	alpha		ATP6V0B	2.16252e-09	-0.549847	1	1	4.36764e-05	IFNG	alpha		PSMB2	5.23982e-07	0.356214	0.947	0.883	0.0105829	IL1B	alpha		PDIA6	5.03543e-09	0.435656	0.964	0.901
IPO7	1.21234e-25	0.898978	0.808	0.502	2.44856e-21	BFA	alpha											GNAZ	1.09967e-16	-0.586697	0.152	0.484	2.221e-12	CM	alpha		IFI27	2.25968e-09	1.17229	0.284	0.045	4.56387e-05	IFNG	alpha		HIST1H1C	5.24037e-07	0.578464	0.877	0.762	0.010584	IL1B	alpha		COX6A1	5.22482e-09	0.38009	0.994	0.969
SYTL1	1.01955e-23	0.898923	0.751	0.435	2.05919e-19	BFA	alpha											NUDT4	1.13283e-16	-0.796171	0.543	0.825	2.28798e-12	CM	alpha		ABHD14A	2.36884e-09	-0.736358	0.257	0.637	4.78435e-05	IFNG	alpha		CCS	5.2623e-07	-0.400529	0.708	0.839	0.0106283	IL1B	alpha		USF2	5.4318e-09	-0.477614	0.548	0.78
PNPLA2	1.39812e-26	0.898853	0.819	0.489	2.82377e-22	BFA	alpha											PLD3	1.13753e-16	-0.521347	0.931	0.982	2.29747e-12	CM	alpha		LTBP3	2.47171e-09	-0.868971	0.541	0.789	4.99211e-05	IFNG	alpha		FASN	5.38698e-07	-0.496802	0.257	0.466	0.0108801	IL1B	alpha		HPS1	5.95034e-09	-0.517171	0.476	0.744
CARS2	2.63884e-25	0.898721	0.756	0.404	5.32967e-21	BFA	alpha											ARPC5	1.16238e-16	0.541203	0.986	0.906	2.34765e-12	CM	alpha		SRGAP1	2.51091e-09	0.509345	0.297	0.049	5.07128e-05	IFNG	alpha		SPCS1	5.41957e-07	0.290492	1	1	0.0109459	IL1B	alpha		HGD	6.44156e-09	0.663048	0.679	0.439
FAM177A1	2.61047e-29	0.898137	0.905	0.673	5.27238e-25	BFA	alpha											SLC38A10	1.28249e-16	-0.606077	0.533	0.825	2.59024e-12	CM	alpha		TRADD	2.53501e-09	0.580475	0.5	0.175	5.11996e-05	IFNG	alpha		YARS	5.46675e-07	0.407133	0.48	0.251	0.0110412	IL1B	alpha		ANKRD12	6.50523e-09	0.498134	0.94	0.901
ACBD3	1.55294e-29	0.897729	0.926	0.735	3.13648e-25	BFA	alpha											RAB11FIP1	1.30412e-16	0.953567	0.909	0.762	2.63394e-12	CM	alpha		ADAR	2.63279e-09	0.787039	0.865	0.664	5.31745e-05	IFNG	alpha		SAP18	5.50346e-07	0.265598	0.988	0.996	0.0111153	IL1B	alpha		MAP3K8	6.65085e-09	0.390204	0.244	0.045
NDUFAF2	1.65123e-23	0.89754	0.782	0.511	3.33498e-19	BFA	alpha											ERBB3	1.36127e-16	-0.735486	0.145	0.475	2.74935e-12	CM	alpha		CD99L2	2.63412e-09	-0.912555	0.324	0.686	5.32012e-05	IFNG	alpha		SMOC1	5.54111e-07	0.58701	0.854	0.614	0.0111914	IL1B	alpha		YWHAB	6.79345e-09	0.396708	0.988	0.937
NOC4L	7.52735e-29	0.897531	0.648	0.193	1.5203e-24	BFA	alpha											CYSTM1	1.4764e-16	0.469173	1	1	2.98189e-12	CM	alpha		XIST	2.67845e-09	-0.755049	0.932	0.96	5.40966e-05	IFNG	alpha		C6orf48	5.70136e-07	-0.457963	0.626	0.762	0.011515	IL1B	alpha		PAK3	6.94935e-09	0.81827	0.857	0.767
IBTK	7.18975e-28	0.89708	0.862	0.583	1.45211e-23	BFA	alpha											CSTB	1.49912e-16	0.539707	1	1	3.02777e-12	CM	alpha		BTN2A2	2.70045e-09	0.301227	0.189	0.009	5.4541e-05	IFNG	alpha		CDC123	5.73107e-07	0.38726	0.614	0.386	0.011575	IL1B	alpha		EMC10	6.98955e-09	-0.440808	0.964	1
SBNO1	1.04918e-25	0.896927	0.848	0.587	2.11902e-21	BFA	alpha											SNHG14	1.53102e-16	-0.681732	0.384	0.704	3.0922e-12	CM	alpha		TNIP2	2.73296e-09	0.779415	0.635	0.323	5.51976e-05	IFNG	alpha		ORAI2	5.86976e-07	0.35608	0.591	0.341	0.0118552	IL1B	alpha		CMSS1	7.05494e-09	0.346703	0.393	0.135
NAA10	1.16414e-26	0.896647	0.862	0.659	2.35122e-22	BFA	alpha											PPP2R5B	1.56499e-16	0.735512	0.638	0.309	3.16082e-12	CM	alpha		PDIA3	2.94882e-09	0.574752	1	1	5.95572e-05	IFNG	alpha		TFPI	6.01064e-07	0.626425	0.193	0.04	0.0121397	IL1B	alpha		CCT8	7.07262e-09	0.526524	0.857	0.709
GNB2L1	1.22306e-59	0.895454	1	1	2.47022e-55	BFA	alpha											RAMP2	1.62202e-16	-0.514646	0.174	0.52	3.27599e-12	CM	alpha		VKORC1	2.95088e-09	-0.622638	0.905	0.978	5.95989e-05	IFNG	alpha		RAP1GAP	6.10606e-07	-0.499769	0.462	0.646	0.0123324	IL1B	alpha		CD99L2	7.31174e-09	-0.701279	0.494	0.686
MT-ND1	1.8654e-49	0.894884	1	1	3.76755e-45	BFA	alpha											IL4I1	1.63624e-16	0.875539	0.312	0.027	3.30471e-12	CM	alpha		TMEM245	2.95709e-09	-0.753611	0.311	0.655	5.97244e-05	IFNG	alpha		RHOQ	6.14665e-07	0.408285	0.585	0.336	0.0124144	IL1B	alpha		APOBEC3G	7.50911e-09	0.359465	0.28	0.067
C11orf24	2.69639e-28	0.894676	0.725	0.278	5.4459e-24	BFA	alpha											COTL1	1.64912e-16	-0.601356	0.62	0.901	3.33072e-12	CM	alpha		RP11-295G20.2	2.97806e-09	0.499524	0.324	0.063	6.01479e-05	IFNG	alpha		SNRPD1	6.23116e-07	0.406787	0.918	0.767	0.0125851	IL1B	alpha		ACLY	7.51474e-09	-0.496953	0.655	0.865
KDELR3	5.18627e-24	0.893942	0.659	0.251	1.04747e-19	BFA	alpha											PRR13	1.67244e-16	0.610151	0.928	0.83	3.37783e-12	CM	alpha		PARP3	2.97986e-09	0.337205	0.243	0.027	6.01842e-05	IFNG	alpha		IL1R1	6.27653e-07	0.46077	0.374	0.166	0.0126767	IL1B	alpha		SNRPD1	7.52216e-09	0.505359	0.893	0.767
TSR1	4.85962e-28	0.893888	0.628	0.179	9.81496e-24	BFA	alpha											CTSC	1.77491e-16	0.896389	0.366	0.063	3.58479e-12	CM	alpha		FXYD6	2.99123e-09	-0.765943	0.703	0.91	6.04139e-05	IFNG	alpha		TNIP1	6.30027e-07	0.491007	0.468	0.251	0.0127246	IL1B	alpha		ARPC5	7.767e-09	0.467177	0.97	0.906
PRADC1	2.10553e-25	0.893525	0.785	0.413	4.25254e-21	BFA	alpha											RPS28	1.8221e-16	-0.287686	1	1	3.6801e-12	CM	alpha		NDUFV2	3.15246e-09	0.675425	0.662	0.314	6.36703e-05	IFNG	alpha		WBP5	6.3032e-07	0.452682	0.865	0.686	0.0127306	IL1B	alpha		FGB	7.92501e-09	1.47245	0.155	0.004
SLC39A3	1.11505e-26	0.892975	0.799	0.471	2.25206e-22	BFA	alpha											RSAD2	2.04445e-16	1.41102	0.435	0.108	4.12917e-12	CM	alpha		NGFRAP1	3.18195e-09	-0.562396	0.919	0.987	6.42658e-05	IFNG	alpha		DHRS7	6.39176e-07	0.493435	0.702	0.493	0.0129094	IL1B	alpha		PBLD	8.00397e-09	0.469278	0.369	0.13
SAFB2	2.98399e-25	0.892524	0.817	0.511	6.02676e-21	BFA	alpha											PTP4A2	2.10209e-16	0.76298	0.913	0.812	4.24559e-12	CM	alpha		CCDC107	3.23826e-09	-0.717641	0.622	0.883	6.54032e-05	IFNG	alpha		TMEM70	6.39265e-07	0.4492	0.596	0.39	0.0129112	IL1B	alpha		HOOK1	8.47394e-09	-0.520003	0.589	0.812
YTHDF1	1.86933e-24	0.891953	0.725	0.368	3.77548e-20	BFA	alpha											FASN	2.12418e-16	-0.622411	0.149	0.466	4.29021e-12	CM	alpha		REL	3.30767e-09	0.600845	0.635	0.274	6.6805e-05	IFNG	alpha		RBP1	6.46388e-07	-0.437924	0.749	0.897	0.0130551	IL1B	alpha		C19orf10	8.4981e-09	0.563241	0.964	0.946
FAM195A	7.77411e-27	0.891941	0.854	0.605	1.57014e-22	BFA	alpha											CAST	2.15993e-16	0.629874	0.906	0.767	4.36242e-12	CM	alpha		ENPP2	3.33253e-09	-0.690523	0.622	0.865	6.7307e-05	IFNG	alpha		TUBA1B	6.53123e-07	0.405633	1	1	0.0131911	IL1B	alpha		BSG	8.60906e-09	-0.298636	1	1
BSDC1	1.99033e-27	0.891782	0.797	0.426	4.01986e-23	BFA	alpha											ATP6V0B	2.21303e-16	-0.481169	1	1	4.46966e-12	CM	alpha		H3F3B	3.45444e-09	0.565952	1	0.996	6.97693e-05	IFNG	alpha		ID4	6.65345e-07	0.754558	0.825	0.744	0.013438	IL1B	alpha		RDH14	8.64948e-09	0.450002	0.548	0.265
FBXL15	1.99818e-29	0.890727	0.917	0.758	4.03572e-25	BFA	alpha											BCL9L	2.31048e-16	0.686942	0.5	0.166	4.66647e-12	CM	alpha		ABHD14B	3.54804e-09	-0.711658	0.365	0.704	7.16598e-05	IFNG	alpha		CELF3	6.94033e-07	-0.500439	0.596	0.74	0.0140174	IL1B	alpha		MANF	8.73729e-09	0.622707	0.893	0.744
PPP2R5B	3.00816e-23	0.890346	0.676	0.309	6.07558e-19	BFA	alpha											NDUFV2	2.44687e-16	0.734976	0.63	0.314	4.94195e-12	CM	alpha		LY96	3.61809e-09	0.397909	0.243	0.027	7.30746e-05	IFNG	alpha		SLC40A1	7.13912e-07	0.934861	0.789	0.744	0.0144189	IL1B	alpha		P4HTM	8.78698e-09	-0.452203	0.94	0.987
NUS1	1.93243e-25	0.89003	0.699	0.287	3.90293e-21	BFA	alpha											PMVK	2.54256e-16	-0.637514	0.471	0.762	5.13521e-12	CM	alpha		CIR1	3.64935e-09	0.617325	0.865	0.578	7.37059e-05	IFNG	alpha		COPS5	7.29111e-07	0.376829	0.807	0.596	0.0147258	IL1B	alpha		PNRC1	9.39494e-09	0.653205	0.935	0.852
TARS	1.33054e-26	0.88987	0.837	0.538	2.68729e-22	BFA	alpha											EMC7	2.59198e-16	0.621632	0.942	0.865	5.23503e-12	CM	alpha		LYSMD2	3.76507e-09	0.716276	0.946	0.816	7.60432e-05	IFNG	alpha		BRK1	7.40565e-07	0.343121	0.988	0.964	0.0149572	IL1B	alpha		PRUNE	9.81121e-09	-0.386099	0.137	0.404
ALDH18A1	7.18823e-27	0.88793	0.713	0.309	1.45181e-22	BFA	alpha											BAIAP3	2.59844e-16	-0.642675	0.301	0.641	5.24808e-12	CM	alpha		TMSB4X	3.85449e-09	0.960608	1	0.987	7.78491e-05	IFNG	alpha		UBE2D3	7.4385e-07	0.325437	0.994	0.978	0.0150235	IL1B	alpha		FDX1	9.96299e-09	0.472872	0.732	0.493
EIF4A3	4.32432e-19	0.88793	0.728	0.448	8.73383e-15	BFA	alpha											FKBP8	2.66032e-16	-0.570659	0.884	0.964	5.37305e-12	CM	alpha		DBI	4.16346e-09	0.551496	1	1	8.40895e-05	IFNG	alpha		C5orf49	7.47847e-07	0.310291	0.269	0.085	0.0151043	IL1B	alpha		SKP1	1.01094e-08	0.297416	1	1
TPD52L2	4.78588e-29	0.887865	0.696	0.242	9.66604e-25	BFA	alpha											TANK	2.79393e-16	0.700837	0.696	0.381	5.6429e-12	CM	alpha		BCL3	4.48325e-09	0.544904	0.405	0.112	9.05481e-05	IFNG	alpha		NT5C	7.77307e-07	0.418151	0.713	0.534	0.0156993	IL1B	alpha		TKT	1.03508e-08	0.481034	0.887	0.812
EIF4G1	1.36727e-28	0.887755	0.888	0.664	2.76147e-24	BFA	alpha											PCYOX1	3.01196e-16	-0.667063	0.359	0.677	6.08326e-12	CM	alpha		PSMA5	4.60689e-09	0.693326	0.892	0.785	9.30454e-05	IFNG	alpha		ORMDL2	7.81764e-07	0.430613	0.842	0.695	0.0157893	IL1B	alpha		COX5B	1.0472e-08	0.354755	1	1
OXCT1	1.02755e-23	0.886549	0.653	0.251	2.07533e-19	BFA	alpha											MT-ND4	3.1909e-16	-0.368827	1	1	6.44467e-12	CM	alpha		PIM3	4.82708e-09	0.791287	0.703	0.395	9.74926e-05	IFNG	alpha		CD164	7.91226e-07	-0.402678	0.971	0.991	0.0159804	IL1B	alpha		CLU	1.05118e-08	-0.27067	1	1
HILPDA	2.09068e-24	0.886099	0.519	0.112	4.22255e-20	BFA	alpha											AQP7	3.275e-16	-0.40614	0.025	0.278	6.61451e-12	CM	alpha		DDX60L	4.96958e-09	0.554788	0.541	0.206	0.000100371	IFNG	alpha		BPIFA1	8.17537e-07	0.851817	0.117	0.004	0.0165118	IL1B	alpha		SERPINE2	1.07603e-08	-0.514215	0.732	0.897
CYC1	1.10605e-34	0.885353	0.971	0.852	2.23388e-30	BFA	alpha											OAZ1	3.48644e-16	0.451549	1	1	7.04156e-12	CM	alpha		CLTA	4.99316e-09	0.508984	1	0.978	0.000100847	IFNG	alpha		SSB	8.20157e-07	0.360929	0.93	0.861	0.0165647	IL1B	alpha		TFRC	1.15517e-08	0.460484	0.435	0.179
RPL22	4.94182e-59	0.883694	1	1	9.98099e-55	BFA	alpha											CMBL	3.88851e-16	-0.653468	0.203	0.525	7.85363e-12	CM	alpha		STOM	5.06451e-09	0.465916	0.338	0.072	0.000102288	IFNG	alpha		DYNLT3	8.36989e-07	0.367672	0.86	0.65	0.0169047	IL1B	alpha		XIST	1.15566e-08	-0.519383	0.958	0.96
LARP1	4.38119e-28	0.883335	0.897	0.686	8.84869e-24	BFA	alpha											TMEM179B	3.90653e-16	0.642102	0.855	0.664	7.89002e-12	CM	alpha		TMED3	5.11896e-09	-0.703174	0.838	0.964	0.000103388	IFNG	alpha		MRPS16	8.64118e-07	0.385824	0.842	0.664	0.0174526	IL1B	alpha		PHGDH	1.15677e-08	0.592583	0.375	0.135
UQCRH	1.14992e-41	0.882847	1	0.996	2.32249e-37	BFA	alpha											HADHB	3.97268e-16	0.595464	0.899	0.798	8.02363e-12	CM	alpha		INPP1	5.2023e-09	0.792705	0.676	0.359	0.000105071	IFNG	alpha		EXOSC7	8.96176e-07	0.441622	0.655	0.457	0.0181001	IL1B	alpha		PLD3	1.16627e-08	-0.39329	0.97	0.982
ARIH2	8.07697e-27	0.882417	0.771	0.381	1.6313e-22	BFA	alpha											NUAK2	4.0409e-16	0.623811	0.359	0.058	8.1614e-12	CM	alpha		SCAMP1	5.21881e-09	-0.694653	0.365	0.695	0.000105404	IFNG	alpha		UBXN4	9.31099e-07	0.323121	0.977	0.973	0.0188054	IL1B	alpha		PFDN2	1.1691e-08	0.456677	0.946	0.897
TRIM27	1.40559e-25	0.881894	0.708	0.314	2.83888e-21	BFA	alpha											ENO1	4.21137e-16	0.671772	0.928	0.879	8.50571e-12	CM	alpha		RAMP2	5.25644e-09	-0.602789	0.135	0.52	0.000106164	IFNG	alpha		VNN1	9.36298e-07	0.561385	0.129	0.009	0.0189104	IL1B	alpha		MCHR1	1.18386e-08	0.295763	0.173	0.013
RPS2	2.53076e-59	0.881803	1	1	5.11138e-55	BFA	alpha											ETFDH	4.335e-16	-0.662417	0.406	0.709	8.7554e-12	CM	alpha		TP53I13	5.30829e-09	-0.686045	0.77	0.901	0.000107212	IFNG	alpha		SOCS3	9.46661e-07	0.300221	0.193	0.04	0.0191197	IL1B	alpha		SLC38A10	1.21758e-08	-0.482446	0.673	0.825
UPF2	5.20208e-23	0.881426	0.691	0.35	1.05066e-18	BFA	alpha											EIF6	4.63337e-16	0.661826	0.866	0.655	9.35802e-12	CM	alpha		RPL32	5.37075e-09	-0.349251	1	1	0.000108473	IFNG	alpha		EMC10	9.64854e-07	-0.3588	0.988	1	0.0194872	IL1B	alpha		WWC1	1.27472e-08	0.576424	0.536	0.291
RPL12	2.12053e-57	0.88114	1	1	4.28283e-53	BFA	alpha											METTL7A	5.02154e-16	-0.40614	0.022	0.269	1.0142e-11	CM	alpha		IER5	5.43572e-09	0.473989	0.338	0.072	0.000109785	IFNG	alpha		RASGRP1	9.8766e-07	-0.320968	0.076	0.269	0.0199478	IL1B	alpha		FUNDC2	1.2822e-08	0.439705	0.923	0.762
SBDS	6.44638e-33	0.880767	0.977	0.901	1.30197e-28	BFA	alpha											SOCS3	5.13476e-16	0.692375	0.33	0.04	1.03707e-11	CM	alpha		DACH1	5.45442e-09	-0.688661	0.257	0.637	0.000110163	IFNG	alpha		CAMTA1	1.00977e-06	0.348467	0.953	0.897	0.0203943	IL1B	alpha		ITGB1	1.3092e-08	-0.418968	0.994	0.996
PJA2	2.25988e-37	0.880089	0.986	0.874	4.56428e-33	BFA	alpha											SERPINI1	5.16718e-16	-0.845614	0.279	0.596	1.04362e-11	CM	alpha		RPS14	5.57701e-09	-0.324687	1	1	0.000112639	IFNG	alpha		PRKAA1	1.02587e-06	0.353124	0.614	0.372	0.0207195	IL1B	alpha		SH3BGRL3	1.35455e-08	0.486691	0.923	0.803
DYRK4	4.76687e-25	0.879413	0.734	0.377	9.62765e-21	BFA	alpha											VNN3	5.27391e-16	0.599266	0.264	0.004	1.06517e-11	CM	alpha		TJP2	5.73188e-09	0.664613	0.703	0.359	0.000115767	IFNG	alpha		SPON2	1.03221e-06	0.89604	0.38	0.184	0.0208475	IL1B	alpha		ATP6AP1	1.38968e-08	-0.470386	0.875	0.933
RLIM	7.06109e-29	0.878998	0.633	0.17	1.42613e-24	BFA	alpha											UBE2Z	5.46297e-16	0.701342	0.772	0.471	1.10336e-11	CM	alpha		CSRNP3	5.73805e-09	-0.727564	0.257	0.637	0.000115891	IFNG	alpha		ATG3	1.03307e-06	0.360429	0.784	0.583	0.0208649	IL1B	alpha		ALDOA	1.39616e-08	0.365777	1	1
ISG20L2	5.82619e-28	0.87879	0.731	0.314	1.17671e-23	BFA	alpha											KLHDC2	6.1087e-16	-0.627084	0.406	0.717	1.23377e-11	CM	alpha		PERP	5.82203e-09	-0.675492	0.757	0.946	0.000117587	IFNG	alpha		DDRGK1	1.05357e-06	0.401797	0.93	0.825	0.021279	IL1B	alpha		LAMB1	1.40745e-08	-0.485401	0.315	0.601
SLC25A46	1.72574e-26	0.878592	0.711	0.3	3.48547e-22	BFA	alpha											PEG10	6.13309e-16	-0.705627	0.373	0.726	1.2387e-11	CM	alpha		EPHX2	5.93814e-09	-0.740659	0.365	0.709	0.000119933	IFNG	alpha		CDC42EP3	1.06743e-06	-0.598527	0.696	0.794	0.0215588	IL1B	alpha		SLC16A9	1.42261e-08	-0.491882	0.143	0.39
ZRANB2	5.80932e-32	0.878555	0.94	0.812	1.17331e-27	BFA	alpha											RPL35	6.81208e-16	-0.366546	0.996	1	1.37584e-11	CM	alpha		VDAC3	6.05677e-09	-0.671903	0.743	0.919	0.000122329	IFNG	alpha		MRPL13	1.0944e-06	0.4307	0.871	0.695	0.0221037	IL1B	alpha		ASNS	1.44244e-08	0.512919	0.565	0.309
YKT6	1.588e-27	0.878287	0.645	0.202	3.20728e-23	BFA	alpha											XAF1	6.86571e-16	0.640145	0.272	0.009	1.38667e-11	CM	alpha		PPP2R1B	6.36306e-09	0.732963	0.743	0.408	0.000128515	IFNG	alpha		TOMM22	1.11173e-06	0.372705	0.772	0.574	0.0224536	IL1B	alpha		CKB	1.53993e-08	-0.452349	0.952	0.991
NDUFV1	1.55511e-27	0.878199	0.888	0.677	3.14085e-23	BFA	alpha											RPS6KA3	6.86742e-16	-0.670931	0.634	0.874	1.38701e-11	CM	alpha		SLC6A4	6.37662e-09	-0.689735	0.068	0.435	0.000128789	IFNG	alpha		MIF	1.1156e-06	0.334752	0.988	0.991	0.0225318	IL1B	alpha		PIM3	1.5434e-08	0.527227	0.643	0.395
DDX1	6.74715e-32	0.87785	0.917	0.668	1.36272e-27	BFA	alpha											AC091729.9	7.1426e-16	-0.399178	0.047	0.318	1.44259e-11	CM	alpha		BAG1	6.42451e-09	-0.68815	0.716	0.861	0.000129756	IFNG	alpha		LUC7L3	1.11599e-06	-0.363112	0.912	0.946	0.0225397	IL1B	alpha		AC091729.9	1.55031e-08	-0.355086	0.083	0.318
NDEL1	1.3144e-24	0.877379	0.668	0.274	2.65469e-20	BFA	alpha											TMEM38B	7.15918e-16	0.643623	0.649	0.314	1.44594e-11	CM	alpha		ARPC5	6.42943e-09	0.538148	1	0.906	0.000129855	IFNG	alpha		EDF1	1.13495e-06	0.311328	1	1	0.0229226	IL1B	alpha		FASN	1.5533e-08	-0.538694	0.214	0.466
PRRC1	1.77926e-25	0.877204	0.782	0.453	3.59357e-21	BFA	alpha											ATP6V0E2	7.5504e-16	-0.644828	0.659	0.892	1.52495e-11	CM	alpha		STAT5A	6.74152e-09	0.658044	0.432	0.135	0.000136159	IFNG	alpha		CNPY3	1.18118e-06	0.432195	0.725	0.52	0.0238563	IL1B	alpha		NAA38	1.57934e-08	-0.373048	0.946	0.96
SPAG9	6.85255e-23	0.877076	0.791	0.52	1.38401e-18	BFA	alpha											DESI1	8.18124e-16	0.667979	0.659	0.336	1.65236e-11	CM	alpha		FAM46C	7.11611e-09	-0.74959	0.419	0.749	0.000143724	IFNG	alpha		SLC2A6	1.21177e-06	0.54401	0.491	0.283	0.0244741	IL1B	alpha		EIF4B	1.71688e-08	-0.488799	0.899	0.946
DNTTIP1	1.71413e-26	0.876963	0.693	0.274	3.46204e-22	BFA	alpha											HSPA1A	8.67507e-16	0.839906	0.935	0.821	1.7521e-11	CM	alpha		LONRF2	7.49881e-09	-0.580408	0.095	0.475	0.000151454	IFNG	alpha		CALY	1.21609e-06	-0.64237	0.62	0.794	0.0245613	IL1B	alpha		TMEM245	1.72822e-08	-0.51055	0.399	0.655
FAM63B	1.44888e-24	0.876453	0.734	0.359	2.92629e-20	BFA	alpha											GTF2I	8.74079e-16	-0.60595	0.855	0.946	1.76538e-11	CM	alpha		OAZ1	7.66866e-09	0.470631	1	1	0.000154884	IFNG	alpha		TMEM165	1.2358e-06	0.512994	0.702	0.538	0.0249595	IL1B	alpha		PDLIM1	1.79925e-08	0.533294	0.881	0.753
AKAP9	1.22317e-38	0.876343	0.991	0.96	2.47043e-34	BFA	alpha											NFKB1	1.02688e-15	0.726553	0.569	0.247	2.074e-11	CM	alpha		VPS13C	7.78544e-09	0.666954	0.946	0.776	0.000157242	IFNG	alpha		TESC	1.23744e-06	0.550157	0.749	0.578	0.0249926	IL1B	alpha		ATP6V1D	1.83688e-08	0.499859	0.946	0.839
SNRNP200	6.93756e-26	0.876238	0.794	0.489	1.40118e-21	BFA	alpha											CAMK2B	1.04117e-15	-0.572186	0.431	0.762	2.10284e-11	CM	alpha		ACTN1	7.79792e-09	0.663735	0.878	0.655	0.000157495	IFNG	alpha		POMP	1.2376e-06	0.332689	0.977	0.951	0.0249958	IL1B	alpha		ARAP1	1.86153e-08	0.534479	0.595	0.332
LONP2	5.75049e-28	0.874136	0.845	0.552	1.16143e-23	BFA	alpha											ID4	1.07996e-15	1.75602	0.815	0.744	2.1812e-11	CM	alpha		GGA2	8.06618e-09	-0.683348	0.351	0.709	0.000162913	IFNG	alpha		SLC11A2	1.25609e-06	0.512206	0.556	0.372	0.0253692	IL1B	alpha		RAP1GAP	1.89082e-08	-0.574866	0.429	0.646
TOX4	6.513e-26	0.873776	0.802	0.543	1.31543e-21	BFA	alpha											MATN2	1.11843e-15	-0.382652	0.018	0.256	2.25889e-11	CM	alpha		DDX39A	8.23635e-09	0.625055	0.581	0.247	0.00016635	IFNG	alpha		RPL22L1	1.25872e-06	0.400257	0.813	0.601	0.0254223	IL1B	alpha		OVGP1	1.9188e-08	0.261514	0.161	0.009
PCNP	1.20785e-30	0.873379	0.911	0.659	2.43949e-26	BFA	alpha											UNC80	1.12622e-15	-0.641625	0.239	0.556	2.27462e-11	CM	alpha		TMEM9	8.2435e-09	-0.684949	0.703	0.919	0.000166494	IFNG	alpha		NUCB2	1.27936e-06	0.325091	0.988	0.973	0.0258393	IL1B	alpha		MLEC	1.92077e-08	0.52555	0.851	0.61
DTYMK	3.46467e-24	0.872513	0.668	0.287	6.9976e-20	BFA	alpha											STAT3	1.19473e-15	0.678346	0.895	0.753	2.41299e-11	CM	alpha		ABCD3	8.47126e-09	-0.741622	0.432	0.758	0.000171094	IFNG	alpha		COMT	1.29319e-06	0.379305	0.942	0.857	0.0261186	IL1B	alpha		LRP11	1.92654e-08	-0.523275	0.649	0.857
GTF2F2	2.16874e-26	0.871904	0.662	0.247	4.38021e-22	BFA	alpha											PALLD	1.37036e-15	-0.624114	0.812	0.964	2.76771e-11	CM	alpha		B3GNT5	8.61542e-09	0.503219	0.297	0.054	0.000174006	IFNG	alpha		RAB30-AS1	1.3028e-06	0.366074	0.637	0.408	0.0263127	IL1B	alpha		PCYOX1	1.93392e-08	-0.49591	0.411	0.677
CDK4	8.2696e-22	0.871553	0.768	0.538	1.67021e-17	BFA	alpha											HELZ2	1.41304e-15	0.520194	0.38	0.076	2.85392e-11	CM	alpha		RPL39	8.68281e-09	-0.352854	1	1	0.000175367	IFNG	alpha		VRK3	1.34718e-06	0.396897	0.532	0.314	0.0272091	IL1B	alpha		NOL4	1.95919e-08	-0.580146	0.387	0.641
PSMG3	5.55927e-26	0.86994	0.782	0.457	1.12281e-21	BFA	alpha											LIN7B	1.42147e-15	-0.542914	0.217	0.552	2.87094e-11	CM	alpha		FGD6	9.18864e-09	0.440082	0.365	0.085	0.000185583	IFNG	alpha		RGS4	1.41341e-06	-0.731943	0.784	0.906	0.0285466	IL1B	alpha		ARL1	1.96622e-08	0.436098	0.958	0.848
STC2	5.5552e-21	0.86839	0.613	0.256	1.12198e-16	BFA	alpha											TP53I13	1.487e-15	-0.619714	0.783	0.901	3.0033e-11	CM	alpha		PLIN3	9.59889e-09	-0.717543	0.811	0.973	0.000193869	IFNG	alpha		HPS1	1.41773e-06	-0.43913	0.567	0.744	0.0286338	IL1B	alpha		NAA20	2.02274e-08	-0.378987	1	1
SLC30A9	2.14799e-26	0.867753	0.762	0.372	4.3383e-22	BFA	alpha											ANKRD12	1.51808e-15	0.645425	0.92	0.901	3.06607e-11	CM	alpha		NOL7	9.70173e-09	0.638752	0.878	0.726	0.000195946	IFNG	alpha		NDUFB4	1.49597e-06	0.27732	0.994	1	0.030214	IL1B	alpha		WFDC2	2.10072e-08	0.907954	0.554	0.305
ASB1	8.66304e-28	0.867395	0.688	0.265	1.74967e-23	BFA	alpha											RAB9A	1.54359e-15	0.735923	0.627	0.305	3.1176e-11	CM	alpha		DPP7	9.76119e-09	-0.518471	0.919	0.991	0.000197147	IFNG	alpha		WWC1	1.4998e-06	0.473813	0.491	0.291	0.0302915	IL1B	alpha		STAT3	2.13047e-08	0.507498	0.893	0.753
SLC35B1	1.38214e-22	0.866439	0.857	0.668	2.7915e-18	BFA	alpha											SNHG6	1.68989e-15	-0.500844	0.946	0.991	3.41307e-11	CM	alpha		SORL1	9.86996e-09	-0.598156	0.122	0.516	0.000199344	IFNG	alpha		ABLIM1	1.54925e-06	-0.468128	0.632	0.789	0.0312902	IL1B	alpha		PELI3	2.16436e-08	-0.541513	0.369	0.601
MDM4	1.48226e-23	0.866191	0.797	0.439	2.99372e-19	BFA	alpha											HNRNPA2B1	1.69467e-15	0.423933	1	1	3.42272e-11	CM	alpha		SSB	1.0028e-08	0.58945	0.946	0.861	0.000202536	IFNG	alpha		KIF5B	1.57863e-06	0.361843	0.977	0.933	0.0318836	IL1B	alpha		SMARCD3	2.18148e-08	0.500752	0.494	0.242
JUND	1.0952e-39	0.86602	1	0.996	2.21197e-35	BFA	alpha											MPPE1	1.77254e-15	0.690359	0.696	0.386	3.58001e-11	CM	alpha		SERPINA1	1.02481e-08	0.743121	0.919	0.87	0.000206981	IFNG	alpha		TSPAN31	1.5849e-06	0.383047	0.766	0.565	0.0320103	IL1B	alpha		AES	2.19109e-08	-0.392571	0.988	0.996
SMG5	8.41543e-26	0.865583	0.645	0.224	1.69966e-21	BFA	alpha											SAA1	1.88039e-15	4.71299	0.467	0.175	3.79783e-11	CM	alpha		MPP6	1.03354e-08	-0.648504	0.284	0.659	0.000208744	IFNG	alpha		DUSP5	1.66368e-06	0.581414	0.45	0.242	0.0336013	IL1B	alpha		EFHD2	2.20114e-08	0.526977	0.792	0.565
NUDC	2.27652e-35	0.865271	0.983	0.933	4.59788e-31	BFA	alpha											WNT4	1.91896e-15	-0.670991	0.525	0.807	3.87571e-11	CM	alpha		LEPREL2	1.03718e-08	-0.685627	0.257	0.619	0.000209479	IFNG	alpha		ETHE1	1.74408e-06	0.387591	0.55	0.332	0.0352252	IL1B	alpha		IGF1R	2.38947e-08	-0.557251	0.298	0.552
C19orf25	9.70497e-25	0.864541	0.713	0.359	1.96011e-20	BFA	alpha											NR4A2	2.02754e-15	-1.74623	0.228	0.511	4.09503e-11	CM	alpha		RND3	1.17932e-08	0.679577	0.338	0.076	0.000238186	IFNG	alpha		PEX2	1.76258e-06	0.353604	0.725	0.493	0.0355988	IL1B	alpha		METTL7A	2.40322e-08	-0.358858	0.054	0.269
INSIG2	4.2576e-25	0.864506	0.619	0.202	8.59908e-21	BFA	alpha											BCL3	2.15291e-15	0.547986	0.428	0.112	4.34823e-11	CM	alpha		ENO1	1.22729e-08	0.648988	0.973	0.879	0.000247875	IFNG	alpha		CHMP2B	1.7633e-06	0.386201	0.766	0.578	0.0356134	IL1B	alpha		MPPE1	2.42764e-08	0.479356	0.643	0.386
KDM6B	2.70913e-25	0.863372	0.768	0.417	5.47163e-21	BFA	alpha											C15orf48	2.29024e-15	1.81856	0.978	1	4.62559e-11	CM	alpha		PCP4	1.24058e-08	-0.819749	0.122	0.502	0.00025056	IFNG	alpha		NFKBIE	1.76711e-06	0.259776	0.187	0.04	0.0356903	IL1B	alpha		VWA5B2	2.51614e-08	-0.479996	0.5	0.731
SNX17	1.72784e-24	0.863289	0.811	0.578	3.48972e-20	BFA	alpha											PRKAG2-AS1	2.34691e-15	-0.538191	0.163	0.489	4.74005e-11	CM	alpha		BAIAP3	1.24472e-08	-0.679155	0.257	0.641	0.000251395	IFNG	alpha		MORN2	1.8588e-06	0.403906	0.708	0.516	0.0375422	IL1B	alpha		TMEM236	2.55743e-08	-0.621253	0.5	0.722
NDUFV3	3.44993e-30	0.862946	0.94	0.789	6.96782e-26	BFA	alpha											LINC00475	2.52588e-15	-0.382135	0.022	0.26	5.10153e-11	CM	alpha		STX4	1.24531e-08	0.653911	0.703	0.359	0.000251516	IFNG	alpha		MX1	1.85906e-06	0.311197	0.275	0.094	0.0375475	IL1B	alpha		AKR7A2	2.60688e-08	-0.472246	0.667	0.798
SLC18B1	4.36333e-25	0.860294	0.622	0.211	8.81263e-21	BFA	alpha											SP140L	2.55733e-15	0.410232	0.29	0.022	5.16503e-11	CM	alpha		RNF7	1.26085e-08	0.52122	0.946	0.91	0.000254655	IFNG	alpha		IFNGR2	1.87166e-06	0.364089	0.667	0.43	0.037802	IL1B	alpha		PMM1	2.64318e-08	-0.508677	0.53	0.74
PTGES2	1.79731e-26	0.860031	0.862	0.668	3.63003e-22	BFA	alpha											SSB	2.69932e-15	0.557563	0.924	0.861	5.45182e-11	CM	alpha		F10	1.3029e-08	-0.542887	0.946	0.982	0.000263146	IFNG	alpha		TPST2	1.89059e-06	0.327433	0.216	0.058	0.0381843	IL1B	alpha		DDX17	2.64685e-08	-0.41484	0.97	0.991
DNAJC19	2.22832e-26	0.859085	0.871	0.659	4.50053e-22	BFA	alpha											UBE2D3	2.76541e-15	0.442883	1	0.978	5.58531e-11	CM	alpha		TCEB2	1.30654e-08	-0.382843	1	1	0.000263881	IFNG	alpha		MESDC2	1.89463e-06	0.475771	0.795	0.614	0.0382658	IL1B	alpha		PGM2L1	2.66225e-08	0.267884	0.167	0.013
THAP7	3.01439e-22	0.857359	0.788	0.511	6.08817e-18	BFA	alpha											HIF1A	2.83337e-15	0.890876	0.779	0.552	5.72256e-11	CM	alpha		SEZ6L	1.30978e-08	-0.742839	0.23	0.578	0.000264536	IFNG	alpha		TMEM126A	1.90525e-06	0.325597	0.596	0.354	0.0384804	IL1B	alpha		SERP1	2.71923e-08	0.339995	0.994	0.991
AGO3	1.13824e-19	0.857192	0.739	0.462	2.2989e-15	BFA	alpha											ELL2	3.20098e-15	-0.640763	0.833	0.964	6.46502e-11	CM	alpha		EEF1B2	1.32638e-08	-0.462369	1	1	0.000267889	IFNG	alpha		SQRDL	1.95695e-06	0.547167	0.673	0.493	0.0395245	IL1B	alpha		ADCY2	2.80494e-08	0.378835	0.298	0.085
MED8	1.68202e-22	0.854715	0.676	0.327	3.39718e-18	BFA	alpha											TNFRSF21	3.3236e-15	-0.574363	0.275	0.614	6.71267e-11	CM	alpha		LAMB1	1.39412e-08	-0.696315	0.243	0.601	0.000281571	IFNG	alpha		APRT	1.99553e-06	0.375798	0.947	0.861	0.0403036	IL1B	alpha		SEPP1	2.86657e-08	-0.54264	0.601	0.776
TRUB2	9.73013e-30	0.854056	0.63	0.166	1.9652e-25	BFA	alpha											TMED6	3.34894e-15	0.821908	0.634	0.332	6.76386e-11	CM	alpha		BTF3	1.42051e-08	0.39966	1	1	0.0002869	IFNG	alpha		TTC3	2.06436e-06	-0.322569	0.947	0.982	0.0416939	IL1B	alpha		CD14	2.9153e-08	0.75864	0.679	0.484
FAM96B	6.38442e-32	0.853501	0.98	0.937	1.28946e-27	BFA	alpha											LAPTM4A	3.42047e-15	0.506958	0.975	0.96	6.90833e-11	CM	alpha		AMOTL2	1.46598e-08	0.364811	0.203	0.018	0.000296084	IFNG	alpha		MRPL19	2.07004e-06	0.424431	0.661	0.444	0.0418086	IL1B	alpha		DBP	2.92776e-08	-0.53949	0.167	0.408
FBXW5	7.82762e-27	0.852537	0.888	0.677	1.58094e-22	BFA	alpha											MT1X	3.47835e-15	1.41597	0.511	0.193	7.02522e-11	CM	alpha		TNFRSF1A	1.4959e-08	0.673573	0.824	0.534	0.000302126	IFNG	alpha		RHOC	2.076e-06	0.337244	0.661	0.422	0.0419289	IL1B	alpha		ATP1B2	3.07776e-08	-0.265189	0	0.166
GATAD1	1.35085e-23	0.852068	0.831	0.57	2.72831e-19	BFA	alpha											RASGRP3	3.5173e-15	0.685949	0.261	0.009	7.10389e-11	CM	alpha		ANXA6	1.52968e-08	-0.583995	0.797	0.937	0.00030895	IFNG	alpha		PLGRKT	2.11567e-06	0.405485	0.544	0.336	0.0427302	IL1B	alpha		LAPTM4B	3.12115e-08	0.57698	0.81	0.61
CWC25	4.73838e-23	0.851418	0.642	0.26	9.5701e-19	BFA	alpha											RND1	3.54822e-15	1.17058	0.286	0.022	7.16634e-11	CM	alpha		TRIM22	1.56741e-08	0.50713	0.216	0.022	0.000316569	IFNG	alpha		APBB2	2.13583e-06	0.309674	0.24	0.072	0.0431373	IL1B	alpha		HMGCS2	3.13837e-08	-0.456488	0	0.166
COX7A2L	4.8612e-34	0.851395	0.997	0.996	9.81817e-30	BFA	alpha											ACP2	3.58472e-15	0.698358	0.703	0.399	7.24006e-11	CM	alpha		THRA	1.59337e-08	-0.567507	0.189	0.556	0.000321813	IFNG	alpha		ATP5G3	2.15898e-06	0.288588	1	1	0.0436049	IL1B	alpha		CBFA2T2	3.21775e-08	-0.45259	0.238	0.507
ZNF581	1.45123e-26	0.849096	0.61	0.166	2.93106e-22	BFA	alpha											EIF2AK2	3.6558e-15	0.738493	0.772	0.574	7.38362e-11	CM	alpha		SNHG7	1.60794e-08	-0.562831	0.676	0.897	0.000324756	IFNG	alpha		LBH	2.1622e-06	-0.302592	0.304	0.583	0.04367	IL1B	alpha		DERL1	3.27772e-08	0.519743	0.726	0.543
YIF1B	1.63601e-24	0.84901	0.719	0.341	3.30426e-20	BFA	alpha											TMEM205	3.76464e-15	0.594254	0.92	0.83	7.60343e-11	CM	alpha		RAB27A	1.64689e-08	0.704509	0.757	0.43	0.000332622	IFNG	alpha		LSR	2.23765e-06	0.389306	0.766	0.552	0.0451938	IL1B	alpha		NANS	3.39648e-08	0.42607	0.589	0.309
SLC11A2	7.06591e-22	0.848863	0.699	0.372	1.4271e-17	BFA	alpha											PIK3C2B	4.42882e-15	0.616054	0.467	0.148	8.94488e-11	CM	alpha		TUSC3	1.65152e-08	-0.530183	0.973	0.996	0.000333557	IFNG	alpha		RAN	2.28795e-06	0.313235	1	0.978	0.0462098	IL1B	alpha		COX6B1	3.5745e-08	0.307991	0.988	1
BAG6	2.71185e-26	0.847973	0.865	0.628	5.47713e-22	BFA	alpha											TNIP2	4.75485e-15	0.690039	0.627	0.323	9.60337e-11	CM	alpha		FLRT3	1.65556e-08	0.620593	0.338	0.081	0.000334373	IFNG	alpha		MICAL3	2.30585e-06	0.27569	0.287	0.099	0.0465712	IL1B	alpha		ECI2	3.74574e-08	0.522041	0.78	0.57
NFKBIL1	7.97266e-25	0.847833	0.702	0.336	1.61024e-20	BFA	alpha											CELF3	4.95337e-15	-0.68861	0.478	0.74	1.00043e-10	CM	alpha		ZFP36	1.72151e-08	0.821156	0.919	0.767	0.000347693	IFNG	alpha		FAM3B	2.34757e-06	0.594706	0.626	0.43	0.0474138	IL1B	alpha		SHMT2	3.76593e-08	0.475697	0.411	0.175
CLNS1A	3.48961e-24	0.847383	0.868	0.637	7.04796e-20	BFA	alpha											DECR1	5.04588e-15	0.651198	0.837	0.637	1.01912e-10	CM	alpha		GK	1.76289e-08	1.02208	0.5	0.197	0.000356051	IFNG	alpha		NMNAT3	2.37234e-06	-0.369244	0.187	0.395	0.0479141	IL1B	alpha		EEF1B2	3.77306e-08	-0.371879	1	1
CASC4	2.08227e-28	0.846857	0.9	0.704	4.20556e-24	BFA	alpha											MT-ND2	5.13329e-15	-0.380592	1	1	1.03677e-10	CM	alpha		RABGAP1L	1.77821e-08	0.599958	0.703	0.359	0.000359145	IFNG	alpha		SLC7A5	2.38006e-06	0.37127	0.251	0.081	0.0480702	IL1B	alpha		HIST1H4C	3.78363e-08	-0.539254	0.869	0.951
FAM114A1	1.84866e-20	0.845758	0.731	0.462	3.73374e-16	BFA	alpha											RP11-3G21.1	5.3275e-15	-0.583483	0.014	0.238	1.07599e-10	CM	alpha		PEG10	1.86259e-08	-0.740359	0.351	0.726	0.000376188	IFNG	alpha		SYNDIG1	2.40934e-06	-0.396904	0.17	0.377	0.0486614	IL1B	alpha		C5orf15	3.81753e-08	0.451544	0.738	0.48
TLN1	2.39133e-28	0.844564	0.845	0.538	4.82978e-24	BFA	alpha											C3orf14	5.4702e-15	0.629079	0.906	0.744	1.10482e-10	CM	alpha		USF2	1.90191e-08	-0.630141	0.446	0.78	0.000384128	IFNG	alpha		NANS	2.41606e-06	0.374224	0.55	0.309	0.0487972	IL1B	alpha		CTSF	3.92246e-08	-0.515729	0.28	0.529
EIF5B	1.75179e-32	0.844493	0.954	0.785	3.53809e-28	BFA	alpha											HOOK1	5.54554e-15	-0.608179	0.583	0.812	1.12003e-10	CM	alpha		TMEM179B	1.91152e-08	0.68173	0.838	0.664	0.000386069	IFNG	alpha		NFKB1	2.43242e-06	0.402676	0.456	0.247	0.0491276	IL1B	alpha		CALY	3.98351e-08	-0.807252	0.583	0.794
ERCC5	1.69844e-26	0.843808	0.673	0.247	3.43034e-22	BFA	alpha											PRUNE	5.95526e-15	-0.436245	0.101	0.404	1.20278e-10	CM	alpha		RCN1	1.92171e-08	0.672104	0.946	0.857	0.000388129	IFNG	alpha											SERPINA10	3.98622e-08	-0.450819	0.185	0.448
SETX	4.39999e-22	0.843622	0.774	0.457	8.88665e-18	BFA	alpha											SLC26A4-AS1	6.46164e-15	0.444648	0.257	0.009	1.30506e-10	CM	alpha		LINC00643	2.11082e-08	-0.77517	0.149	0.525	0.000426323	IFNG	alpha											LBH	4.08408e-08	-0.498671	0.315	0.583
PGM1	2.16243e-23	0.843415	0.762	0.426	4.36746e-19	BFA	alpha											DNPEP	6.77862e-15	0.610449	0.645	0.327	1.36908e-10	CM	alpha		RALA	2.12614e-08	0.878204	0.757	0.457	0.000429416	IFNG	alpha											CDC42	4.13277e-08	0.374397	0.976	0.964
SKIV2L	2.03056e-25	0.843134	0.659	0.247	4.10111e-21	BFA	alpha											PDXDC1	6.80727e-15	-0.606823	0.493	0.762	1.37486e-10	CM	alpha		AGT	2.13553e-08	-1.56536	0.257	0.619	0.000431312	IFNG	alpha											FCGRT	4.29661e-08	-0.471597	0.863	0.924
DUSP8	6.12656e-20	0.842963	0.685	0.345	1.23738e-15	BFA	alpha											ABHD14B	6.82146e-15	-0.590829	0.409	0.704	1.37773e-10	CM	alpha		CASP7	2.14509e-08	0.576392	0.554	0.242	0.000433244	IFNG	alpha											GTF3C6	4.5018e-08	0.4882	0.845	0.713
ARCN1	3.6917e-27	0.842453	0.851	0.578	7.45612e-23	BFA	alpha											OTULIN	7.11498e-15	0.591743	0.547	0.206	1.43701e-10	CM	alpha		UNC80	2.16064e-08	-0.698773	0.189	0.556	0.000436384	IFNG	alpha											DERL2	4.60555e-08	0.452304	0.714	0.462
VCP	3.95885e-33	0.842064	0.951	0.857	7.99568e-29	BFA	alpha											TOB1	7.43182e-15	-0.565503	0.156	0.462	1.50101e-10	CM	alpha		RAB32	2.20504e-08	0.429427	0.527	0.193	0.000445353	IFNG	alpha											PHB	4.84527e-08	0.473977	0.833	0.65
ATF5	1.25405e-07	0.841712	0.404	0.229	0.00253281	BFA	alpha											CCT2	7.44847e-15	0.612205	0.88	0.682	1.50437e-10	CM	alpha		CCS	2.2412e-08	-0.614363	0.635	0.839	0.000452656	IFNG	alpha											TXNDC9	4.91436e-08	0.420723	0.679	0.413
ALG5	6.94971e-21	0.841482	0.808	0.565	1.40363e-16	BFA	alpha											LSM6	7.75602e-15	0.597571	0.873	0.668	1.56648e-10	CM	alpha		RPL11	2.33186e-08	-0.28325	1	1	0.000470966	IFNG	alpha											R3HDM4	5.02818e-08	0.509795	0.607	0.368
TSC2	1.26243e-22	0.840424	0.739	0.395	2.54973e-18	BFA	alpha											SSBP1	7.77374e-15	0.588664	0.96	0.879	1.57006e-10	CM	alpha		ITSN2	2.58453e-08	0.492505	0.757	0.395	0.000521999	IFNG	alpha											HSP90AB1	5.19688e-08	0.286592	1	1
VAPB	1.59125e-23	0.840317	0.768	0.448	3.21385e-19	BFA	alpha											SERPINA10	7.82386e-15	-0.480392	0.134	0.448	1.58019e-10	CM	alpha		KCNJ6	2.74456e-08	-0.733872	0.541	0.861	0.000554318	IFNG	alpha											TXNDC12	5.31198e-08	0.514437	0.863	0.646
MZT1	1.81726e-23	0.840215	0.699	0.345	3.67033e-19	BFA	alpha											LRRFIP2	8.21845e-15	0.700435	0.71	0.422	1.65988e-10	CM	alpha		SLC12A5	2.75876e-08	-0.55315	0.108	0.471	0.000557187	IFNG	alpha											GGA2	5.44118e-08	-0.464113	0.482	0.709
AFF4	7.32967e-26	0.84003	0.88	0.677	1.48037e-21	BFA	alpha											CXCL6	8.88088e-15	3.45556	0.341	0.063	1.79367e-10	CM	alpha		LIN7B	2.77939e-08	-0.587259	0.176	0.552	0.000561354	IFNG	alpha											REEP2	5.48502e-08	-0.422818	0.185	0.43
ZNHIT2	3.80463e-23	0.839244	0.593	0.202	7.68421e-19	BFA	alpha											PRMT9	8.95739e-15	-0.986246	0.174	0.448	1.80912e-10	CM	alpha		PPIC	2.88725e-08	0.546359	0.419	0.13	0.000583138	IFNG	alpha											WNK4	5.55959e-08	-0.263185	0.024	0.211
C12orf57	5.46805e-34	0.837993	1	0.937	1.10438e-29	BFA	alpha											AQP3	9.60533e-15	-0.645206	0.105	0.399	1.93999e-10	CM	alpha		FLOT1	2.95076e-08	0.648349	0.878	0.839	0.000595965	IFNG	alpha											COX7C	5.60247e-08	0.280835	1	1
DCUN1D5	7.23148e-22	0.837434	0.61	0.238	1.46054e-17	BFA	alpha											IFIT1	9.95656e-15	1.59553	0.431	0.135	2.01093e-10	CM	alpha		ERBB3	3.29567e-08	-0.819341	0.122	0.475	0.000665626	IFNG	alpha											KRTCAP2	5.68498e-08	0.450129	0.935	0.816
NBAS	3.03986e-23	0.836932	0.756	0.43	6.13961e-19	BFA	alpha											ARNTL2	1.05258e-14	0.489559	0.384	0.085	2.12589e-10	CM	alpha		DNAJA2	3.32439e-08	0.5676	0.824	0.565	0.000671427	IFNG	alpha											SPCS3	5.8278e-08	0.420241	0.798	0.619
YIPF3	4.05594e-33	0.836672	0.963	0.87	8.19179e-29	BFA	alpha											RTN4	1.08381e-14	-0.456459	0.993	1	2.18896e-10	CM	alpha		MT-ND2	3.34423e-08	-0.33624	1	1	0.000675435	IFNG	alpha											CORO2B	6.05344e-08	-0.341011	0.083	0.305
PCMT1	8.06536e-26	0.835505	0.926	0.812	1.62896e-21	BFA	alpha											EGR4	1.10585e-14	-1.53606	0.232	0.525	2.23348e-10	CM	alpha		CDC42SE1	3.51622e-08	0.588201	0.838	0.61	0.000710171	IFNG	alpha											EBI3	6.19373e-08	0.408582	0.161	0.013
HNRNPF	2.15163e-31	0.833515	0.96	0.87	4.34565e-27	BFA	alpha											UQCR11.1	1.18752e-14	-0.390722	1	1	2.39844e-10	CM	alpha		LMO2	3.56396e-08	0.751023	0.649	0.354	0.000719813	IFNG	alpha											CYP3A5	6.29456e-08	0.826371	0.345	0.13
SCAMP3	2.00816e-22	0.833507	0.754	0.435	4.05587e-18	BFA	alpha											GNAI1	1.20429e-14	-0.531665	0.587	0.857	2.4323e-10	CM	alpha		HOOK1	3.67267e-08	-0.67763	0.541	0.812	0.000741769	IFNG	alpha											DDR1	6.36064e-08	-0.518684	0.792	0.91
TIMM13	2.78147e-25	0.832378	0.911	0.803	5.61774e-21	BFA	alpha											DDRGK1	1.2316e-14	0.53874	0.967	0.825	2.48747e-10	CM	alpha		EIF2S1	3.76035e-08	0.563354	0.757	0.422	0.000759478	IFNG	alpha											ENKUR	6.50407e-08	0.267227	0.149	0.009
MCFD2	1.79757e-26	0.832244	0.868	0.65	3.63055e-22	BFA	alpha											SLC25A53	1.30222e-14	-0.506933	0.228	0.547	2.6301e-10	CM	alpha		RPL38	3.82428e-08	-0.384379	1	1	0.00077239	IFNG	alpha											APLP1	6.50973e-08	-0.398476	0.881	0.964
TIMM17A	1.6181e-24	0.831864	0.665	0.26	3.26808e-20	BFA	alpha											GAA.1	1.34769e-14	-0.597727	0.442	0.709	2.72192e-10	CM	alpha		KLHDC2	4.10828e-08	-0.70356	0.405	0.717	0.00082975	IFNG	alpha											SDF2L1	6.55224e-08	0.475947	0.976	0.937
POFUT2	1.30717e-28	0.831864	0.67	0.215	2.64008e-24	BFA	alpha											RP11-415C15.3	1.38084e-14	-0.446548	0.004	0.206	2.78889e-10	CM	alpha		MEAF6	4.31332e-08	-0.586173	0.689	0.906	0.000871162	IFNG	alpha											ENO1	6.63912e-08	0.40502	0.952	0.879
USP36	1.51491e-24	0.831736	0.645	0.215	3.05966e-20	BFA	alpha											CTNND2	1.46802e-14	-0.485623	0.069	0.336	2.96495e-10	CM	alpha		ELMSAN1	4.35049e-08	0.556588	0.689	0.35	0.000878669	IFNG	alpha											DDT	6.66676e-08	0.450177	0.857	0.735
CDV3	2.02143e-25	0.830477	0.862	0.65	4.08268e-21	BFA	alpha											UBE2E2	1.60201e-14	0.610558	0.471	0.166	3.23557e-10	CM	alpha		UBE2E2	4.59028e-08	0.574895	0.459	0.166	0.000927099	IFNG	alpha											MIF	6.79707e-08	0.356188	1	0.991
PPIE	1.5439e-20	0.830195	0.751	0.48	3.11821e-16	BFA	alpha											RASA4	1.61598e-14	-0.476022	0.101	0.395	3.26379e-10	CM	alpha		HPS1	4.62888e-08	-0.69888	0.473	0.744	0.000934894	IFNG	alpha											DBI	6.98874e-08	0.403042	0.994	1
INA	2.53346e-18	0.830138	0.728	0.489	5.11684e-14	BFA	alpha											PSMA7	1.64012e-14	0.467011	0.996	0.96	3.31255e-10	CM	alpha		PRKAG2-AS1	4.63671e-08	-0.672287	0.135	0.489	0.000936477	IFNG	alpha											VPS29	7.0213e-08	0.431368	0.917	0.812
RPL8	1.61841e-67	0.829402	1	1	3.26869e-63	BFA	alpha											SNHG7	1.66217e-14	-0.524521	0.699	0.897	3.35708e-10	CM	alpha		SPINT1	4.90258e-08	0.754945	0.919	0.794	0.000990173	IFNG	alpha											GABARAPL2	7.10077e-08	0.280938	0.994	1
CCDC174	3.93371e-24	0.829378	0.633	0.242	7.94492e-20	BFA	alpha											CDC42SE2	1.74438e-14	0.670304	0.833	0.61	3.52312e-10	CM	alpha		TIFA	4.99195e-08	1.1595	0.527	0.238	0.00100823	IFNG	alpha											TMEM165	7.16016e-08	0.544578	0.75	0.538
ELP2	6.37522e-23	0.829328	0.762	0.404	1.2876e-18	BFA	alpha											CTSF	1.74869e-14	-0.510441	0.21	0.529	3.53182e-10	CM	alpha		PMM1	5.00214e-08	-0.671588	0.446	0.74	0.00101028	IFNG	alpha											SLC11A2	7.28478e-08	0.472523	0.595	0.372
HSPD1	7.75328e-31	0.829179	0.986	0.955	1.56593e-26	BFA	alpha											XIST	1.87155e-14	-0.638222	0.917	0.96	3.77996e-10	CM	alpha		CXXC4	5.10454e-08	-0.630946	0.189	0.538	0.00103096	IFNG	alpha											RAB3B	7.40834e-08	0.474798	0.964	0.937
TMEM14C	1.31675e-31	0.827981	0.991	0.946	2.65944e-27	BFA	alpha											FTL	1.94745e-14	-0.586187	1	1	3.93327e-10	CM	alpha		CRADD	5.20874e-08	0.54082	0.419	0.139	0.00105201	IFNG	alpha											HNRNPA3	8.09773e-08	0.477931	0.946	0.888
FNTA	2.79388e-22	0.827597	0.774	0.498	5.64281e-18	BFA	alpha											ATP5L	1.98413e-14	-0.384316	0.996	1	4.00736e-10	CM	alpha		VRK3	5.23185e-08	0.614457	0.622	0.314	0.00105668	IFNG	alpha											IFNAR2	8.134e-08	0.360039	0.44	0.193
CHMP2B	8.37622e-24	0.826105	0.825	0.578	1.69174e-19	BFA	alpha											RPS27L	2.08297e-14	0.566623	0.989	0.955	4.20698e-10	CM	alpha		SLC39A14	5.68053e-08	0.757456	0.676	0.404	0.0011473	IFNG	alpha											NAPG	8.48086e-08	0.494402	0.542	0.296
DHPS	6.533e-26	0.82577	0.911	0.744	1.31947e-21	BFA	alpha											NAV1	2.10046e-14	-0.638746	0.424	0.695	4.2423e-10	CM	alpha		SNX3	5.70443e-08	0.610062	0.986	0.96	0.00115212	IFNG	alpha											FAM111A	8.5492e-08	0.262866	0.179	0.022
PITHD1	3.79747e-23	0.825221	0.84	0.628	7.66975e-19	BFA	alpha											HSD11B1L	2.18007e-14	-0.614859	0.286	0.583	4.40309e-10	CM	alpha		PREPL	5.91305e-08	-0.674772	0.473	0.753	0.00119426	IFNG	alpha											HNF1A-AS1	9.7343e-08	-0.618794	0.417	0.628
ZNF24	7.71507e-28	0.824527	0.894	0.717	1.55821e-23	BFA	alpha											NDUFB4	2.29985e-14	0.474353	0.989	1	4.64501e-10	CM	alpha		CYSTM1	5.98758e-08	0.522726	1	1	0.00120931	IFNG	alpha											RPS17L	9.79927e-08	-0.388054	0.97	0.991
ATG3	9.78062e-22	0.824281	0.802	0.583	1.97539e-17	BFA	alpha											CASP7	2.43573e-14	0.553623	0.562	0.242	4.91945e-10	CM	alpha		GSTO2	6.08211e-08	-0.603102	0.581	0.816	0.0012284	IFNG	alpha											CTNND2	1.01243e-07	-0.43684	0.113	0.336
COG8	7.96761e-26	0.824055	0.596	0.166	1.60922e-21	BFA	alpha											ABCA2	2.52887e-14	-0.41421	0.109	0.404	5.10756e-10	CM	alpha		SUMO2.1	6.11521e-08	0.43379	1	1	0.00123509	IFNG	alpha											EDN3	1.02837e-07	-0.604838	0.161	0.404
SDHA	1.11213e-22	0.82386	0.811	0.556	2.24617e-18	BFA	alpha											DCXR	2.59143e-14	-0.592798	0.471	0.744	5.23392e-10	CM	alpha		MSRA	6.14852e-08	0.386829	0.324	0.076	0.00124182	IFNG	alpha											STX3	1.04064e-07	-0.435016	0.226	0.484
SUPT6H	3.55564e-19	0.821596	0.673	0.354	7.18133e-15	BFA	alpha											TXNDC11	2.78557e-14	-1.07027	0.351	0.614	5.62601e-10	CM	alpha		ARPC2	6.24326e-08	0.493788	1	0.969	0.00126095	IFNG	alpha											SFR1	1.06198e-07	0.349689	0.321	0.108
RPL26	1.39258e-51	0.821085	1	1	2.81259e-47	BFA	alpha											CD164	2.93109e-14	-0.52147	0.949	0.991	5.91993e-10	CM	alpha		CSTB	6.44439e-08	0.529493	1	1	0.00130157	IFNG	alpha											CFLAR	1.07e-07	0.575575	0.649	0.413
RRBP1	4.2643e-28	0.820683	0.96	0.839	8.61262e-24	BFA	alpha											TCEAL5	3.02315e-14	-0.428479	0.098	0.381	6.10586e-10	CM	alpha		C5orf15	6.50105e-08	0.630877	0.757	0.48	0.00131302	IFNG	alpha											CECR1	1.09751e-07	-0.450973	0.256	0.502
RPL24	1.64386e-57	0.820193	1	1	3.3201e-53	BFA	alpha											C1S	3.1512e-14	0.527127	0.29	0.031	6.36447e-10	CM	alpha		FNIP2	6.5609e-08	0.765476	0.838	0.511	0.0013251	IFNG	alpha											TMEM9B	1.1206e-07	0.401146	0.726	0.471
RAD23A	1.08621e-31	0.81938	0.966	0.865	2.19383e-27	BFA	alpha											VNN2	3.26972e-14	0.471051	0.246	0.009	6.60384e-10	CM	alpha		PSMG2	6.58936e-08	0.599574	0.892	0.722	0.00133085	IFNG	alpha											OGFR	1.12871e-07	0.392758	0.446	0.206
CRLS1	3.23652e-23	0.819236	0.67	0.3	6.53679e-19	BFA	alpha											SYT13	3.39426e-14	-0.393638	0.054	0.309	6.85538e-10	CM	alpha		RPS24	6.90941e-08	-0.325527	1	1	0.00139549	IFNG	alpha											SBNO2	1.14732e-07	0.311027	0.369	0.139
UTP18	9.22322e-21	0.818842	0.711	0.404	1.86281e-16	BFA	alpha											SYNDIG1	3.90611e-14	-0.509668	0.101	0.377	7.88918e-10	CM	alpha		FGFR4	7.05342e-08	-0.592613	0.054	0.39	0.00142458	IFNG	alpha											SCAND1	1.16314e-07	0.360846	0.994	0.978
MAP4	1.7947e-20	0.818376	0.745	0.426	3.62476e-16	BFA	alpha											TESC	3.99854e-14	1.00414	0.757	0.578	8.07584e-10	CM	alpha		B3GNT1	7.10564e-08	-0.632042	0.243	0.578	0.00143513	IFNG	alpha											TMEM179B	1.16359e-07	0.493552	0.845	0.664
ENO1	8.18856e-29	0.818253	0.98	0.879	1.65384e-24	BFA	alpha											FLRT3	4.12268e-14	0.724404	0.362	0.081	8.32659e-10	CM	alpha		GPR64	7.22946e-08	-0.584125	0.108	0.462	0.00146013	IFNG	alpha											TBL1X	1.16458e-07	-0.498953	0.53	0.713
MT-ND2	4.29783e-40	0.816835	1	1	8.68033e-36	BFA	alpha											AGT	4.17822e-14	-1.52444	0.344	0.619	8.43876e-10	CM	alpha		MT-ND4	7.56019e-08	-0.319164	1	1	0.00152693	IFNG	alpha											LLPH	1.18624e-07	0.457192	0.56	0.332
KIAA0319L	9.98314e-23	0.81616	0.688	0.309	2.01629e-18	BFA	alpha											RAB27A	4.32052e-14	0.650613	0.721	0.43	8.72616e-10	CM	alpha		SLC38A10	7.57045e-08	-0.623419	0.622	0.825	0.001529	IFNG	alpha											MOB1A	1.19232e-07	0.385187	0.702	0.457
SF3B6	4.48554e-34	0.815829	0.989	0.942	9.05944e-30	BFA	alpha											RHBDL1	4.3354e-14	-0.40716	0.058	0.314	8.75621e-10	CM	alpha		RAC3	7.72737e-08	-0.541579	0.176	0.525	0.0015607	IFNG	alpha											KCNJ3	1.21265e-07	-0.474461	0.321	0.578
CTU2	3.52657e-28	0.813248	0.59	0.139	7.12261e-24	BFA	alpha											DEAF1	4.49079e-14	-0.547485	0.33	0.623	9.07005e-10	CM	alpha		MCHR1	7.73716e-08	0.35623	0.176	0.013	0.00156268	IFNG	alpha											RPS11	1.2176e-07	-0.308585	1	1
CENPJ	1.13222e-30	0.813248	0.479	0.022	2.28675e-26	BFA	alpha											TNFAIP3	4.58155e-14	0.652083	0.315	0.049	9.25336e-10	CM	alpha		OVGP1	7.84439e-08	0.647541	0.162	0.009	0.00158433	IFNG	alpha											TMEM38B	1.23467e-07	0.471124	0.554	0.314
TSNAX	1.65388e-24	0.813248	0.84	0.565	3.34034e-20	BFA	alpha											PIM3	4.72208e-14	0.669525	0.688	0.395	9.53718e-10	CM	alpha		RAP1GAP	7.98748e-08	-0.703001	0.311	0.646	0.00161323	IFNG	alpha											PSMG2	1.237e-07	0.400409	0.881	0.722
HSPBP1	2.04891e-21	0.813248	0.625	0.26	4.13818e-17	BFA	alpha											CMTM4	5.42221e-14	-0.536759	0.254	0.565	1.09512e-09	CM	alpha		CLNK	8.24212e-08	0.279062	0.176	0.013	0.00166466	IFNG	alpha											CIRBP	1.23736e-07	-0.400177	0.964	0.982
TMEM101	1.02158e-22	0.812582	0.794	0.529	2.06329e-18	BFA	alpha											SYNGR4	5.58588e-14	-0.460074	0.109	0.399	1.12818e-09	CM	alpha		VNN1	8.38095e-08	0.328412	0.162	0.009	0.0016927	IFNG	alpha											FAM46C	1.2384e-07	-0.499495	0.518	0.749
CBR1	4.08358e-18	0.812356	0.585	0.269	8.2476e-14	BFA	alpha											TSPAN2	5.62534e-14	-0.576905	0.594	0.834	1.13615e-09	CM	alpha		ACTR3	8.53107e-08	0.65261	0.851	0.65	0.00172302	IFNG	alpha											LDHB	1.23849e-07	0.485398	0.321	0.112
EIF3J	3.13386e-26	0.812117	0.851	0.583	6.32947e-22	BFA	alpha											IL15	5.7073e-14	0.38242	0.243	0.009	1.1527e-09	CM	alpha		A1CF	9.26547e-08	-0.560991	0.514	0.852	0.00187135	IFNG	alpha											INPP1	1.26516e-07	0.386822	0.625	0.359
NT5DC2	2.21183e-17	0.812037	0.662	0.354	4.46723e-13	BFA	alpha											NLRC5	5.80211e-14	0.414274	0.293	0.036	1.17185e-09	CM	alpha		HCFC1R1	9.2925e-08	-0.612188	0.23	0.57	0.00187681	IFNG	alpha											UCN3	1.27119e-07	-0.484094	0.726	0.874
SLMO2	3.30104e-24	0.812033	0.825	0.543	6.66712e-20	BFA	alpha											C3orf80	5.92583e-14	-0.381879	0.029	0.256	1.19684e-09	CM	alpha		PTP4A2	9.31827e-08	0.745709	0.878	0.812	0.00188201	IFNG	alpha											C2orf54	1.29522e-07	-0.339879	0.042	0.233
OTUD5	1.21574e-20	0.811704	0.722	0.386	2.45543e-16	BFA	alpha											ZNF331	5.93956e-14	-1.15265	0.33	0.614	1.19961e-09	CM	alpha		INSM1	9.33495e-08	-0.670569	0.257	0.632	0.00188538	IFNG	alpha											RP5-1085F17.3	1.39631e-07	-0.392249	0.113	0.341
GANAB	4.64901e-26	0.811573	0.871	0.565	9.38961e-22	BFA	alpha											NFKBIE	6.26468e-14	0.438021	0.301	0.04	1.26528e-09	CM	alpha		DCXR	9.73888e-08	-0.661371	0.459	0.744	0.00196696	IFNG	alpha											NDUFA6	1.43921e-07	0.472886	0.923	0.825
WDR18	1.08583e-19	0.811165	0.659	0.318	2.19305e-15	BFA	alpha											C19orf43	6.49681e-14	0.495143	0.978	0.937	1.31216e-09	CM	alpha		SMPDL3B	9.9354e-08	0.397967	0.365	0.103	0.00200665	IFNG	alpha											EPOR	1.44464e-07	-0.406004	0.173	0.408
RBM39	2.43488e-36	0.810065	0.986	0.964	4.91773e-32	BFA	alpha											C2orf54	6.80176e-14	-0.362639	0.018	0.233	1.37375e-09	CM	alpha		AC013394.2	1.14307e-07	0.617105	0.838	0.762	0.00230865	IFNG	alpha											BST2	1.44663e-07	0.47458	0.208	0.04
H2AFZ	2.26405e-36	0.810057	1	0.996	4.5727e-32	BFA	alpha											COBL	6.98344e-14	-0.523014	0.236	0.543	1.41044e-09	CM	alpha		SPINK4	1.14687e-07	-0.748629	0.068	0.39	0.00231633	IFNG	alpha											UFD1L	1.45671e-07	0.446253	0.69	0.457
EXOSC1	2.64228e-22	0.809457	0.765	0.435	5.33661e-18	BFA	alpha											SPATC1L	7.19882e-14	-0.472213	0.174	0.48	1.45395e-09	CM	alpha		RPL26	1.164e-07	-0.372753	1	1	0.00235094	IFNG	alpha											CD99	1.48491e-07	-0.367545	0.994	1
CEP95	1.69435e-25	0.809386	0.616	0.193	3.42208e-21	BFA	alpha											CLDN18	7.64926e-14	1.98057	0.239	0.009	1.54492e-09	CM	alpha		FKBP11	1.17399e-07	0.595437	0.946	0.762	0.00237111	IFNG	alpha											SLC16A12	1.50857e-07	-0.458151	0.286	0.543
ABCE1	8.14911e-23	0.809375	0.774	0.462	1.64588e-18	BFA	alpha											ABCD3	8.4722e-14	-0.6379	0.533	0.758	1.71113e-09	CM	alpha		NDRG1	1.21223e-07	-0.692346	0.419	0.749	0.00244835	IFNG	alpha											ZBTB10	1.52526e-07	-0.60339	0.298	0.529
UBXN6	1.58318e-22	0.808763	0.794	0.534	3.19755e-18	BFA	alpha											PGRMC2	8.55065e-14	-0.566629	0.431	0.709	1.72698e-09	CM	alpha		CCDC125	1.22646e-07	0.492668	0.473	0.179	0.00247707	IFNG	alpha											SRA1	1.5458e-07	0.390511	0.798	0.561
GPANK1	1.20681e-24	0.808383	0.676	0.269	2.4374e-20	BFA	alpha											SLC6A19	8.6082e-14	-0.544814	0.047	0.287	1.7386e-09	CM	alpha		UBC	1.27209e-07	0.549078	1	1	0.00256924	IFNG	alpha											SMPDL3B	1.57581e-07	0.336732	0.31	0.103
KLHL24	3.16379e-19	0.808167	0.719	0.399	6.3899e-15	BFA	alpha											TMEM56	9.12114e-14	-0.594005	0.312	0.596	1.8422e-09	CM	alpha		NR0B2	1.3041e-07	-0.683176	0.189	0.529	0.00263389	IFNG	alpha											DENND2D	1.60282e-07	0.361121	0.554	0.309
ORMDL3	2.07406e-28	0.808156	0.599	0.139	4.18898e-24	BFA	alpha											IGFBP7	9.23117e-14	-0.588516	0.949	0.987	1.86442e-09	CM	alpha		TMEM205	1.31261e-07	0.599762	0.892	0.83	0.00265109	IFNG	alpha											KCNMA1	1.61429e-07	-0.671354	0.833	0.883
THEM6	1.61572e-23	0.808025	0.734	0.345	3.26326e-19	BFA	alpha											PHYH	9.40712e-14	-0.534877	0.29	0.587	1.89996e-09	CM	alpha		LMAN2	1.31421e-07	0.485274	0.959	0.861	0.00265431	IFNG	alpha											C4orf3	1.63485e-07	0.34923	0.97	0.946
LAMTOR3	3.18179e-21	0.80802	0.739	0.462	6.42626e-17	BFA	alpha											SLC30A7	9.48589e-14	0.658879	0.587	0.278	1.91587e-09	CM	alpha		PTGES	1.317e-07	0.2824	0.122	0	0.00265994	IFNG	alpha											VEGFB	1.65609e-07	-0.39733	0.738	0.888
RAD23B	2.20336e-26	0.807818	0.871	0.61	4.45012e-22	BFA	alpha											LGI3	9.60761e-14	-0.287517	0.033	0.265	1.94045e-09	CM	alpha		TRAPPC6A	1.31914e-07	-0.567543	0.257	0.637	0.00266427	IFNG	alpha											PSMA1.1	1.67014e-07	0.434578	0.929	0.848
TUBGCP2	1.07572e-21	0.80618	0.754	0.444	2.17264e-17	BFA	alpha											RPL34	9.92836e-14	-0.261553	1	1	2.00523e-09	CM	alpha		EPB41L4B	1.32386e-07	-0.593275	0.257	0.596	0.0026738	IFNG	alpha											UNC80	1.67623e-07	-0.486335	0.321	0.556
PUF60	5.78984e-24	0.806036	0.848	0.623	1.16937e-19	BFA	alpha											CYP3A5	1.02029e-13	1.1081	0.413	0.13	2.06067e-09	CM	alpha		CITED4	1.3304e-07	0.98186	0.595	0.327	0.00268701	IFNG	alpha											MAX	1.71214e-07	0.318236	0.536	0.265
FAM227A	2.23525e-28	0.805326	0.556	0.099	4.51453e-24	BFA	alpha											UCHL3	1.04702e-13	0.667572	0.685	0.408	2.11466e-09	CM	alpha		NFE2L2	1.37385e-07	0.675607	0.824	0.682	0.00277477	IFNG	alpha											MATN2	1.71561e-07	-0.309018	0.054	0.256
DUSP26	1.80214e-23	0.805286	0.851	0.632	3.63978e-19	BFA	alpha											DMTN	1.10489e-13	-0.537922	0.388	0.677	2.23155e-09	CM	alpha		COX7B	1.4097e-07	0.48105	1	0.982	0.00284718	IFNG	alpha											KAT6B	1.72763e-07	-0.482659	0.345	0.57
TARSL2	1.48509e-22	0.805265	0.682	0.305	2.99943e-18	BFA	alpha											UVRAG	1.17546e-13	0.638983	0.551	0.256	2.37408e-09	CM	alpha		ENO2	1.43788e-07	-0.599897	0.311	0.632	0.00290409	IFNG	alpha											NUPR1L	1.74315e-07	-0.51206	0.53	0.758
ATP6V1D	9.18425e-28	0.804274	0.946	0.839	1.85494e-23	BFA	alpha											CALM2	1.29312e-13	0.457138	1	1	2.61172e-09	CM	alpha		GTF2I	1.53228e-07	-0.596945	0.865	0.946	0.00309474	IFNG	alpha											ABHD14B	1.76188e-07	-0.459585	0.494	0.704
CMSS1	2.93755e-25	0.804209	0.567	0.135	5.93297e-21	BFA	alpha											TBL1X	1.29619e-13	-0.595125	0.435	0.713	2.61792e-09	CM	alpha		CDC42SE2	1.55645e-07	0.767201	0.797	0.61	0.00314357	IFNG	alpha											AK2	1.76272e-07	0.400645	0.946	0.852
LURAP1L	1.33431e-24	0.804111	0.628	0.211	2.69491e-20	BFA	alpha											ECH1	1.32422e-13	-0.50772	0.884	0.978	2.67453e-09	CM	alpha		UQCR11.1	1.64949e-07	-0.386605	1	1	0.00333147	IFNG	alpha											GMPPB	1.77868e-07	0.404244	0.589	0.336
TMUB2	3.62408e-20	0.803736	0.691	0.354	7.31955e-16	BFA	alpha											ACTR3	1.4207e-13	0.581742	0.848	0.65	2.86938e-09	CM	alpha		ADRBK2	1.64981e-07	-0.618401	0.27	0.601	0.00333213	IFNG	alpha											SSX2IP	1.8197e-07	-0.509926	0.685	0.83
PDXK	9.20864e-26	0.803597	0.914	0.709	1.85987e-21	BFA	alpha											SPC25	1.43816e-13	-0.643142	0.094	0.359	2.90465e-09	CM	alpha		MITD1	1.68781e-07	0.536305	0.635	0.318	0.00340888	IFNG	alpha											SSTR3	1.82009e-07	-0.356086	0.155	0.39
KIAA1598	4.20772e-20	0.803221	0.774	0.507	8.49833e-16	BFA	alpha											LEPREL2	1.45667e-13	-0.53763	0.337	0.619	2.94204e-09	CM	alpha		RIPPLY2	1.6884e-07	-0.548731	0.27	0.61	0.00341006	IFNG	alpha											PSMB6	1.8419e-07	0.322528	0.988	0.973
LARP1B	8.15713e-20	0.801649	0.751	0.466	1.6475e-15	BFA	alpha											ENKUR	1.59515e-13	0.485925	0.236	0.009	3.22172e-09	CM	alpha		CECR1	1.71417e-07	-0.613068	0.176	0.502	0.00346211	IFNG	alpha											BLVRB	1.86362e-07	0.595506	0.851	0.735
NDUFAB1	2.39168e-36	0.801402	0.991	0.942	4.83048e-32	BFA	alpha											CELF4	1.64085e-13	-0.531566	0.312	0.623	3.31402e-09	CM	alpha		LMO1	1.80008e-07	-0.521107	0.27	0.637	0.00363562	IFNG	alpha											C1RL	1.92705e-07	0.353928	0.429	0.197
CHCHD10	1.53724e-25	0.801276	0.983	0.924	3.10476e-21	BFA	alpha											CPXM1	1.6577e-13	1.87729	0.29	0.04	3.34805e-09	CM	alpha		PGAM1	1.81331e-07	0.56986	0.932	0.888	0.00366234	IFNG	alpha											TMED5	1.9788e-07	0.47692	0.833	0.677
TCTA	6.22638e-20	0.800889	0.748	0.457	1.25754e-15	BFA	alpha											AKR1C3	1.69575e-13	0.885759	0.286	0.036	3.4249e-09	CM	alpha		RPS17L	1.83621e-07	-0.457797	0.959	0.991	0.0037086	IFNG	alpha											SPINT2	2.00016e-07	-0.256171	1	1
MBD4	1.57505e-22	0.800354	0.822	0.587	3.18114e-18	BFA	alpha											RER1	1.82924e-13	0.608485	0.772	0.511	3.69452e-09	CM	alpha		CTSF	1.84935e-07	-0.623084	0.176	0.529	0.00373513	IFNG	alpha											BNIP3	2.00409e-07	0.355671	0.976	0.96
ACP1	3.1642e-27	0.800163	0.946	0.865	6.39073e-23	BFA	alpha											NENF	1.85677e-13	-0.421597	0.993	1	3.75011e-09	CM	alpha		SERPINI1	1.84997e-07	-0.877046	0.297	0.596	0.00373639	IFNG	alpha											ACVR1C	2.00944e-07	-0.386833	0.185	0.422
POLR2C	9.70082e-25	0.800049	0.877	0.717	1.95927e-20	BFA	alpha											EGFL7	1.90941e-13	-0.829291	0.547	0.749	3.85643e-09	CM	alpha		AQP3	1.85551e-07	-0.737418	0.068	0.399	0.00374757	IFNG	alpha											CNIH2	2.04802e-07	-0.420431	0.75	0.91
ATAD3B	3.71752e-26	0.799912	0.527	0.099	7.50827e-22	BFA	alpha											PNKD	1.93013e-13	-0.507279	0.569	0.789	3.89828e-09	CM	alpha		RPS28	1.87546e-07	-0.310314	1	1	0.00378787	IFNG	alpha											CORO7	2.06977e-07	-0.448973	0.304	0.543
BRIX1	1.99636e-21	0.799881	0.725	0.395	4.03205e-17	BFA	alpha											UBE2B	2.05659e-13	0.494833	0.953	0.897	4.15369e-09	CM	alpha		CERCAM	1.89093e-07	-0.571492	0.189	0.534	0.00381912	IFNG	alpha											GBP5	2.1286e-07	0.463491	0.202	0.04
SNHG17	1.60829e-22	0.798932	0.567	0.184	3.24827e-18	BFA	alpha											RPL38	2.05704e-13	-0.335917	0.993	1	4.1546e-09	CM	alpha		SDSL	1.92952e-07	0.616684	0.649	0.368	0.00389705	IFNG	alpha											ABRACL	2.12869e-07	0.44655	0.494	0.247
PCNXL3	2.62249e-23	0.798803	0.65	0.265	5.29664e-19	BFA	alpha											FXYD2	2.08762e-13	-0.755246	0.482	0.74	4.21637e-09	CM	alpha		YIPF2	2.08065e-07	-0.622678	0.703	0.87	0.00420229	IFNG	alpha											RASA4	2.13688e-07	-0.415167	0.161	0.395
SFPQ	6.4391e-29	0.798674	0.971	0.865	1.3005e-24	BFA	alpha											PSMA6	2.12077e-13	0.495483	0.359	0.085	4.28332e-09	CM	alpha		TUBA1C	2.10368e-07	0.508984	0.365	0.112	0.0042488	IFNG	alpha											FAM89A	2.15371e-07	0.254459	0.161	0.018
LMAN1	3.09222e-31	0.798171	1	0.946	6.24535e-27	BFA	alpha											FEZ1	2.14565e-13	0.934686	0.536	0.269	4.33358e-09	CM	alpha		KCNJ3	2.12319e-07	-0.637372	0.243	0.578	0.00428821	IFNG	alpha											MRPL54	2.21281e-07	0.410754	0.929	0.798
ANXA5	2.32885e-32	0.797917	0.997	0.955	4.70359e-28	BFA	alpha											GSTZ1	2.16062e-13	-0.620128	0.402	0.664	4.36381e-09	CM	alpha		RIMBP2	2.15979e-07	-0.619898	0.324	0.632	0.00436213	IFNG	alpha											HEBP2	2.2332e-07	0.496978	0.905	0.848
RSAD1	4.32566e-23	0.796927	0.65	0.238	8.73654e-19	BFA	alpha											CLIP4	2.21405e-13	-0.560658	0.283	0.583	4.47173e-09	CM	alpha		TMBIM4	2.18076e-07	0.523542	0.973	0.843	0.00440447	IFNG	alpha											DGUOK	2.25713e-07	0.340103	0.976	0.874
SMAP1	1.37457e-22	0.796843	0.799	0.502	2.77622e-18	BFA	alpha											NOL7	2.25941e-13	0.607082	0.841	0.726	4.56333e-09	CM	alpha		CMTM4	2.19817e-07	-0.583532	0.216	0.565	0.00443965	IFNG	alpha											HADHB	2.25949e-07	0.389474	0.905	0.798
SAR1A	9.66159e-26	0.796419	0.871	0.61	1.95135e-21	BFA	alpha											PHLDB3	2.26416e-13	-0.478993	0.181	0.475	4.57293e-09	CM	alpha		UBE2N	2.20364e-07	0.585473	0.838	0.65	0.00445069	IFNG	alpha											MARS	2.29083e-07	0.426123	0.583	0.359
LAMTOR1	1.26749e-24	0.795579	0.957	0.874	2.55994e-20	BFA	alpha											MIR146A	2.2962e-13	0.563901	0.214	0	4.63763e-09	CM	alpha		DMTN	2.23366e-07	-0.557931	0.338	0.677	0.00451132	IFNG	alpha											CDC42EP3	2.30004e-07	-0.625188	0.685	0.794
EIF2AK3	8.57357e-26	0.795552	0.576	0.139	1.7316e-21	BFA	alpha											NCL	2.31117e-13	0.63169	0.938	0.848	4.66788e-09	CM	alpha		GSN	2.237e-07	0.699699	0.527	0.233	0.00451807	IFNG	alpha											HSD17B14	2.30233e-07	-0.459135	0.589	0.762
STK40	2.35972e-20	0.79316	0.645	0.296	4.76592e-16	BFA	alpha											ISOC1	2.3298e-13	0.521148	0.514	0.215	4.70549e-09	CM	alpha		PALLD	2.23827e-07	-0.580156	0.919	0.964	0.00452063	IFNG	alpha											TMX1	2.30246e-07	0.464617	0.732	0.534
ADK	5.54215e-22	0.793049	0.731	0.404	1.11935e-17	BFA	alpha											LCLAT1	2.41172e-13	-0.463852	0.188	0.493	4.87095e-09	CM	alpha		LGALS3BP	2.25532e-07	0.641359	0.946	0.821	0.00455506	IFNG	alpha											CAMTA1	2.30414e-07	0.416156	0.952	0.897
KDELR1	4.38749e-39	0.791948	1	0.991	8.86141e-35	BFA	alpha											MPP6	2.41938e-13	-0.547575	0.395	0.659	4.88642e-09	CM	alpha		RPS2	2.26294e-07	-0.303108	1	1	0.00457046	IFNG	alpha											CARS	2.31679e-07	0.383404	0.458	0.224
PLAG1	2.46839e-20	0.791808	0.527	0.161	4.98541e-16	BFA	alpha											SPHK1	2.64991e-13	0.564051	0.304	0.049	5.35203e-09	CM	alpha		CLDN4	2.2698e-07	1.29189	0.676	0.444	0.00458431	IFNG	alpha											NARS	2.4016e-07	0.447967	0.851	0.704
DNAJB11	3.06036e-18	0.791694	0.762	0.538	6.18101e-14	BFA	alpha											XBP1	2.78472e-13	0.721628	1	0.996	5.6243e-09	CM	alpha		CLASP2	2.33544e-07	-0.477157	0.041	0.35	0.00471689	IFNG	alpha											INO80	2.44746e-07	0.360219	0.423	0.193
USP37	1.72803e-24	0.790909	0.642	0.233	3.49009e-20	BFA	alpha											HS3ST1	2.89315e-13	0.37758	0.25	0.018	5.84329e-09	CM	alpha		DESI1	2.36234e-07	0.573745	0.635	0.336	0.00477122	IFNG	alpha											B3GNT5	2.49108e-07	0.38392	0.226	0.054
RHOB	9.71029e-14	0.790572	0.84	0.605	1.96119e-09	BFA	alpha											CERS1	3.0757e-13	-0.276146	0.007	0.197	6.21199e-09	CM	alpha		C4orf3	2.40851e-07	0.520586	0.959	0.946	0.00486447	IFNG	alpha											LUC7L3	2.50398e-07	-0.377654	0.899	0.946
FXR1	3.23644e-25	0.79054	0.883	0.722	6.53664e-21	BFA	alpha											CTD-2314G24.2	3.41785e-13	-0.529332	0.076	0.327	6.90303e-09	CM	alpha		GJA4	2.42211e-07	1.11501	0.135	0.004	0.00489193	IFNG	alpha											IRX2	2.516e-07	-0.444908	0.857	0.951
TXNL1	5.6214e-24	0.790426	0.908	0.78	1.13535e-19	BFA	alpha											IGIP	3.42343e-13	-0.407473	0.094	0.363	6.91431e-09	CM	alpha		SPOCK3	2.42304e-07	-0.637735	0.324	0.65	0.00489382	IFNG	alpha											SAP30	2.52886e-07	0.384004	0.512	0.278
LZTFL1	1.40803e-28	0.789154	0.559	0.103	2.84379e-24	BFA	alpha											DUOXA2	3.53242e-13	2.92987	0.319	0.067	7.13442e-09	CM	alpha		CHMP5	2.46708e-07	0.522551	0.959	0.919	0.00498276	IFNG	alpha											MRPL13	2.57477e-07	0.43789	0.833	0.695
ACSL1	1.5721e-24	0.787823	0.544	0.135	3.17518e-20	BFA	alpha											CXCL3	3.61405e-13	1.61772	0.29	0.045	7.29929e-09	CM	alpha		LDLR	2.48791e-07	0.728576	0.608	0.327	0.00502482	IFNG	alpha											PNP	2.65594e-07	0.272927	0.22	0.049
SNRPD2	2.77554e-32	0.787565	0.991	0.924	5.60576e-28	BFA	alpha											B3GAT3	3.64248e-13	-0.624391	0.424	0.682	7.35672e-09	CM	alpha		TOB1	2.54576e-07	-0.593314	0.122	0.462	0.00514168	IFNG	alpha											SHISA5	2.68496e-07	0.494791	0.744	0.507
CDK5RAP3	8.20556e-22	0.787062	0.777	0.48	1.65728e-17	BFA	alpha											NECAP2	3.65519e-13	0.517697	0.54	0.238	7.38238e-09	CM	alpha		ESD	2.55566e-07	0.548445	0.919	0.812	0.00516167	IFNG	alpha											ZC3H14	2.76092e-07	-0.424598	0.405	0.659
SMC5	3.94897e-20	0.78693	0.711	0.39	7.97574e-16	BFA	alpha											USP2	3.77529e-13	-0.386888	0.083	0.341	7.62495e-09	CM	alpha		C6orf222	2.57543e-07	0.291886	0.135	0.004	0.00520159	IFNG	alpha											NUDT22	2.79476e-07	0.432657	0.75	0.516
RPS20	1.52005e-27	0.786063	0.96	0.861	3.07004e-23	BFA	alpha											TRADD	3.81599e-13	0.599266	0.46	0.175	7.70716e-09	CM	alpha		MARVELD3	2.581e-07	0.527788	0.473	0.184	0.00521284	IFNG	alpha											PODXL2	2.83921e-07	-0.482641	0.613	0.771
CLGN	6.647e-15	0.785646	0.622	0.354	1.34249e-10	BFA	alpha											RAB10	3.98781e-13	0.593071	0.888	0.785	8.05418e-09	CM	alpha		DDX17	2.61773e-07	-0.504419	0.973	0.991	0.00528703	IFNG	alpha											TNFAIP3	2.84624e-07	0.396304	0.22	0.049
RABAC1	4.43694e-41	0.785491	1	1	8.96128e-37	BFA	alpha											PDIA3	4.1247e-13	0.473796	1	1	8.33065e-09	CM	alpha		RTN3	2.65189e-07	-0.579569	0.595	0.807	0.00535602	IFNG	alpha											ANKH	2.86779e-07	-0.455933	0.637	0.794
NCL	3.28407e-23	0.785218	0.96	0.848	6.63284e-19	BFA	alpha											STAT5A	4.26743e-13	0.669475	0.413	0.135	8.61893e-09	CM	alpha		PARM1	2.67176e-07	-0.646848	0.595	0.834	0.00539615	IFNG	alpha											TMEM205	2.88543e-07	0.459784	0.917	0.83
PSAT1	1.31277e-27	0.78374	0.45	0.027	2.65141e-23	BFA	alpha											PARP3	4.34706e-13	0.364924	0.264	0.027	8.77975e-09	CM	alpha		RPL5	2.73993e-07	-0.371963	1	1	0.00553383	IFNG	alpha											LEPROTL1	2.89079e-07	0.393316	0.833	0.655
ERP44	1.82288e-22	0.780918	0.877	0.682	3.68168e-18	BFA	alpha											DUOX2	4.3654e-13	0.917135	0.333	0.072	8.8168e-09	CM	alpha		MRPL54	2.89286e-07	0.473795	0.919	0.798	0.0058427	IFNG	alpha											CHID1	2.90483e-07	-0.39342	0.946	0.973
RNF7	4.94732e-30	0.78084	0.989	0.91	9.9921e-26	BFA	alpha											PPP2R3C	4.61592e-13	0.761378	0.638	0.395	9.32277e-09	CM	alpha		BSG	2.89859e-07	-0.373881	1	1	0.00585429	IFNG	alpha											MORN2	2.97366e-07	0.446596	0.75	0.516
MRPL17	8.77138e-24	0.780081	0.897	0.722	1.77156e-19	BFA	alpha											RCAN3	4.9908e-13	-0.556445	0.583	0.83	1.00799e-08	CM	alpha		PHPT1	2.92221e-07	-0.454542	1	1	0.00590198	IFNG	alpha											DNAJC1	2.9774e-07	0.445881	0.708	0.502
ACAP3	4.7269e-17	0.779203	0.739	0.507	9.54692e-13	BFA	alpha											HNRNPA3	5.00289e-13	0.493471	0.957	0.888	1.01043e-08	CM	alpha		TRIM25	2.97847e-07	0.437641	0.473	0.188	0.00601561	IFNG	alpha											CTSB	2.98063e-07	0.423908	0.97	0.906
TUFM	3.97569e-29	0.778284	0.977	0.919	8.02971e-25	BFA	alpha											CD99	5.00668e-13	-0.444855	0.986	1	1.0112e-08	CM	alpha		PLA2G12A	2.99019e-07	-0.592978	0.351	0.65	0.00603928	IFNG	alpha											IL15RA	3.0126e-07	0.286953	0.226	0.054
SFXN4	7.49598e-20	0.777956	0.665	0.332	1.51396e-15	BFA	alpha											NCKAP1	5.15178e-13	-0.507923	0.572	0.812	1.0405e-08	CM	alpha		TP53BP2	3.03852e-07	0.561943	0.351	0.108	0.0061369	IFNG	alpha											HSPA5	3.06758e-07	0.413653	0.994	0.924
ST13	8.56956e-37	0.777675	1	0.987	1.73079e-32	BFA	alpha											LYSMD2	5.61105e-13	0.655094	0.906	0.816	1.13326e-08	CM	alpha		BCAT2	3.12349e-07	-0.59935	0.405	0.726	0.00630852	IFNG	alpha											CUTA	3.07663e-07	-0.306654	1	0.996
MON2	1.82613e-21	0.776578	0.713	0.363	3.68824e-17	BFA	alpha											MAX	5.66671e-13	0.53164	0.587	0.265	1.1445e-08	CM	alpha		HEXB	3.13679e-07	-0.689551	0.486	0.758	0.00633537	IFNG	alpha											MFSD10	3.08009e-07	0.49681	0.738	0.587
PLEC	5.40715e-24	0.776552	0.542	0.13	1.09208e-19	BFA	alpha											RPLP1	5.73059e-13	-0.272954	1	1	1.15741e-08	CM	alpha		G0S2	3.14407e-07	2.65157	0.554	0.314	0.00635008	IFNG	alpha											AC116614.1	3.09792e-07	-0.337813	0.089	0.296
PPIP5K2	1.21643e-16	0.774983	0.653	0.377	2.45682e-12	BFA	alpha											SRI	5.75757e-13	0.593728	0.917	0.834	1.16286e-08	CM	alpha		LSM6	3.16219e-07	0.525004	0.865	0.668	0.00638668	IFNG	alpha											SAMD9L	3.10231e-07	0.310402	0.149	0.013
SYNE1	9.66979e-19	0.774774	0.625	0.287	1.95301e-14	BFA	alpha											C15orf61	5.91086e-13	-0.518019	0.344	0.641	1.19382e-08	CM	alpha		UQCRQ	3.17215e-07	-0.437222	0.986	1	0.00640679	IFNG	alpha											RP11-3G21.1	3.10495e-07	-0.504706	0.048	0.238
ARL16	2.90935e-21	0.774542	0.811	0.57	5.87602e-17	BFA	alpha											KDELR1	5.981e-13	-0.399762	0.967	0.991	1.20798e-08	CM	alpha		SAV1	3.18303e-07	0.624183	0.581	0.287	0.00642877	IFNG	alpha											BTF3	3.17053e-07	0.261836	1	1
UGDH	1.26799e-15	0.772646	0.705	0.43	2.56097e-11	BFA	alpha											PLAC8	6.52411e-13	-0.498849	0.236	0.534	1.31767e-08	CM	alpha		COMMD6	3.2402e-07	-0.456001	0.986	0.987	0.00654423	IFNG	alpha											WTAP	3.18114e-07	0.700123	0.768	0.574
PFKL	2.77407e-17	0.771983	0.759	0.498	5.60278e-13	BFA	alpha											AMT	6.63299e-13	-0.356534	0.04	0.265	1.33966e-08	CM	alpha		C17orf89	3.27366e-07	-0.567894	0.541	0.803	0.00661181	IFNG	alpha											LGALS3BP	3.20213e-07	0.402929	0.929	0.821
COPE	7.72569e-36	0.771434	1	0.996	1.56036e-31	BFA	alpha											UQCRQ	6.75126e-13	-0.404424	1	1	1.36355e-08	CM	alpha		SPECC1	3.31111e-07	0.269518	0.203	0.027	0.00668745	IFNG	alpha											WNT2B	3.2352e-07	-0.400987	0.095	0.305
MEN1	1.1921e-23	0.770731	0.639	0.238	2.40768e-19	BFA	alpha											MTURN	6.8557e-13	-0.534615	0.25	0.538	1.38465e-08	CM	alpha		CDKN1A	3.38906e-07	0.603587	0.514	0.197	0.00684488	IFNG	alpha											CD63	3.28671e-07	0.257015	1	1
PELP1	3.00009e-21	0.770571	0.685	0.341	6.05928e-17	BFA	alpha											COL9A2	6.91337e-13	-0.540021	0.207	0.498	1.39629e-08	CM	alpha		ACOT9	3.4723e-07	0.33769	0.338	0.09	0.00701301	IFNG	alpha											MAP4	3.31781e-07	0.419839	0.673	0.426
ITCH	1.6381e-18	0.770449	0.696	0.377	3.30848e-14	BFA	alpha											ZNHIT1	7.1643e-13	-0.425194	0.895	1	1.44697e-08	CM	alpha		DOCK10	3.4912e-07	0.327173	0.243	0.045	0.00705118	IFNG	alpha											GADD45A	3.32601e-07	-0.58077	0.304	0.538
RBM28	3.41019e-18	0.76943	0.613	0.291	6.88756e-14	BFA	alpha											NOL4	7.35987e-13	-0.608491	0.337	0.641	1.48647e-08	CM	alpha		SSTR1	3.57363e-07	-0.546811	0.135	0.466	0.00721766	IFNG	alpha											LMO2	3.36276e-07	0.560586	0.56	0.354
SCAF11	2.73075e-24	0.767987	0.92	0.771	5.51529e-20	BFA	alpha											LGALS3BP	7.58375e-13	0.587051	0.931	0.821	1.53169e-08	CM	alpha		ETFB	3.61171e-07	-0.508483	0.797	0.942	0.00729457	IFNG	alpha											ZMIZ1	3.36514e-07	-0.359471	0.167	0.408
RANGAP1	4.22417e-20	0.767363	0.739	0.39	8.53155e-16	BFA	alpha											SNED1	7.79864e-13	-0.427561	0.145	0.426	1.57509e-08	CM	alpha		PPP1R18	3.64587e-07	0.253399	0.149	0.009	0.00736356	IFNG	alpha											BAZ1A	3.45678e-07	0.507776	0.429	0.206
SMAD4	7.84015e-17	0.767338	0.688	0.444	1.58347e-12	BFA	alpha											TMEM125	7.97104e-13	-0.411576	0.156	0.453	1.60991e-08	CM	alpha		CHPF	3.66074e-07	-0.676326	0.378	0.668	0.0073936	IFNG	alpha											PLEKHA1	3.50892e-07	0.478709	0.827	0.677
SEC24A	1.43052e-18	0.766555	0.648	0.309	2.88922e-14	BFA	alpha											TRIM21	8.13442e-13	0.375084	0.286	0.04	1.64291e-08	CM	alpha		STAU1	3.68209e-07	0.649162	0.838	0.632	0.00743672	IFNG	alpha											TNIP1	3.57452e-07	0.489148	0.482	0.251
PAICS	5.86267e-25	0.766229	0.619	0.193	1.18408e-20	BFA	alpha											SRP14	8.1976e-13	0.332968	1	1	1.65567e-08	CM	alpha		CLIP4	3.76736e-07	-0.624687	0.27	0.583	0.00760894	IFNG	alpha											ACTR10	3.58089e-07	0.517211	0.875	0.753
EIF3I	4.09832e-27	0.765511	0.954	0.807	8.27738e-23	BFA	alpha											ADAMTSL2	8.68541e-13	-0.431496	0.047	0.274	1.75419e-08	CM	alpha		DEAF1	3.80848e-07	-0.572178	0.297	0.623	0.00769199	IFNG	alpha											NIM1K	3.64717e-07	0.277338	0.185	0.031
RPSA	1.10652e-41	0.765414	1	1	2.23485e-37	BFA	alpha											HLA-DOB	8.68819e-13	0.643686	0.232	0.013	1.75475e-08	CM	alpha		CBR4	3.81865e-07	-0.636995	0.297	0.614	0.00771253	IFNG	alpha											CHCHD3	3.66381e-07	0.4345	0.583	0.359
NKAP	9.78818e-21	0.765334	0.745	0.448	1.97692e-16	BFA	alpha											SPOCK3	8.79509e-13	-0.560823	0.362	0.65	1.77634e-08	CM	alpha		CNTN4	3.82333e-07	-0.552519	0.095	0.408	0.00772199	IFNG	alpha											DPP7	3.77015e-07	-0.339879	0.976	0.991
HNRNPD	1.44707e-27	0.765324	0.943	0.834	2.92265e-23	BFA	alpha											C17orf89	8.89202e-13	-0.555021	0.562	0.803	1.79592e-08	CM	alpha		SEPT3	3.92652e-07	-0.51289	0.081	0.395	0.00793039	IFNG	alpha											GABARAPL1	3.8908e-07	0.455219	0.804	0.619
PI4K2A	5.21312e-28	0.765199	0.553	0.103	1.05289e-23	BFA	alpha											DTNBP1	9.24209e-13	0.520393	0.605	0.309	1.86662e-08	CM	alpha		ATP6AP2	3.96883e-07	-0.520296	0.946	0.982	0.00801584	IFNG	alpha											ANO10	3.90554e-07	0.310245	0.339	0.121
SNF8	4.99947e-22	0.764331	0.874	0.704	1.00974e-17	BFA	alpha											NDUFB11	9.57837e-13	-0.387657	0.982	1	1.93454e-08	CM	alpha		ZG16B	4.00432e-07	0.35623	0.162	0.013	0.00808752	IFNG	alpha											ERN1	4.12409e-07	0.338478	0.304	0.103
SUPV3L1	3.74659e-24	0.764256	0.593	0.17	7.56699e-20	BFA	alpha											COLCA2	9.7874e-13	-0.442554	0.101	0.359	1.97676e-08	CM	alpha		TNFRSF21	4.0449e-07	-0.606493	0.297	0.614	0.00816948	IFNG	alpha											CD164	4.15505e-07	-0.378646	0.976	0.991
RPS6KC1	2.45907e-27	0.764046	0.602	0.143	4.96658e-23	BFA	alpha											TMEM165	9.78782e-13	0.620991	0.761	0.538	1.97685e-08	CM	alpha		PDXDC1	4.29413e-07	-0.615366	0.5	0.762	0.00867285	IFNG	alpha											COX7A2	4.29259e-07	0.280827	1	1
ILF2	2.63989e-26	0.763987	0.937	0.771	5.3318e-22	BFA	alpha											RPSA	9.84134e-13	-0.399853	0.986	1	1.98766e-08	CM	alpha		FEZ1	4.31021e-07	0.83171	0.541	0.269	0.00870533	IFNG	alpha											CLSTN2	4.3836e-07	-0.339686	0.048	0.233
PRDX6	8.49758e-28	0.763985	0.948	0.888	1.71626e-23	BFA	alpha											NDUFA3	9.87836e-13	-0.402782	0.949	0.996	1.99513e-08	CM	alpha		TJP1	4.44769e-07	0.464128	0.743	0.408	0.008983	IFNG	alpha											TRAPPC2P1	4.39538e-07	0.386215	0.702	0.484
TMEM30A	9.02e-23	0.763563	0.851	0.623	1.82177e-18	BFA	alpha											CIR1	9.88387e-13	0.553729	0.808	0.578	1.99625e-08	CM	alpha		HAGH	4.49984e-07	-0.535979	0.757	0.937	0.00908832	IFNG	alpha											GLB1	4.4262e-07	-0.474833	0.649	0.816
ACTG1	9.88039e-17	0.763433	1	1	1.99554e-12	BFA	alpha											TDRD9	1.01389e-12	0.618375	0.377	0.108	2.04775e-08	CM	alpha		DDIT4	4.51359e-07	0.860733	0.432	0.166	0.0091161	IFNG	alpha											SEPT3	4.51253e-07	-0.317243	0.149	0.395
COG5	5.31276e-24	0.7634	0.576	0.17	1.07302e-19	BFA	alpha											DNM1	1.0187e-12	-0.551404	0.417	0.682	2.05748e-08	CM	alpha		BACH1	4.54748e-07	0.461811	0.392	0.13	0.00918454	IFNG	alpha											DICER1-AS1	4.6867e-07	-0.366544	0.143	0.363
ARFIP2	2.14185e-22	0.763001	0.86	0.641	4.3259e-18	BFA	alpha											EGR1	1.02854e-12	-1.372	0.42	0.659	2.07735e-08	CM	alpha		CERS6	4.5583e-07	-0.578478	0.419	0.709	0.0092064	IFNG	alpha											B3GNT1	4.74441e-07	-0.42698	0.345	0.578
TRMT61A	2.17509e-26	0.760701	0.521	0.094	4.39304e-22	BFA	alpha											PREPL	1.04537e-12	-0.552148	0.554	0.753	2.11132e-08	CM	alpha		ERP44	4.67551e-07	0.594213	0.851	0.682	0.00944313	IFNG	alpha											ZNF267	4.76939e-07	0.366762	0.28	0.09
FRG1	1.26866e-19	0.760634	0.691	0.336	2.5623e-15	BFA	alpha											ARID5A	1.04723e-12	0.468997	0.351	0.085	2.11508e-08	CM	alpha		STMN2	4.67604e-07	-0.617473	0.338	0.7	0.00944421	IFNG	alpha											SQSTM1	4.85738e-07	0.616407	0.988	0.973
DNAJC25	6.4816e-23	0.759703	0.533	0.139	1.30909e-18	BFA	alpha											PAFAH1B3	1.14112e-12	-0.564782	0.46	0.7	2.30471e-08	CM	alpha		RPS11	4.71066e-07	-0.399311	1	1	0.00951413	IFNG	alpha											ASL	4.88222e-07	0.361788	0.47	0.238
EPT1	1.81442e-21	0.758893	0.702	0.323	3.66459e-17	BFA	alpha											GLIPR2	1.18084e-12	0.534072	0.406	0.126	2.38494e-08	CM	alpha		RBM8A	4.81528e-07	0.589068	0.851	0.798	0.00972541	IFNG	alpha											PGK1	4.93193e-07	0.44646	0.94	0.897
RPL29	1.66779e-58	0.758863	1	1	3.36843e-54	BFA	alpha											MALAT1	1.20579e-12	0.527604	1	1	2.43533e-08	CM	alpha		SEZ6L2	4.82167e-07	-0.491016	0.905	0.96	0.00973833	IFNG	alpha											NPDC1	4.94008e-07	-0.352212	0.988	0.996
GOLPH3	9.79815e-19	0.758384	0.716	0.439	1.97893e-14	BFA	alpha											CRIP3	1.21659e-12	-0.312768	0.014	0.206	2.45714e-08	CM	alpha		RASA4	4.91033e-07	-0.536309	0.081	0.395	0.00991739	IFNG	alpha											VAMP2	5.19334e-07	-0.340021	0.976	0.982
CAND1	6.23866e-19	0.757799	0.739	0.489	1.26002e-14	BFA	alpha											HSBP1	1.22048e-12	0.445789	0.986	0.996	2.46501e-08	CM	alpha		EIF4E2	5.03372e-07	0.512945	0.635	0.35	0.0101666	IFNG	alpha											ADAR	5.20503e-07	0.420336	0.815	0.664
AC074212.5	2.3865e-22	0.757172	0.49	0.108	4.82001e-18	BFA	alpha											BAG1	1.25188e-12	-0.540196	0.707	0.861	2.52843e-08	CM	alpha		DTX2	5.03522e-07	0.302616	0.27	0.058	0.0101696	IFNG	alpha											CDC26	5.24443e-07	0.393119	0.804	0.628
ACAT1	4.42875e-17	0.756892	0.777	0.596	8.94475e-13	BFA	alpha											IFI44	1.27721e-12	0.502452	0.239	0.018	2.57958e-08	CM	alpha		EIF5	5.25981e-07	0.61017	0.905	0.776	0.0106232	IFNG	alpha											BCL3	5.28846e-07	0.32612	0.31	0.112
POLR2H	5.55421e-22	0.756833	0.831	0.614	1.12178e-17	BFA	alpha											UBE2N	1.29257e-12	0.521705	0.837	0.65	2.6106e-08	CM	alpha		GPBP1	5.30531e-07	0.558928	0.905	0.807	0.0107151	IFNG	alpha											RBX1	5.28919e-07	0.276382	0.988	0.991
EIF3E	1.1113e-25	0.756273	0.946	0.865	2.24449e-21	BFA	alpha											PRLR	1.2975e-12	-0.482835	0.167	0.448	2.62056e-08	CM	alpha		WDR34	5.39765e-07	-0.594246	0.203	0.52	0.0109016	IFNG	alpha											IFIH1	5.38558e-07	0.452853	0.577	0.359
TMEM45A	1.77841e-24	0.755759	0.513	0.099	3.59186e-20	BFA	alpha											RPL22	1.30912e-12	-0.300541	1	1	2.64404e-08	CM	alpha		NPHS1	5.53458e-07	0.405435	0.351	0.108	0.0111782	IFNG	alpha											EPHX1	5.44582e-07	-0.593409	0.637	0.753
STT3A	4.44686e-18	0.755688	0.682	0.386	8.98132e-14	BFA	alpha											NME4	1.35715e-12	-0.536577	0.67	0.879	2.74104e-08	CM	alpha		ITM2C	5.54459e-07	-0.560891	0.878	0.969	0.0111984	IFNG	alpha											EHD1	5.45992e-07	0.461241	0.369	0.161
SLTM	1.87697e-23	0.755159	0.86	0.646	3.79091e-19	BFA	alpha											FBP1	1.38454e-12	-0.332629	0.036	0.251	2.79636e-08	CM	alpha		XPNPEP1	5.66622e-07	0.473505	0.554	0.251	0.0114441	IFNG	alpha											PSMD8	5.47751e-07	0.33058	1	0.973
APEX1	4.28122e-18	0.754463	0.748	0.484	8.64678e-14	BFA	alpha											PDIA6	1.40265e-12	0.51506	0.957	0.901	2.83293e-08	CM	alpha		TRIM21	5.80259e-07	0.281849	0.23	0.04	0.0117195	IFNG	alpha											RAB24	5.56396e-07	0.386806	0.399	0.179
C19orf48	3.73301e-23	0.754178	0.49	0.094	7.53956e-19	BFA	alpha											NCEH1	1.41161e-12	0.58958	0.46	0.17	2.85103e-08	CM	alpha		SPCS2	5.81036e-07	0.445769	0.973	0.964	0.0117352	IFNG	alpha											SF3B5	5.57044e-07	0.473829	0.97	0.924
PTBP1	2.88632e-20	0.753591	0.84	0.641	5.8295e-16	BFA	alpha											TMC5	1.42067e-12	0.692375	0.221	0.009	2.86933e-08	CM	alpha		RPL29	5.81143e-07	-0.33282	1	1	0.0117374	IFNG	alpha											CREB3	5.65524e-07	0.353169	0.607	0.359
RPN1	1.05368e-23	0.753206	0.874	0.717	2.12812e-19	BFA	alpha											KCNK17	1.46173e-12	-0.60349	0.246	0.534	2.95227e-08	CM	alpha		FAM32A	5.81444e-07	0.507725	0.676	0.368	0.0117434	IFNG	alpha											PAM	5.73155e-07	-0.409312	0.958	0.978
ASNA1	3.79478e-21	0.753055	0.834	0.655	7.66432e-17	BFA	alpha											OCRL	1.46619e-12	-0.446644	0.203	0.493	2.96126e-08	CM	alpha		CKLF	5.82298e-07	0.840923	0.716	0.471	0.0117607	IFNG	alpha											BCAT2	5.75306e-07	-0.436827	0.53	0.726
ABCB8	3.71958e-22	0.752552	0.562	0.175	7.51243e-18	BFA	alpha											SDSL	1.52436e-12	0.602657	0.641	0.368	3.07874e-08	CM	alpha		VAT1	5.85891e-07	-0.576951	0.297	0.619	0.0118332	IFNG	alpha											ITM2C	5.94626e-07	-0.375061	0.964	0.969
REXO2	3.73119e-22	0.752508	0.923	0.749	7.53588e-18	BFA	alpha											DDX39A	1.53111e-12	0.576088	0.54	0.247	3.09238e-08	CM	alpha		PPP6R2	5.87286e-07	-0.560557	0.365	0.659	0.0118614	IFNG	alpha											MRPL50	5.97358e-07	0.427896	0.649	0.444
AP5Z1	1.38864e-26	0.752167	0.553	0.117	2.80463e-22	BFA	alpha											FNIP2	1.6081e-12	0.745338	0.783	0.511	3.24789e-08	CM	alpha		CHCHD7	5.90694e-07	0.591447	0.784	0.52	0.0119302	IFNG	alpha											PSD	6.06261e-07	-0.401346	0.536	0.731
ALG3	4.97342e-21	0.751931	0.716	0.399	1.00448e-16	BFA	alpha											XRN1	1.67337e-12	0.673053	0.772	0.52	3.3797e-08	CM	alpha		EDN3	5.96834e-07	-0.771124	0.095	0.404	0.0120543	IFNG	alpha											LSM6	6.15549e-07	0.461252	0.827	0.668
CCT8	1.54313e-18	0.751721	0.845	0.709	3.11667e-14	BFA	alpha											HEBP2	1.72678e-12	0.622333	0.928	0.848	3.48758e-08	CM	alpha		SNED1	6.09617e-07	-0.488841	0.108	0.426	0.0123124	IFNG	alpha											BPIFA1	6.15644e-07	1.37272	0.119	0.004
DARS	3.28532e-18	0.751187	0.731	0.471	6.63536e-14	BFA	alpha											MANBA	1.78109e-12	-0.287088	0.025	0.229	3.59726e-08	CM	alpha		IFIT5	6.12722e-07	0.50957	0.527	0.229	0.0123751	IFNG	alpha											SCO2	6.22617e-07	0.490768	0.464	0.233
RUVBL2	9.09765e-22	0.749946	0.636	0.26	1.83745e-17	BFA	alpha											FOSB	1.82308e-12	-0.73196	0.109	0.372	3.68207e-08	CM	alpha		HNF1A-AS1	6.26362e-07	-0.735915	0.324	0.628	0.0126506	IFNG	alpha											ARF3	6.23518e-07	0.392031	0.869	0.682
ERLEC1	1.86685e-22	0.749892	0.948	0.843	3.77048e-18	BFA	alpha											LONRF2	1.83563e-12	-0.440891	0.181	0.475	3.70742e-08	CM	alpha		EMC7	6.37617e-07	0.553785	0.973	0.865	0.0128779	IFNG	alpha											EFNA5	6.32504e-07	0.384497	0.5	0.256
DAD1	6.71983e-27	0.749512	1	0.969	1.3572e-22	BFA	alpha											PARM1	1.84605e-12	-0.5944	0.659	0.834	3.72847e-08	CM	alpha		ATP9A	6.65922e-07	-0.690371	0.486	0.722	0.0134496	IFNG	alpha											TMEM56	6.4295e-07	-0.428813	0.351	0.596
CLPP	2.03737e-23	0.749509	0.845	0.659	4.11487e-19	BFA	alpha											NPRL2	1.95423e-12	0.613621	0.609	0.318	3.94697e-08	CM	alpha		IFNL3	6.84379e-07	1.82397	0.108	0	0.0138224	IFNG	alpha											SMOC1	6.48001e-07	0.756839	0.786	0.614
TRAPPC2P1	1.45548e-17	0.749301	0.728	0.484	2.93962e-13	BFA	alpha											MAP3K8	1.9685e-12	0.607763	0.286	0.045	3.97578e-08	CM	alpha		MLST8	6.84411e-07	-0.506329	0.108	0.417	0.0138231	IFNG	alpha											KIF5B	6.50741e-07	0.38079	0.958	0.933
NFE2L1	6.05752e-17	0.748173	0.742	0.502	1.22344e-12	BFA	alpha											RNASET2	1.97331e-12	-0.504661	0.264	0.552	3.9855e-08	CM	alpha		PLEKHH3	7.26902e-07	-0.492946	0.108	0.422	0.0146812	IFNG	alpha											COX8A	6.58532e-07	-0.269861	1	1
PCYT1A	1.10986e-20	0.748096	0.582	0.211	2.24158e-16	BFA	alpha											SCRN1	1.99165e-12	-0.528752	0.486	0.749	4.02254e-08	CM	alpha		SLC30A7	7.29688e-07	0.678631	0.554	0.278	0.0147375	IFNG	alpha											SOCS3	6.66659e-07	0.319183	0.196	0.04
DNAJC3	2.83617e-20	0.747941	0.874	0.726	5.72822e-16	BFA	alpha											RPS17L	2.0082e-12	-0.370289	0.895	0.991	4.05595e-08	CM	alpha		MMRN1	7.45066e-07	-0.49709	0.054	0.354	0.0150481	IFNG	alpha											NCKAP1	6.71548e-07	-0.388236	0.696	0.812
SDF2L1	3.08465e-24	0.746791	0.991	0.937	6.23007e-20	BFA	alpha											CRELD1	2.02121e-12	-0.558561	0.464	0.722	4.08224e-08	CM	alpha		SDCBP2	7.52787e-07	0.44285	0.243	0.049	0.015204	IFNG	alpha											DAP	6.91969e-07	0.423644	0.881	0.798
SPTSSA	6.54221e-17	0.746328	0.696	0.422	1.32133e-12	BFA	alpha											CITED2	2.0442e-12	-0.76302	0.239	0.511	4.12867e-08	CM	alpha		SH3GLB1	7.64659e-07	0.510006	0.946	0.852	0.0154438	IFNG	alpha											TCEB1	6.98419e-07	0.385462	0.929	0.776
CTDNEP1	4.27848e-23	0.746014	0.891	0.731	8.64124e-19	BFA	alpha											SLC39A14	2.11889e-12	0.67071	0.667	0.404	4.27953e-08	CM	alpha		ZYX	7.88345e-07	0.506055	0.405	0.152	0.0159222	IFNG	alpha											EPB41L4B	7.09197e-07	-0.41605	0.357	0.596
WAPAL	1.38914e-19	0.745928	0.699	0.381	2.80564e-15	BFA	alpha											RAB13	2.14234e-12	0.457721	0.964	0.924	4.32689e-08	CM	alpha		HNRNPA3	7.90415e-07	0.516679	0.932	0.888	0.015964	IFNG	alpha											RPS6KA3	7.12106e-07	-0.450795	0.738	0.874
RPL32	7.48242e-58	0.744188	1	1	1.51122e-53	BFA	alpha											MPZL1	2.16605e-12	0.548253	0.514	0.233	4.37478e-08	CM	alpha		PARVA	7.95883e-07	0.332712	0.459	0.17	0.0160745	IFNG	alpha											CDK5R2	7.19261e-07	0.490081	0.786	0.623
DPP9	1.17075e-24	0.743688	0.536	0.117	2.36457e-20	BFA	alpha											ATP1B2	2.18274e-12	-0.265189	0	0.166	4.40848e-08	CM	alpha		GNG4	8.12063e-07	-0.5601	0.581	0.825	0.0164012	IFNG	alpha											TRIM56	7.20851e-07	0.255909	0.25	0.072
TRMT6	8.41259e-20	0.743308	0.61	0.256	1.69909e-15	BFA	alpha											HMGCS2	2.22383e-12	-0.456488	0	0.166	4.49147e-08	CM	alpha		SAA1	8.40335e-07	3.02325	0.405	0.175	0.0169722	IFNG	alpha											ATP5G1	7.5532e-07	0.435478	0.905	0.848
RPS23	2.16843e-48	0.743277	1	1	4.37958e-44	BFA	alpha											CTD-3184A7.4	2.30643e-12	-0.409609	0.123	0.39	4.6583e-08	CM	alpha		PHYH	8.48675e-07	-0.565597	0.297	0.587	0.0171407	IFNG	alpha											CMPK2	7.66269e-07	0.341751	0.25	0.072
SURF1	1.33053e-22	0.742859	0.905	0.798	2.68727e-18	BFA	alpha											ZDHHC3	2.48827e-12	0.541509	0.514	0.233	5.02556e-08	CM	alpha		MLKL	8.56017e-07	0.272624	0.216	0.036	0.017289	IFNG	alpha											COX14	7.71366e-07	0.313324	0.994	0.987
USMG5	2.77199e-38	0.742704	1	0.996	5.5986e-34	BFA	alpha											FADS2	2.52204e-12	-0.486527	0.217	0.502	5.09377e-08	CM	alpha		ACVR1C	8.88227e-07	-0.512091	0.108	0.422	0.0179395	IFNG	alpha											ANXA5	7.93231e-07	0.37177	0.994	0.955
NUDCD3	3.50722e-19	0.742087	0.648	0.323	7.08353e-15	BFA	alpha											KCNA5	2.52437e-12	-0.397957	0.145	0.422	5.09847e-08	CM	alpha		GPAA1	9.04171e-07	-0.573563	0.743	0.857	0.0182616	IFNG	alpha											STYXL1	7.9827e-07	0.324422	0.488	0.247
RNH1	1.21886e-29	0.74205	0.98	0.915	2.46173e-25	BFA	alpha											WNK4	2.53082e-12	-0.27123	0.018	0.211	5.11149e-08	CM	alpha		CYLD	9.56835e-07	0.615463	0.757	0.511	0.0193252	IFNG	alpha											TMEM176A	8.40971e-07	0.355305	0.988	1
BAP1	2.06251e-26	0.741695	0.536	0.099	4.16566e-22	BFA	alpha											PDCD10	2.60012e-12	0.574249	0.833	0.637	5.25146e-08	CM	alpha		NISCH	9.99549e-07	-0.594598	0.189	0.493	0.0201879	IFNG	alpha											DRAM2	8.46829e-07	0.524548	0.75	0.583
APOPT1	3.35063e-23	0.741666	0.857	0.637	6.76727e-19	BFA	alpha											SLC25A1	2.60394e-12	-0.583117	0.399	0.659	5.25918e-08	CM	alpha		PCYOX1	1.0235e-06	-0.601982	0.365	0.677	0.0206716	IFNG	alpha											PDCD6	8.65057e-07	0.358758	0.929	0.816
ATP5D	4.38032e-42	0.741622	1	1	8.84693e-38	BFA	alpha											GPIHBP1	2.70964e-12	-0.31782	0.018	0.211	5.47265e-08	CM	alpha		DLD	1.09662e-06	0.578698	0.649	0.399	0.0221484	IFNG	alpha											PSMA6	8.77625e-07	0.291125	0.268	0.085
LIN7B	6.50285e-20	0.741458	0.799	0.552	1.31338e-15	BFA	alpha											ATP5G2	2.75015e-12	-0.341829	0.996	1	5.55448e-08	CM	alpha		PPP2R3C	1.10297e-06	0.707244	0.649	0.395	0.0222767	IFNG	alpha											RASGRF1	8.9151e-07	-0.373664	0.179	0.413
BUB3	1.31981e-18	0.740465	0.693	0.39	2.66562e-14	BFA	alpha											MARCH6	2.76203e-12	-0.531942	0.703	0.861	5.57846e-08	CM	alpha		MTUS1	1.11128e-06	0.952545	0.568	0.3	0.0224446	IFNG	alpha											RAB13	8.96334e-07	0.352772	0.964	0.924
IRS2	6.94355e-19	0.739107	0.679	0.327	1.40239e-14	BFA	alpha											ANO9	2.79775e-12	0.426883	0.297	0.054	5.65061e-08	CM	alpha		TRAF3IP2	1.13978e-06	0.526352	0.459	0.193	0.0230201	IFNG	alpha											FBXO9	8.99781e-07	0.460525	0.81	0.664
SLC38A10	1.83215e-21	0.738962	0.92	0.825	3.70039e-17	BFA	alpha											POU6F2	2.80823e-12	-0.442554	0.101	0.35	5.67179e-08	CM	alpha		DZIP3	1.14016e-06	-0.636089	0.649	0.857	0.0230277	IFNG	alpha											C3	9.0359e-07	0.664344	0.19	0.04
MRPS35	1.1996e-19	0.738894	0.751	0.462	2.42284e-15	BFA	alpha											PMAIP1	2.82827e-12	0.541697	0.297	0.049	5.71227e-08	CM	alpha		PRDX1	1.16412e-06	0.562331	0.946	0.91	0.0235117	IFNG	alpha											PSMD12	9.2869e-07	0.404699	0.673	0.475
DHX40	5.89205e-15	0.738665	0.622	0.359	1.19002e-10	BFA	alpha											PGAM1	2.87099e-12	0.49973	0.96	0.888	5.79854e-08	CM	alpha		ASCC3	1.1835e-06	0.587615	0.73	0.475	0.0239032	IFNG	alpha											SEZ6L	9.31823e-07	-0.442494	0.351	0.578
TRAPPC12	5.31263e-21	0.73785	0.731	0.404	1.07299e-16	BFA	alpha											SERPINE2	2.96454e-12	-0.559565	0.714	0.897	5.98749e-08	CM	alpha		BACE1	1.18688e-06	-0.604559	0.5	0.749	0.0239713	IFNG	alpha											SEPT7	9.36139e-07	0.372535	0.964	0.888
COQ10B	1.90557e-18	0.737798	0.756	0.489	3.84869e-14	BFA	alpha											C6orf100	3.0112e-12	0.367209	0.196	0	6.08172e-08	CM	alpha		RPL24	1.19395e-06	-0.313582	1	1	0.0241142	IFNG	alpha											ERBB3	9.50387e-07	-0.566106	0.256	0.475
RIC8A	1.91046e-19	0.737776	0.633	0.283	3.85856e-15	BFA	alpha											VPS13C	3.12651e-12	0.582808	0.895	0.776	6.31462e-08	CM	alpha		SWAP70	1.19484e-06	0.281591	0.27	0.063	0.0241323	IFNG	alpha											SEPHS2	9.57934e-07	0.481956	0.774	0.565
NKIRAS2	7.43659e-19	0.737732	0.59	0.256	1.50197e-14	BFA	alpha											CAMK2G	3.19699e-12	-0.584709	0.464	0.744	6.45696e-08	CM	alpha		IRAK2	1.22996e-06	0.37479	0.351	0.112	0.0248415	IFNG	alpha											SAMHD1	9.58786e-07	0.271079	0.185	0.036
AP3B1	3.69777e-17	0.737651	0.653	0.359	7.46838e-13	BFA	alpha											RALA	3.25098e-12	0.724125	0.696	0.457	6.566e-08	CM	alpha		GDE1	1.23097e-06	0.632345	0.568	0.318	0.0248618	IFNG	alpha											SLC1A4	9.67466e-07	0.321472	0.333	0.13
UTP6	3.03159e-19	0.73755	0.625	0.274	6.1229e-15	BFA	alpha											IDI1	3.29801e-12	-0.675035	0.565	0.749	6.661e-08	CM	alpha		PPP2R2B	1.23805e-06	1.08067	0.635	0.413	0.0250048	IFNG	alpha											NBN	9.84999e-07	0.398667	0.47	0.251
USO1	5.20475e-20	0.737191	0.84	0.664	1.0512e-15	BFA	alpha											HCFC1R1	3.50444e-12	-0.515101	0.297	0.57	7.07792e-08	CM	alpha		SYNGR4	1.23857e-06	-0.521354	0.095	0.399	0.0250155	IFNG	alpha											IRF6	9.88773e-07	-0.447793	0.363	0.583
TTC17	2.8223e-18	0.736803	0.785	0.565	5.70019e-14	BFA	alpha											GNG4	3.55917e-12	-0.510286	0.601	0.825	7.18846e-08	CM	alpha		BCL2L13	1.24684e-06	0.43127	0.568	0.274	0.0251825	IFNG	alpha											IL6ST	1.03491e-06	0.522239	0.72	0.525
PMPCA	1.25178e-17	0.736117	0.708	0.413	2.52822e-13	BFA	alpha											DPP4	3.86731e-12	-0.565777	0.402	0.682	7.8108e-08	CM	alpha		GCLM	1.28703e-06	-0.526428	0.622	0.852	0.0259941	IFNG	alpha											GAS5	1.05552e-06	-0.474869	0.649	0.803
PTPN23	6.15099e-21	0.734146	0.656	0.287	1.24232e-16	BFA	alpha											TUSC3	3.95728e-12	-0.438467	0.949	0.996	7.99253e-08	CM	alpha		NAV1	1.29349e-06	-0.583725	0.405	0.695	0.0261246	IFNG	alpha											PPP1R15A	1.05887e-06	0.546485	0.494	0.283
DDX51	3.71855e-25	0.733665	0.524	0.103	7.51036e-21	BFA	alpha											GLG1.1	3.9599e-12	-0.531381	0.399	0.673	7.99781e-08	CM	alpha		GSDMB	1.30759e-06	0.278659	0.243	0.049	0.0264094	IFNG	alpha											SCGN	1.06561e-06	-0.361288	0.994	1
OIP5-AS1	2.06289e-18	0.73331	0.702	0.399	4.16642e-14	BFA	alpha											CCDC107	4.1397e-12	-0.502641	0.681	0.883	8.36096e-08	CM	alpha		VEGFB	1.30914e-06	-0.475484	0.649	0.888	0.0264407	IFNG	alpha											GRASP	1.0688e-06	0.568112	0.53	0.305
FAM120A	8.71031e-19	0.733268	0.891	0.7	1.75922e-14	BFA	alpha											C1GALT1C1	4.31152e-12	0.6624	0.775	0.534	8.70798e-08	CM	alpha		PMVK	1.31649e-06	-0.602495	0.541	0.762	0.0265891	IFNG	alpha											SRI	1.07116e-06	0.443397	0.905	0.834
DNAJC2	1.34527e-16	0.732707	0.564	0.247	2.71704e-12	BFA	alpha											C6orf48	4.34722e-12	-0.454966	0.496	0.762	8.78009e-08	CM	alpha		SYT4	1.31756e-06	-0.578478	0.459	0.767	0.0266108	IFNG	alpha											NEU1	1.08211e-06	0.446718	0.863	0.709
FAM3A	6.69524e-17	0.732634	0.719	0.444	1.35224e-12	BFA	alpha											FGD6	4.34822e-12	0.421272	0.351	0.085	8.78209e-08	CM	alpha		KCNJ2	1.32079e-06	0.357325	0.324	0.094	0.026676	IFNG	alpha											FAM200B	1.0861e-06	-0.433795	0.643	0.767
CNIH1	4.08398e-18	0.731828	0.794	0.596	8.2484e-14	BFA	alpha											NCALD	4.42218e-12	-0.391346	0.116	0.381	8.93147e-08	CM	alpha		MARCH6	1.34954e-06	-0.566983	0.689	0.861	0.0272566	IFNG	alpha											NT5DC2	1.12074e-06	-0.321004	0.137	0.354
SIVA1	7.57748e-25	0.729896	0.926	0.883	1.53042e-20	BFA	alpha											PEA15	4.56275e-12	0.891447	0.507	0.256	9.21538e-08	CM	alpha		ZNF277	1.35868e-06	0.414142	0.541	0.242	0.0274413	IFNG	alpha											TPPP3	1.12843e-06	-0.39688	0.208	0.435
AKT1S1	3.54966e-19	0.729684	0.616	0.265	7.16926e-15	BFA	alpha											ACACB	4.64715e-12	-0.391962	0.083	0.323	9.38586e-08	CM	alpha		C1orf85	1.42742e-06	-0.554404	0.216	0.529	0.0288295	IFNG	alpha											ARHGDIA	1.15572e-06	0.399636	0.893	0.785
FBXO25	3.34712e-20	0.729221	0.585	0.211	6.76018e-16	BFA	alpha											SLC37A1	4.68779e-12	0.447069	0.486	0.197	9.46792e-08	CM	alpha		ARL6IP5	1.42878e-06	0.510686	0.946	0.803	0.0288572	IFNG	alpha											RPLP0	1.17125e-06	-0.273604	1	1
ARFGEF2	1.79214e-17	0.729184	0.656	0.336	3.61958e-13	BFA	alpha											TUBA1C	4.99705e-12	0.582374	0.373	0.112	1.00925e-07	CM	alpha		CYB561D2	1.44598e-06	0.742564	0.608	0.35	0.0292044	IFNG	alpha											PTPRT	1.20821e-06	-0.475394	0.25	0.471
AUP1	2.04782e-18	0.729069	0.771	0.498	4.13599e-14	BFA	alpha											IL12A	5.00069e-12	0.495102	0.192	0	1.00999e-07	CM	alpha		PFDN2	1.46628e-06	0.482649	0.973	0.897	0.0296145	IFNG	alpha											G3BP2	1.21402e-06	0.410593	0.929	0.857
SUPT4H1	4.08686e-19	0.728814	0.768	0.511	8.25423e-15	BFA	alpha											C10orf10	5.28964e-12	-1.02906	0.725	0.874	1.06835e-07	CM	alpha		ARAP2	1.47678e-06	0.269518	0.122	0.004	0.0298265	IFNG	alpha											SRPK1	1.23839e-06	0.469584	0.494	0.287
BLCAP	8.34e-19	0.726803	0.648	0.3	1.68443e-14	BFA	alpha											TEF	5.51793e-12	-0.327187	0.051	0.274	1.11446e-07	CM	alpha		SND1	1.49651e-06	-0.539085	0.527	0.753	0.030225	IFNG	alpha											MTURN	1.25976e-06	-0.407406	0.304	0.538
AMPD2	1.65939e-17	0.726168	0.691	0.386	3.35147e-13	BFA	alpha											ATP1A1	5.53701e-12	-0.511585	0.786	0.964	1.11831e-07	CM	alpha		NECAB2	1.51292e-06	-0.511364	0.162	0.475	0.0305565	IFNG	alpha											TRAPPC4	1.3224e-06	0.416934	0.887	0.834
HNRNPUL1	1.63735e-18	0.725949	0.777	0.502	3.30695e-14	BFA	alpha											STOML1	5.76138e-12	0.47403	0.435	0.152	1.16363e-07	CM	alpha		SLC27A5	1.57627e-06	-0.471563	0.135	0.435	0.0318359	IFNG	alpha											DIRAS3	1.32626e-06	0.587625	0.542	0.377
TMEM14B	3.79342e-22	0.725832	0.937	0.834	7.66158e-18	BFA	alpha											NISCH	6.41631e-12	-0.522319	0.221	0.493	1.2959e-07	CM	alpha		NECAP2	1.58136e-06	0.513444	0.5	0.238	0.0319387	IFNG	alpha											NUTF2	1.32827e-06	0.38392	0.804	0.587
PSME4	3.37487e-20	0.72567	0.585	0.206	6.81622e-16	BFA	alpha											HS6ST3	6.49993e-12	-0.457914	0.178	0.453	1.31279e-07	CM	alpha		BBX	1.58486e-06	0.551918	0.865	0.731	0.0320094	IFNG	alpha											SLC29A1	1.32986e-06	-0.448813	0.387	0.596
SIAH2	4.59219e-24	0.725298	0.59	0.17	9.27484e-20	BFA	alpha											SGK1	6.61531e-12	0.730177	0.21	0.009	1.33609e-07	CM	alpha		SSTR3	1.58942e-06	-0.448082	0.095	0.39	0.0321016	IFNG	alpha											ATP6V0D1	1.35043e-06	0.393593	0.935	0.892
NEURL4	6.85392e-22	0.725265	0.507	0.126	1.38429e-17	BFA	alpha											BTN3A3	6.67597e-12	0.361682	0.228	0.018	1.34835e-07	CM	alpha		PARP10	1.66781e-06	0.481529	0.392	0.148	0.0336847	IFNG	alpha											CCDC104	1.3818e-06	0.403107	0.821	0.655
SETD7	3.73243e-21	0.724799	0.542	0.161	7.5384e-17	BFA	alpha											HAGH	6.68938e-12	-0.472909	0.786	0.937	1.35105e-07	CM	alpha		TBL1X	1.67108e-06	-0.616395	0.459	0.713	0.0337507	IFNG	alpha											TWF1	1.50718e-06	0.411865	0.762	0.596
SLC39A9	5.55126e-17	0.724477	0.653	0.354	1.12119e-12	BFA	alpha											PTPLAD1	6.7937e-12	-0.505317	0.743	0.915	1.37212e-07	CM	alpha		PODXL2	1.67357e-06	-0.57414	0.541	0.771	0.0338011	IFNG	alpha											SLC2A6	1.52376e-06	0.603	0.47	0.283
PTRH2	9.01439e-23	0.724289	0.556	0.157	1.82064e-18	BFA	alpha											PDCD4	7.30019e-12	-0.601729	0.754	0.87	1.47442e-07	CM	alpha		TDRD9	1.67494e-06	0.591447	0.338	0.108	0.0338288	IFNG	alpha											CXXC4	1.52673e-06	-0.398772	0.304	0.538
WDR36	6.44385e-23	0.723766	0.539	0.135	1.30146e-18	BFA	alpha											ABCF1	7.52149e-12	0.506532	0.739	0.489	1.51912e-07	CM	alpha		NPNT	1.70418e-06	-0.733872	0.122	0.413	0.0344193	IFNG	alpha											PSMA2	1.53252e-06	0.394908	0.744	0.52
WDR61	7.96368e-17	0.72305	0.725	0.493	1.60842e-12	BFA	alpha											OBSL1	7.61795e-12	-0.47063	0.377	0.646	1.5386e-07	CM	alpha		PTP4A3	1.70963e-06	0.873408	0.838	0.637	0.0345294	IFNG	alpha											AMT	1.55341e-06	-0.312442	0.077	0.265
RRAS2	2.69136e-18	0.72305	0.51	0.166	5.43575e-14	BFA	alpha											ERH	7.63452e-12	0.4081	0.982	0.969	1.54194e-07	CM	alpha		NT5DC2	1.71744e-06	-0.449069	0.068	0.354	0.0346872	IFNG	alpha											ATP5J2	1.60221e-06	0.25349	0.994	1
B4GALT7	6.95621e-18	0.722048	0.665	0.354	1.40495e-13	BFA	alpha											SLC5A1	7.63867e-12	-0.451116	0.094	0.336	1.54278e-07	CM	alpha		PIK3IP1	1.72523e-06	0.359365	0.311	0.085	0.0348445	IFNG	alpha											SPCS1	1.64324e-06	0.289191	1	1
TCF25	2.08634e-26	0.721883	0.983	0.928	4.21378e-22	BFA	alpha											CORO2B	7.84208e-12	-0.350693	0.072	0.305	1.58386e-07	CM	alpha		MIR155HG	1.7384e-06	1.2307	0.149	0.013	0.0351105	IFNG	alpha											MAPK8	1.65284e-06	0.376282	0.387	0.179
DCAF7	5.7609e-18	0.721689	0.828	0.668	1.16353e-13	BFA	alpha											SRPK1	8.03115e-12	0.551513	0.565	0.287	1.62205e-07	CM	alpha		CD46	1.74256e-06	-0.585431	0.905	0.973	0.0351944	IFNG	alpha											SRP19	1.66425e-06	0.436597	0.768	0.619
PRKAG1	3.80044e-18	0.72111	0.582	0.265	7.67574e-14	BFA	alpha											RPL23A	8.23572e-12	-0.279196	1	1	1.66337e-07	CM	alpha		FGL1	1.77119e-06	0.33961	0.176	0.022	0.0357728	IFNG	alpha											NUDT16	1.67911e-06	0.283525	0.423	0.197
GPR107	2.17748e-20	0.720705	0.573	0.206	4.39785e-16	BFA	alpha											BTG2	8.56202e-12	-0.998467	0.721	0.888	1.72927e-07	CM	alpha		NUCKS1	1.80319e-06	-0.580817	0.892	0.96	0.0364189	IFNG	alpha											GALNT3	1.69022e-06	0.393593	0.661	0.439
HGS	6.83279e-19	0.720025	0.648	0.309	1.38002e-14	BFA	alpha											FADS1	8.64588e-12	-0.480832	0.322	0.628	1.74621e-07	CM	alpha		LAMC2	1.82642e-06	0.300545	0.176	0.022	0.0368882	IFNG	alpha											CERCAM	1.72698e-06	-0.401401	0.31	0.534
RPL17	3.0808e-20	0.719516	0.825	0.574	6.2223e-16	BFA	alpha											CDC42BPA	8.75596e-12	-0.548116	0.406	0.664	1.76844e-07	CM	alpha		EPS8	1.84921e-06	0.310426	0.149	0.013	0.0373485	IFNG	alpha											PTTG1IP	1.77442e-06	0.405143	0.732	0.534
ZDHHC4	2.95331e-20	0.719101	0.788	0.525	5.96479e-16	BFA	alpha											CCDC85B	8.98526e-12	-0.479858	0.225	0.498	1.81475e-07	CM	alpha		MRPL44	1.8586e-06	0.452927	0.514	0.247	0.0375382	IFNG	alpha											TARS	1.78627e-06	0.531105	0.702	0.538
STAT2	4.09152e-16	0.718434	0.605	0.3	8.26364e-12	BFA	alpha											ASPH	9.49866e-12	-0.840642	0.562	0.776	1.91845e-07	CM	alpha		SLC22A4	1.86418e-06	0.288054	0.216	0.04	0.0376507	IFNG	alpha											DPP4	1.79202e-06	-0.386598	0.452	0.682
DCAF16	2.45298e-19	0.718249	0.633	0.269	4.95429e-15	BFA	alpha											STAU1	9.88544e-12	0.555019	0.812	0.632	1.99656e-07	CM	alpha		LRPAP1	1.88034e-06	-0.390343	1	1	0.0379772	IFNG	alpha											LRRC59	1.8556e-06	0.394864	0.53	0.309
UBE2Z	1.94277e-17	0.717586	0.734	0.471	3.92382e-13	BFA	alpha											AC123886.2	1.0285e-11	0.564187	0.359	0.108	2.07727e-07	CM	alpha		PTOV1	1.93766e-06	-0.559935	0.662	0.857	0.0391349	IFNG	alpha											CASP7	1.88796e-06	0.373208	0.458	0.242
COQ9	5.31548e-16	0.717364	0.639	0.354	1.07357e-11	BFA	alpha											MMRN1	1.04758e-11	-0.41454	0.105	0.354	2.1158e-07	CM	alpha		CCDC85B	1.95891e-06	-0.496016	0.176	0.498	0.0395641	IFNG	alpha											SERPINA1	1.90168e-06	0.597972	0.863	0.87
C12orf10	3.14133e-20	0.717324	0.848	0.7	6.34455e-16	BFA	alpha											PSMB8-AS1	1.05971e-11	0.383112	0.33	0.081	2.14031e-07	CM	alpha		RP11-73E17.2	1.96527e-06	0.325856	0.149	0.013	0.0396926	IFNG	alpha											N4BP2L1	1.90887e-06	0.404257	0.595	0.408
RPL41	8.28062e-60	0.71667	1	1	1.67244e-55	BFA	alpha											FAM111A	1.08861e-11	0.332952	0.236	0.022	2.19867e-07	CM	alpha		SCRN1	1.97261e-06	-0.563372	0.5	0.749	0.0398409	IFNG	alpha											MSRA	1.91344e-06	0.25127	0.25	0.076
NBR1	5.72699e-19	0.716209	0.834	0.596	1.15668e-14	BFA	alpha											NIM1K	1.0981e-11	0.389917	0.25	0.031	2.21782e-07	CM	alpha		KARS	1.9798e-06	0.529718	0.716	0.444	0.039986	IFNG	alpha											GSTZ1	1.95062e-06	-0.462289	0.476	0.664
BAZ2A	5.33264e-15	0.71576	0.711	0.484	1.07703e-10	BFA	alpha											BTN2A2	1.09966e-11	0.321538	0.207	0.009	2.22098e-07	CM	alpha		RPS6KA3	2.02563e-06	-0.515469	0.676	0.874	0.0409116	IFNG	alpha											ACP1	1.96816e-06	0.382837	0.946	0.865
MCMBP	5.01998e-20	0.715216	0.567	0.211	1.01388e-15	BFA	alpha											SESN3	1.13198e-11	-0.487946	0.178	0.448	2.28625e-07	CM	alpha		BRI3	2.03158e-06	0.444115	1	0.991	0.0410318	IFNG	alpha											MCUR1	2.01735e-06	0.443858	0.685	0.511
ZNF451	5.86472e-19	0.715153	0.774	0.484	1.1845e-14	BFA	alpha											IFI30	1.13407e-11	0.275199	0.207	0.009	2.29047e-07	CM	alpha		ZMYND11	2.04117e-06	-0.570305	0.459	0.709	0.0412255	IFNG	alpha											MRPS18C	2.0218e-06	0.387993	0.821	0.65
CCDC6	6.83626e-18	0.715004	0.699	0.395	1.38072e-13	BFA	alpha											TMCO1	1.20956e-11	0.478545	0.938	0.865	2.44295e-07	CM	alpha		HIVEP1	2.06264e-06	0.471391	0.392	0.143	0.0416592	IFNG	alpha											CCDC124	2.03001e-06	0.395815	0.768	0.592
FNDC3B	7.24545e-18	0.71475	0.639	0.291	1.46336e-13	BFA	alpha											FAM84A	1.23465e-11	-0.634727	0.17	0.426	2.49363e-07	CM	alpha		CHURC1	2.08448e-06	0.422505	0.986	0.883	0.0421002	IFNG	alpha											NLRC5	2.05866e-06	0.257273	0.179	0.036
UBE3A	3.02977e-15	0.714684	0.748	0.529	6.11922e-11	BFA	alpha											GNG7	1.25291e-11	-0.364958	0.072	0.3	2.53051e-07	CM	alpha		FAM84A	2.09098e-06	-0.709969	0.135	0.426	0.0422316	IFNG	alpha											NFKB1	2.0831e-06	0.471423	0.452	0.247
NEBL	1.44335e-16	0.714406	0.751	0.484	2.91513e-12	BFA	alpha											SMCO4	1.25318e-11	-0.532762	0.688	0.852	2.53106e-07	CM	alpha		CDK7	2.11483e-06	0.335107	0.392	0.139	0.0427133	IFNG	alpha											ATP5G3	2.11717e-06	0.295601	1	1
COPS3	1.2806e-17	0.713805	0.748	0.489	2.58643e-13	BFA	alpha											INSIG1	1.31784e-11	-0.588133	0.29	0.565	2.66165e-07	CM	alpha		GTF3C6	2.11759e-06	0.517984	0.851	0.713	0.042769	IFNG	alpha											DDX39A	2.12037e-06	0.354135	0.476	0.247
CYB561D2.1	3.93789e-27	0.713314	0.479	0.049	7.95336e-23	BFA	alpha											KAT6B	1.34328e-11	-0.519299	0.304	0.57	2.71302e-07	CM	alpha		TPPP3	2.11798e-06	-0.539257	0.135	0.435	0.0427768	IFNG	alpha											WDR1	2.20124e-06	0.373153	0.655	0.457
ANKRD17	1.63545e-19	0.712711	0.774	0.484	3.30312e-15	BFA	alpha											LMO2	1.35265e-11	0.794159	0.591	0.354	2.73195e-07	CM	alpha		CRABP2	2.1369e-06	0.74345	0.23	0.049	0.043159	IFNG	alpha											MYL6B	2.21125e-06	-0.441648	0.804	0.87
NPM3	2.38333e-22	0.712435	0.55	0.148	4.81362e-18	BFA	alpha											MCHR1	1.36472e-11	0.387896	0.214	0.013	2.75632e-07	CM	alpha		GAS5	2.16965e-06	-0.526686	0.554	0.803	0.0438205	IFNG	alpha											TUBA1A	2.26935e-06	0.962294	0.923	0.933
MCM7	3.35645e-18	0.711729	0.596	0.269	6.77902e-14	BFA	alpha											PLEKHH3	1.38678e-11	-0.418328	0.159	0.422	2.80089e-07	CM	alpha		RHOBTB3	2.20562e-06	-0.532382	0.649	0.892	0.044547	IFNG	alpha											RAB9A	2.29985e-06	0.385124	0.524	0.305
OSBPL2	3.75722e-20	0.71171	0.656	0.296	7.58846e-16	BFA	alpha											NPTXR	1.41592e-11	-0.364024	0.08	0.314	2.85974e-07	CM	alpha		CAMTA1	2.21225e-06	0.452043	0.932	0.897	0.0446809	IFNG	alpha											GADD45GIP1	2.35706e-06	0.345435	0.988	0.942
PPM1K	9.27068e-23	0.711417	0.94	0.821	1.8724e-18	BFA	alpha											ANKRD39	1.51097e-11	-0.4155	0.149	0.408	3.0517e-07	CM	alpha		MAP4	2.23836e-06	0.541627	0.703	0.426	0.0452082	IFNG	alpha											FEV	2.3677e-06	-0.33215	0.577	0.816
HERC1	1.44451e-18	0.711289	0.799	0.552	2.91747e-14	BFA	alpha											DDX17	1.53659e-11	-0.440615	0.978	0.991	3.10345e-07	CM	alpha		C6orf48	2.26839e-06	-0.550733	0.514	0.762	0.0458147	IFNG	alpha											DYNLT3	2.39964e-06	0.502329	0.833	0.65
MRPL12	6.31372e-17	0.710827	0.754	0.493	1.27518e-12	BFA	alpha											HEXB	1.53662e-11	-0.601289	0.587	0.758	3.10352e-07	CM	alpha		RAB10	2.37745e-06	0.536501	0.878	0.785	0.0480173	IFNG	alpha											SPINK4	2.42118e-06	-0.480386	0.179	0.39
UBXN4	2.94236e-28	0.710287	0.989	0.973	5.94268e-24	BFA	alpha											MT-CO2	1.61609e-11	-0.271101	1	1	3.26401e-07	CM	alpha		PHLDB3	2.39301e-06	-0.499869	0.176	0.475	0.0483317	IFNG	alpha
PNRC1	9.81526e-23	0.709838	0.943	0.852	1.98239e-18	BFA	alpha											TSPAN15	1.86165e-11	0.512508	0.471	0.211	3.75997e-07	CM	alpha		HMGCS1	2.40387e-06	0.610062	0.541	0.291	0.048551	IFNG	alpha
EDEM3	8.13117e-18	0.709626	0.759	0.511	1.64225e-13	BFA	alpha											EIF2S1	1.8692e-11	0.56576	0.678	0.422	3.77523e-07	CM	alpha		HSPB1	2.42599e-06	0.830488	1	0.982	0.0489978	IFNG	alpha
SLC25A26	5.65663e-20	0.709476	0.576	0.211	1.14247e-15	BFA	alpha											LUC7L3	1.87004e-11	-0.45498	0.866	0.946	3.77691e-07	CM	alpha		GNAZ	2.46768e-06	-0.537383	0.176	0.484	0.0498398	IFNG	alpha
ERH	3.83898e-27	0.709202	0.994	0.969	7.75359e-23	BFA	alpha											CCDC86	1.89411e-11	-0.455947	0.123	0.372	3.82553e-07	CM	alpha
ATP6V0D1	3.30689e-28	0.708912	0.96	0.892	6.67893e-24	BFA	alpha											SYPL1	1.90693e-11	0.519143	0.808	0.61	3.85142e-07	CM	alpha
RPL35A	4.97285e-49	0.708125	1	1	1.00437e-44	BFA	alpha											KCNJ11	1.90848e-11	-0.332542	0.04	0.242	3.85456e-07	CM	alpha
EPN1	1.71102e-17	0.708071	0.759	0.538	3.45574e-13	BFA	alpha											SND1	1.91065e-11	-0.408409	0.493	0.753	3.85893e-07	CM	alpha
IDH1	1.7519e-14	0.70698	0.458	0.166	3.5383e-10	BFA	alpha											CMPK2	1.93922e-11	0.587742	0.312	0.072	3.91664e-07	CM	alpha
MDH1	4.74511e-20	0.705963	0.96	0.933	9.5837e-16	BFA	alpha											AKIP1	1.96533e-11	0.640691	0.627	0.381	3.96937e-07	CM	alpha
AAMP	1.10565e-20	0.705771	0.831	0.686	2.23309e-16	BFA	alpha											CHURC1	2.00889e-11	0.465877	0.931	0.883	4.05735e-07	CM	alpha
NPTX2	3.47365e-18	0.705615	0.384	0.063	7.01572e-14	BFA	alpha											FKBP11	2.08119e-11	0.524073	0.917	0.762	4.20337e-07	CM	alpha
PSMC1	2.82623e-19	0.705118	0.828	0.623	5.70813e-15	BFA	alpha											MAML2	2.08604e-11	0.436114	0.366	0.112	4.21317e-07	CM	alpha
TM9SF3	2.47737e-23	0.704613	0.928	0.794	5.00355e-19	BFA	alpha											PIK3AP1	2.11896e-11	0.344452	0.192	0.004	4.27966e-07	CM	alpha
ATP8B2	3.74939e-21	0.703915	0.596	0.202	7.57264e-17	BFA	alpha											RPL24	2.1631e-11	-0.301214	0.996	1	4.36881e-07	CM	alpha
CDC5L	2.03e-14	0.703915	0.668	0.426	4.09998e-10	BFA	alpha											VPS29	2.17073e-11	0.475367	0.917	0.812	4.38423e-07	CM	alpha
DESI1	1.74179e-16	0.703624	0.636	0.336	3.5179e-12	BFA	alpha											ATP6AP2	2.23204e-11	-0.467649	0.949	0.982	4.50805e-07	CM	alpha
MALSU1	2.35131e-17	0.703401	0.716	0.475	4.74893e-13	BFA	alpha											CAMTA1	2.31166e-11	0.418289	0.942	0.897	4.66885e-07	CM	alpha
DGUOK	6.47078e-26	0.703377	0.966	0.874	1.3069e-21	BFA	alpha											GBP6	2.31638e-11	0.346803	0.181	0	4.67839e-07	CM	alpha
SNX5	1.11495e-14	0.703175	0.619	0.363	2.25186e-10	BFA	alpha											MTMR7	2.32455e-11	-0.478052	0.149	0.395	4.6949e-07	CM	alpha
FAF2	6.71506e-18	0.702966	0.682	0.381	1.35624e-13	BFA	alpha											IQSEC1	2.49888e-11	-0.414871	0.12	0.363	5.04698e-07	CM	alpha
LINC00662	9.20792e-19	0.702915	0.504	0.157	1.85972e-14	BFA	alpha											TRMT11	2.50508e-11	0.473819	0.594	0.309	5.0595e-07	CM	alpha
FAM134C	2.05395e-17	0.70262	0.713	0.413	4.14836e-13	BFA	alpha											MBOAT4	2.53339e-11	-0.330132	0.094	0.336	5.11668e-07	CM	alpha
RNF181	1.96989e-23	0.702545	0.897	0.682	3.97858e-19	BFA	alpha											H2AFZ	2.79335e-11	0.482401	0.993	0.996	5.64174e-07	CM	alpha
GON4L	3.36678e-18	0.700448	0.719	0.435	6.79989e-14	BFA	alpha											RPS7	2.80598e-11	-0.25323	0.996	1	5.66723e-07	CM	alpha
DNTTIP2	8.79421e-18	0.700432	0.754	0.484	1.77617e-13	BFA	alpha											PPP2R1B	2.81105e-11	0.573042	0.678	0.408	5.67747e-07	CM	alpha
XAB2	1.12461e-18	0.699	0.67	0.336	2.27138e-14	BFA	alpha											VDAC3	3.20513e-11	-0.493766	0.779	0.919	6.47341e-07	CM	alpha
RPF2	5.44478e-21	0.698728	0.57	0.184	1.09968e-16	BFA	alpha											GAS5	3.20911e-11	-0.478545	0.583	0.803	6.48143e-07	CM	alpha
TRIM52	8.98177e-22	0.698602	0.533	0.139	1.81405e-17	BFA	alpha											LRPAP1	3.39474e-11	-0.376214	0.986	1	6.85635e-07	CM	alpha
LACTB2	3.17457e-17	0.698239	0.55	0.229	6.41169e-13	BFA	alpha											SELENBP1	3.42947e-11	-0.432406	0.149	0.399	6.92651e-07	CM	alpha
DYM	2.89788e-21	0.698096	0.562	0.184	5.85285e-17	BFA	alpha											MT1M	3.46412e-11	0.477478	0.188	0.004	6.99648e-07	CM	alpha
SPCS2	1.39838e-20	0.697318	0.98	0.964	2.82432e-16	BFA	alpha											C19orf60	3.55446e-11	-0.501009	0.5	0.726	7.17895e-07	CM	alpha
PWP1	6.6439e-17	0.696891	0.585	0.274	1.34187e-12	BFA	alpha											AP1M2	3.72031e-11	-0.446707	0.37	0.632	7.51391e-07	CM	alpha
SRSF5	1.13712e-31	0.696673	1	0.982	2.29663e-27	BFA	alpha											CERS4	3.79424e-11	-0.524436	0.264	0.52	7.66322e-07	CM	alpha
SMARCA5	1.25098e-20	0.696427	0.92	0.816	2.5266e-16	BFA	alpha											GCLM	3.88266e-11	-0.483175	0.649	0.852	7.8418e-07	CM	alpha
HUWE1	1.34314e-19	0.696363	0.84	0.641	2.71274e-15	BFA	alpha											UBXN1	3.88917e-11	0.480377	0.96	0.937	7.85495e-07	CM	alpha
PPIG	3.46747e-24	0.696159	0.968	0.892	7.00325e-20	BFA	alpha											ITSN2	3.98224e-11	0.5505	0.638	0.395	8.04294e-07	CM	alpha
GPS2	2.15466e-20	0.69614	0.625	0.238	4.35176e-16	BFA	alpha											MAP1LC3B	4.0717e-11	0.540582	0.92	0.87	8.22361e-07	CM	alpha
MRPL21	2.69358e-18	0.69604	0.828	0.65	5.44023e-14	BFA	alpha											CREB3L2	4.34272e-11	-0.566543	0.438	0.677	8.77099e-07	CM	alpha
LAMTOR5	5.68556e-27	0.695736	0.994	0.987	1.14831e-22	BFA	alpha											CD151	4.35641e-11	-0.55114	0.848	0.933	8.79863e-07	CM	alpha
TIAL1	9.70128e-20	0.695402	0.888	0.713	1.95937e-15	BFA	alpha											DNAJC4	4.37045e-11	-0.509258	0.609	0.771	8.827e-07	CM	alpha
PRPF8	6.3211e-21	0.695361	0.888	0.78	1.27667e-16	BFA	alpha											COX7B	4.38847e-11	0.421747	0.989	0.982	8.8634e-07	CM	alpha
CREBRF	1.37285e-14	0.695251	0.691	0.417	2.77275e-10	BFA	alpha											OLFM2	4.42833e-11	-0.483196	0.185	0.439	8.9439e-07	CM	alpha
GGCX	5.48445e-18	0.695086	0.668	0.336	1.10769e-13	BFA	alpha											SAP18	4.48948e-11	0.340229	1	0.996	9.0674e-07	CM	alpha
RAB22A	4.63964e-17	0.694969	0.662	0.359	9.37069e-13	BFA	alpha											PDE3B	4.52144e-11	-0.598882	0.576	0.798	9.13196e-07	CM	alpha
UROD	9.17906e-15	0.694854	0.605	0.327	1.85389e-10	BFA	alpha											TRIM22	4.57448e-11	0.4306	0.225	0.022	9.23908e-07	CM	alpha
FADS1	1.26474e-14	0.694854	0.802	0.628	2.5544e-10	BFA	alpha											COLCA1	4.70731e-11	-0.354469	0.087	0.318	9.50736e-07	CM	alpha
PPFIA1	4.30649e-16	0.694645	0.688	0.408	8.69783e-12	BFA	alpha											PTGES3	4.71202e-11	0.415545	1	0.991	9.51687e-07	CM	alpha
ARL2BP	1.41362e-17	0.694636	0.699	0.399	2.8551e-13	BFA	alpha											MEAF6	4.72841e-11	-0.456599	0.757	0.906	9.54998e-07	CM	alpha
RPL39	4.64071e-56	0.694406	1	1	9.37285e-52	BFA	alpha											ITGA9-AS1	4.95857e-11	-0.32732	0.047	0.251	1.00148e-06	CM	alpha
ATXN2L	8.98172e-17	0.694319	0.693	0.43	1.81404e-12	BFA	alpha											HIST1H4C	4.97784e-11	-0.557545	0.848	0.951	1.00537e-06	CM	alpha
OSER1	2.29831e-16	0.694086	0.573	0.256	4.64189e-12	BFA	alpha											AC005083.1	5.05031e-11	-0.36943	0.072	0.291	1.02001e-06	CM	alpha
LINC00665	6.39684e-15	0.693912	0.696	0.462	1.29197e-10	BFA	alpha											TP53TG1	5.22727e-11	-0.458976	0.409	0.673	1.05575e-06	CM	alpha
PREPL	2.97412e-19	0.693358	0.923	0.753	6.00683e-15	BFA	alpha											FSTL5	5.37028e-11	-0.451152	0.366	0.659	1.08464e-06	CM	alpha
COMTD1	6.89006e-22	0.692313	0.926	0.78	1.39159e-17	BFA	alpha											PBDC1	5.49118e-11	0.521935	0.656	0.381	1.10905e-06	CM	alpha
LAPTM4A	3.75657e-25	0.691996	0.986	0.96	7.58714e-21	BFA	alpha											ANXA2	5.50683e-11	0.729193	0.812	0.641	1.11222e-06	CM	alpha
PRMT5	2.15389e-21	0.691439	0.513	0.13	4.35022e-17	BFA	alpha											RBM7	5.70429e-11	0.521921	0.623	0.354	1.1521e-06	CM	alpha
MSTO1	3.80274e-25	0.690466	0.453	0.049	7.68038e-21	BFA	alpha											IL15RA	5.73455e-11	0.393287	0.275	0.054	1.15821e-06	CM	alpha
TIGD5	7.66507e-21	0.690267	0.521	0.152	1.54811e-16	BFA	alpha											IFT57	5.78534e-11	0.556428	0.764	0.538	1.16846e-06	CM	alpha
PFDN5	5.10722e-51	0.689729	1	1	1.03151e-46	BFA	alpha											PTBP3	5.85739e-11	0.611484	0.819	0.614	1.18302e-06	CM	alpha
UTP14C	6.80975e-20	0.689703	0.607	0.238	1.37536e-15	BFA	alpha											PITRM1	5.87782e-11	-0.474061	0.268	0.534	1.18714e-06	CM	alpha
RPGRIP1L	1.16319e-23	0.689639	0.504	0.099	2.34929e-19	BFA	alpha											SEPT1	6.00094e-11	-0.292622	0.051	0.256	1.21201e-06	CM	alpha
RAB33A	3.07738e-17	0.689639	0.415	0.094	6.21538e-13	BFA	alpha											CHCHD2	6.281e-11	0.293181	1	1	1.26857e-06	CM	alpha
GDE1	2.21294e-17	0.689507	0.639	0.318	4.46947e-13	BFA	alpha											HINT1	6.43026e-11	0.379089	1	1	1.29872e-06	CM	alpha
CNOT2	1.14159e-17	0.688801	0.794	0.561	2.30566e-13	BFA	alpha											LRRC10B	6.55712e-11	-0.34764	0.105	0.35	1.32434e-06	CM	alpha
FAM229B	6.39989e-16	0.688583	0.691	0.413	1.29259e-11	BFA	alpha											NDUFB3	6.59685e-11	0.389596	0.967	0.946	1.33237e-06	CM	alpha
OGFOD1	1.7139e-22	0.687763	0.556	0.152	3.46156e-18	BFA	alpha											YIPF2	6.6944e-11	-0.467149	0.685	0.87	1.35207e-06	CM	alpha
GCN1L1	4.7916e-20	0.687554	0.619	0.247	9.67759e-16	BFA	alpha											SCN1B	6.70471e-11	-0.420924	0.091	0.318	1.35415e-06	CM	alpha
MRPS15	2.87237e-18	0.687427	0.828	0.659	5.80133e-14	BFA	alpha											CD36	6.7738e-11	-0.416217	0.087	0.314	1.3681e-06	CM	alpha
MRPS2	9.16031e-17	0.686899	0.67	0.395	1.85011e-12	BFA	alpha											CHMP4B	6.83102e-11	0.543061	0.761	0.516	1.37966e-06	CM	alpha
CMC2	2.52258e-21	0.686544	0.877	0.726	5.09486e-17	BFA	alpha											CDK10	7.00603e-11	-0.465281	0.402	0.664	1.41501e-06	CM	alpha
HBP1	8.51005e-17	0.685493	0.696	0.399	1.71877e-12	BFA	alpha											CLSTN2	7.0349e-11	-0.366719	0.04	0.233	1.42084e-06	CM	alpha
ARPC3	1.53124e-36	0.684983	1	1	3.09265e-32	BFA	alpha											P4HB	7.39834e-11	0.950849	0.978	0.951	1.49424e-06	CM	alpha
ODF2	2.19942e-22	0.684804	0.504	0.117	4.44216e-18	BFA	alpha											DDC	7.42044e-11	-0.32732	0.054	0.26	1.49871e-06	CM	alpha
PPP1R15B	2.32441e-15	0.684358	0.653	0.386	4.69462e-11	BFA	alpha											DENND4A	7.50031e-11	0.590304	0.678	0.435	1.51484e-06	CM	alpha
PHLDA2	1.2353e-11	0.684314	0.264	0.045	2.49494e-07	BFA	alpha											ABRACL	7.74874e-11	0.480365	0.522	0.247	1.56501e-06	CM	alpha
KLHL35	1.13786e-18	0.684171	0.393	0.063	2.29813e-14	BFA	alpha											ERAP1	8.18328e-11	0.363753	0.312	0.076	1.65278e-06	CM	alpha
MMADHC	2.70667e-18	0.684136	0.808	0.61	5.46666e-14	BFA	alpha											MESDC2	8.23562e-11	0.523801	0.779	0.614	1.66335e-06	CM	alpha
NRBP1	2.64061e-16	0.683839	0.734	0.498	5.33324e-12	BFA	alpha											CDKN1A	8.48806e-11	0.591388	0.493	0.197	1.71433e-06	CM	alpha
THOP1	8.38885e-19	0.683346	0.519	0.175	1.6943e-14	BFA	alpha											TOMM7	8.49557e-11	-0.329383	0.996	1	1.71585e-06	CM	alpha
SSR1	4.14639e-23	0.683327	0.968	0.848	8.37447e-19	BFA	alpha											NRXN1	8.62002e-11	-0.540602	0.464	0.7	1.74099e-06	CM	alpha
GOLGA1	7.57035e-18	0.683018	0.55	0.215	1.52898e-13	BFA	alpha											AC009014.3	8.72564e-11	-0.42492	0.178	0.453	1.76232e-06	CM	alpha
C1orf122	1.39284e-23	0.68251	0.997	0.991	2.81312e-19	BFA	alpha											IFITM2	8.76323e-11	0.416741	0.214	0.018	1.76991e-06	CM	alpha
WDR43	4.53127e-18	0.682049	0.542	0.206	9.1518e-14	BFA	alpha											WSB2	8.82185e-11	-0.483474	0.402	0.655	1.78175e-06	CM	alpha
WDR90	3.38645e-22	0.681977	0.393	0.031	6.83961e-18	BFA	alpha											DRAM2	8.99075e-11	0.540019	0.783	0.583	1.81586e-06	CM	alpha
CAMSAP1	4.40332e-19	0.681098	0.533	0.179	8.89339e-15	BFA	alpha											TIMMDC1	9.30486e-11	0.497856	0.768	0.543	1.8793e-06	CM	alpha
LINC00969	3.51952e-16	0.680119	0.817	0.583	7.10837e-12	BFA	alpha											IER5	9.31507e-11	0.425774	0.301	0.072	1.88136e-06	CM	alpha
PPP1CB	5.71057e-27	0.679565	0.991	0.964	1.15336e-22	BFA	alpha											CIRBP	9.35821e-11	-0.403785	0.96	0.982	1.89008e-06	CM	alpha
TPRN	2.54764e-22	0.679162	0.513	0.121	5.14547e-18	BFA	alpha											GM2A	9.43187e-11	-0.322321	0.054	0.26	1.90495e-06	CM	alpha
LRRC41	4.73614e-15	0.679151	0.768	0.529	9.56559e-11	BFA	alpha											POPDC3	9.54225e-11	-0.532185	0.315	0.556	1.92725e-06	CM	alpha
BET1L	1.56972e-18	0.6788	0.564	0.215	3.17035e-14	BFA	alpha											ASS1	9.74108e-11	-0.41513	0.188	0.453	1.96741e-06	CM	alpha
LINC00657	8.61725e-25	0.678531	0.98	0.901	1.74043e-20	BFA	alpha											ACAT1	9.75682e-11	-0.371456	0.304	0.596	1.97058e-06	CM	alpha
ATG5	3.55306e-18	0.678525	0.642	0.3	7.17611e-14	BFA	alpha											PRKCSH	9.94339e-11	-0.514075	0.435	0.682	2.00827e-06	CM	alpha
HADHA	8.84913e-20	0.678104	0.897	0.767	1.78726e-15	BFA	alpha											C1RL	9.9832e-11	0.425044	0.457	0.197	2.01631e-06	CM	alpha
PSENEN	1.35781e-16	0.677689	0.771	0.552	2.74238e-12	BFA	alpha											CAMK2N1	1.00036e-10	-0.386419	0.989	1	2.02043e-06	CM	alpha
MAZ	3.56263e-17	0.677321	0.851	0.704	7.19545e-13	BFA	alpha											PCBD1	1.00322e-10	-0.37999	0.964	0.991	2.0262e-06	CM	alpha
THUMPD1	1.18363e-14	0.677295	0.705	0.471	2.39059e-10	BFA	alpha											VAT1	1.00377e-10	-0.469168	0.359	0.619	2.02731e-06	CM	alpha
PNKD	3.191e-20	0.677143	0.883	0.789	6.44487e-16	BFA	alpha											KLHL41	1.00522e-10	-0.458611	0.145	0.399	2.03025e-06	CM	alpha
OPTN	2.65923e-18	0.676942	0.831	0.57	5.37084e-14	BFA	alpha											RAP1GAP2	1.01835e-10	-0.491406	0.409	0.668	2.05676e-06	CM	alpha
DPH2	1.9849e-21	0.676876	0.513	0.13	4.0089e-17	BFA	alpha											CERS6	1.06399e-10	-0.452459	0.453	0.709	2.14894e-06	CM	alpha
PCBP2	8.72028e-24	0.676803	0.983	0.946	1.76123e-19	BFA	alpha											MYCBP2	1.06438e-10	0.546371	0.728	0.471	2.14973e-06	CM	alpha
PMM2	1.72415e-16	0.676736	0.564	0.251	3.48227e-12	BFA	alpha											CREB3	1.10454e-10	0.597313	0.612	0.359	2.23085e-06	CM	alpha
ATP5I	1.73919e-36	0.676674	1	1	3.51265e-32	BFA	alpha											EPS8	1.1054e-10	0.323408	0.199	0.013	2.23257e-06	CM	alpha
ANO10	2.59789e-20	0.675745	0.496	0.121	5.24696e-16	BFA	alpha											PINK1	1.12509e-10	-0.496658	0.351	0.596	2.27234e-06	CM	alpha
CTNNAL1	1.57489e-12	0.674867	0.602	0.336	3.1808e-08	BFA	alpha											RP5-1085F17.3	1.13305e-10	-0.406849	0.109	0.341	2.28842e-06	CM	alpha
FAN1	3.05971e-19	0.674725	0.59	0.233	6.1797e-15	BFA	alpha											DNAJB9	1.15751e-10	0.685328	0.793	0.65	2.33783e-06	CM	alpha
PSMB6	4.89291e-27	0.674684	0.994	0.973	9.88221e-23	BFA	alpha											IQSEC3	1.1577e-10	-0.401601	0.123	0.359	2.3382e-06	CM	alpha
KIAA0513	8.31043e-23	0.674576	0.496	0.103	1.67846e-18	BFA	alpha											ARAP2	1.17619e-10	0.300659	0.181	0.004	2.37556e-06	CM	alpha
SF3B1	1.91504e-21	0.674554	0.931	0.843	3.86781e-17	BFA	alpha											MBOAT2	1.17707e-10	-0.555922	0.362	0.614	2.37732e-06	CM	alpha
RECQL4	7.44799e-23	0.674473	0.378	0.018	1.50427e-18	BFA	alpha											NPNT	1.22677e-10	-0.620269	0.17	0.413	2.47771e-06	CM	alpha
INHBE	1.27342e-17	0.674473	0.295	0.009	2.57193e-13	BFA	alpha											SYT4	1.28072e-10	-0.500857	0.529	0.767	2.58667e-06	CM	alpha
SNHG6	2.27801e-24	0.673975	1	0.991	4.6009e-20	BFA	alpha											ETV1	1.29693e-10	-0.42135	0.12	0.359	2.61941e-06	CM	alpha
TXN2	1.34855e-18	0.673866	0.817	0.628	2.72367e-14	BFA	alpha											G0S2	1.30082e-10	1.99754	0.54	0.314	2.62727e-06	CM	alpha
GBF1	1.5754e-19	0.673845	0.645	0.287	3.18183e-15	BFA	alpha											PER3	1.33516e-10	-0.479066	0.123	0.354	2.69663e-06	CM	alpha
POMP	8.83451e-23	0.673343	0.989	0.951	1.78431e-18	BFA	alpha											STUB1	1.40426e-10	-0.415669	0.902	0.96	2.83618e-06	CM	alpha
GPR180	1.70393e-15	0.673248	0.682	0.39	3.44143e-11	BFA	alpha											ANXA5	1.42632e-10	0.448505	0.971	0.955	2.88073e-06	CM	alpha
RPL35	2.53831e-48	0.672653	1	1	5.12662e-44	BFA	alpha											PSMC1	1.42772e-10	0.494761	0.801	0.623	2.88357e-06	CM	alpha
IMMT	9.78489e-15	0.67244	0.768	0.561	1.97625e-10	BFA	alpha											NT5C	1.43759e-10	0.512869	0.732	0.534	2.9035e-06	CM	alpha
ZRANB1	5.82443e-16	0.672041	0.619	0.309	1.17636e-11	BFA	alpha											GSPT1	1.45554e-10	0.58854	0.768	0.596	2.93975e-06	CM	alpha
RSBN1	8.62907e-14	0.671652	0.656	0.399	1.74281e-09	BFA	alpha											NDUFB2	1.57941e-10	-0.351763	0.982	0.996	3.18994e-06	CM	alpha
FBXL17	1.37573e-14	0.671432	0.645	0.377	2.77856e-10	BFA	alpha											TMEM25	1.59548e-10	-0.403549	0.145	0.386	3.22239e-06	CM	alpha
MORF4L1	1.22894e-37	0.671232	1	1	2.48209e-33	BFA	alpha											GCGR	1.60373e-10	0.522057	0.214	0.022	3.23904e-06	CM	alpha
ULK1	9.3995e-19	0.670674	0.587	0.238	1.89842e-14	BFA	alpha											AKAP12	1.76885e-10	-0.40654	0.098	0.327	3.57255e-06	CM	alpha
BRD2	3.9127e-20	0.669692	0.905	0.767	7.90248e-16	BFA	alpha											PWAR6	1.80229e-10	-0.445128	0.138	0.377	3.64008e-06	CM	alpha
EXOSC6	1.07891e-13	0.669318	0.668	0.422	2.17908e-09	BFA	alpha											ST3GAL5	1.81377e-10	-0.345099	0.083	0.305	3.66327e-06	CM	alpha
ATG4B	2.14628e-15	0.669096	0.673	0.408	4.33485e-11	BFA	alpha											ARVCF	1.84756e-10	-0.385417	0.225	0.493	3.73152e-06	CM	alpha
ARFGAP3	8.333e-18	0.668555	0.857	0.695	1.68302e-13	BFA	alpha											KRTCAP3	1.92885e-10	0.581419	0.67	0.457	3.89569e-06	CM	alpha
PBRM1	1.35852e-15	0.668172	0.711	0.435	2.7438e-11	BFA	alpha											OGFR	2.04409e-10	0.459452	0.467	0.206	4.12844e-06	CM	alpha
HNRNPR	1.63214e-21	0.668064	0.937	0.785	3.29644e-17	BFA	alpha											CD46	2.09134e-10	-0.467872	0.946	0.973	4.22388e-06	CM	alpha
RPP14	1.60278e-20	0.667477	0.458	0.099	3.23714e-16	BFA	alpha											GJD2	2.10041e-10	-0.297465	0.029	0.206	4.24221e-06	CM	alpha
TBL2	4.09645e-21	0.667205	0.676	0.296	8.27361e-17	BFA	alpha											KLF6	2.16484e-10	0.885883	0.721	0.52	4.37232e-06	CM	alpha
KHDRBS1	8.65646e-18	0.667058	0.905	0.749	1.74834e-13	BFA	alpha											NKX2-2	2.19489e-10	-0.588569	0.478	0.695	4.43302e-06	CM	alpha
MAGT1	9.03243e-14	0.666776	0.668	0.399	1.82428e-09	BFA	alpha											KCTD13	2.25149e-10	-0.40426	0.192	0.439	4.54733e-06	CM	alpha
TBL3	1.23012e-17	0.666539	0.567	0.233	2.48447e-13	BFA	alpha											GTF3C6	2.31271e-10	0.525804	0.837	0.713	4.67098e-06	CM	alpha
REEP4	9.75499e-16	0.666407	0.782	0.561	1.97021e-11	BFA	alpha											DERL1	2.40067e-10	0.527475	0.75	0.543	4.84863e-06	CM	alpha
TRIM23	3.25746e-17	0.665897	0.59	0.251	6.57909e-13	BFA	alpha											ST18	2.40605e-10	-0.562302	0.315	0.556	4.8595e-06	CM	alpha
POLR3E	5.53544e-20	0.665621	0.605	0.233	1.11799e-15	BFA	alpha											CRABP2	2.48586e-10	0.683098	0.254	0.049	5.0207e-06	CM	alpha
ATL2	2.1942e-18	0.664938	0.524	0.175	4.43162e-14	BFA	alpha											ENTPD2	2.57078e-10	-0.352019	0.138	0.381	5.1922e-06	CM	alpha
USP15	1.83674e-16	0.664542	0.722	0.43	3.70966e-12	BFA	alpha											AC116614.1	2.66192e-10	-0.345718	0.083	0.296	5.37629e-06	CM	alpha
FAM179B	1.4135e-20	0.664405	0.596	0.224	2.85485e-16	BFA	alpha											SDAD1	2.67656e-10	0.525914	0.558	0.314	5.40584e-06	CM	alpha
NSUN5	3.84101e-16	0.664385	0.61	0.309	7.7577e-12	BFA	alpha											BTN3A2	2.67902e-10	0.255708	0.174	0.004	5.41081e-06	CM	alpha
ZNF787	1.30134e-18	0.664	0.619	0.269	2.62831e-14	BFA	alpha											CBFA2T2	2.69032e-10	-0.457201	0.25	0.507	5.43364e-06	CM	alpha
USP8	9.84653e-15	0.663582	0.736	0.466	1.9887e-10	BFA	alpha											SPAG1	2.72218e-10	0.373365	0.333	0.099	5.49799e-06	CM	alpha
RBKS	2.02921e-17	0.663145	0.444	0.117	4.0984e-13	BFA	alpha											GRSF1	2.75133e-10	-0.53495	0.736	0.852	5.55686e-06	CM	alpha
SLC35A4	3.896e-15	0.662033	0.567	0.278	7.86876e-11	BFA	alpha											DDX60L	2.84819e-10	0.525356	0.46	0.206	5.75249e-06	CM	alpha
TUBB	4.53965e-21	0.661911	0.974	0.906	9.16872e-17	BFA	alpha											ATG3	2.96577e-10	0.472919	0.793	0.583	5.98996e-06	CM	alpha
TMEM223	1.23028e-14	0.661782	0.676	0.404	2.48479e-10	BFA	alpha											TMEM178B	3.14704e-10	-0.483067	0.21	0.462	6.35607e-06	CM	alpha
TPMT	1.05419e-18	0.661772	0.688	0.332	2.12914e-14	BFA	alpha											FAS	3.27777e-10	0.39233	0.217	0.027	6.62011e-06	CM	alpha
METTL23	1.56749e-16	0.66134	0.785	0.596	3.16587e-12	BFA	alpha											SLC29A1	3.33602e-10	-0.494038	0.344	0.596	6.73776e-06	CM	alpha
NONO	5.56402e-19	0.659988	0.885	0.798	1.12376e-14	BFA	alpha											TMEM145	3.34783e-10	-0.354776	0.08	0.291	6.7616e-06	CM	alpha
THRAP3	3.1226e-20	0.659594	0.874	0.704	6.30672e-16	BFA	alpha											NUCKS1	3.37407e-10	-0.497102	0.888	0.96	6.8146e-06	CM	alpha
AARS	3.50771e-09	0.659125	0.708	0.605	7.08451e-05	BFA	alpha											CTSD	3.42918e-10	-0.518922	0.822	0.91	6.92591e-06	CM	alpha
DUS1L	1.49076e-15	0.658955	0.802	0.641	3.01089e-11	BFA	alpha											ADCY7	3.44783e-10	-0.272374	0.043	0.233	6.96359e-06	CM	alpha
LSM10	1.08623e-15	0.658501	0.736	0.493	2.19385e-11	BFA	alpha											TRAPPC6A	3.44962e-10	-0.449211	0.359	0.637	6.96719e-06	CM	alpha
CRK	3.44199e-18	0.658346	0.656	0.314	6.95178e-14	BFA	alpha											SOCS2-AS1	3.45129e-10	0.360966	0.217	0.027	6.97057e-06	CM	alpha
STK11	3.88673e-15	0.657387	0.673	0.395	7.85002e-11	BFA	alpha											PA2G4	3.47942e-10	0.44191	0.906	0.78	7.02738e-06	CM	alpha
RPL31	4.12209e-24	0.656833	1	0.955	8.32539e-20	BFA	alpha											CCT3	3.50816e-10	0.444801	0.971	0.955	7.08543e-06	CM	alpha
UNC50	1.31147e-12	0.656817	0.728	0.601	2.64877e-08	BFA	alpha											MRPL32	3.5816e-10	0.467944	0.743	0.489	7.23376e-06	CM	alpha
NABP2	2.82802e-17	0.656129	0.625	0.3	5.71175e-13	BFA	alpha											DST	3.63048e-10	0.736884	0.902	0.839	7.33248e-06	CM	alpha
GOT2	7.51971e-18	0.655607	0.616	0.269	1.51876e-13	BFA	alpha											SGSM1	3.75535e-10	-0.397421	0.163	0.404	7.58468e-06	CM	alpha
MBD1	1.44644e-18	0.655472	0.619	0.265	2.92137e-14	BFA	alpha											SLC8A2	3.95031e-10	-0.335281	0.112	0.341	7.97845e-06	CM	alpha
C19orf70	4.36485e-26	0.654436	0.977	0.942	8.81568e-22	BFA	alpha											CTAGE5	4.08375e-10	-0.47755	0.38	0.619	8.24794e-06	CM	alpha
PGAM5	3.23812e-22	0.654301	0.476	0.094	6.54004e-18	BFA	alpha											KCNMB2	4.20811e-10	-0.442624	0.25	0.502	8.49912e-06	CM	alpha
TMEM11	1.35431e-14	0.65377	0.67	0.426	2.7353e-10	BFA	alpha											PUM2	4.25844e-10	-0.429063	0.236	0.484	8.60078e-06	CM	alpha
UBE2J1	1.72631e-13	0.653271	0.736	0.574	3.48663e-09	BFA	alpha											SMIM22	4.33239e-10	0.533341	0.938	0.852	8.75014e-06	CM	alpha
AKAP11	1.34581e-14	0.651959	0.808	0.637	2.71814e-10	BFA	alpha											GRIA2	4.4057e-10	-0.380961	0.149	0.39	8.89819e-06	CM	alpha
ZRSR2	2.6359e-18	0.651681	0.504	0.157	5.32373e-14	BFA	alpha											AC009133.12	4.41018e-10	0.273038	0.17	0.004	8.90724e-06	CM	alpha
CIAO1	3.70644e-15	0.651427	0.682	0.417	7.4859e-11	BFA	alpha											CRADD	4.4557e-10	0.519338	0.377	0.139	8.99918e-06	CM	alpha
SRRM2	1.12207e-24	0.651294	0.98	0.96	2.26625e-20	BFA	alpha											UBE2QL1	4.49745e-10	-0.320336	0.159	0.417	9.0835e-06	CM	alpha
MRPS12	2.51387e-15	0.651222	0.688	0.444	5.07726e-11	BFA	alpha											UBR3	4.55734e-10	-0.440423	0.239	0.502	9.20445e-06	CM	alpha
XRN2	6.86997e-14	0.6504	0.685	0.444	1.38753e-09	BFA	alpha											ECE1	4.66404e-10	0.517819	0.649	0.386	9.41995e-06	CM	alpha
RTFDC1	1.02794e-18	0.650341	0.883	0.682	2.07614e-14	BFA	alpha											PTS	4.96402e-10	-0.462058	0.572	0.789	1.00258e-05	CM	alpha
E2F4	6.35364e-16	0.649802	0.593	0.278	1.28324e-11	BFA	alpha											HDLBP	5.01492e-10	-0.325754	0.804	0.946	1.01286e-05	CM	alpha
PARN	8.09805e-15	0.649458	0.539	0.238	1.63556e-10	BFA	alpha											RPARP-AS1	5.20945e-10	-0.336521	0.199	0.457	1.05215e-05	CM	alpha
PSMD4	1.59648e-19	0.649273	0.871	0.677	3.2244e-15	BFA	alpha											EPHA4	5.23839e-10	-0.312696	0.025	0.193	1.058e-05	CM	alpha
SEPHS2	1.91408e-15	0.649156	0.791	0.565	3.86587e-11	BFA	alpha											TRAK1	5.28346e-10	-0.46365	0.312	0.565	1.0671e-05	CM	alpha
SUGT1	6.6622e-17	0.64906	0.822	0.682	1.34556e-12	BFA	alpha											C16orf45	5.30701e-10	0.600671	0.783	0.605	1.07186e-05	CM	alpha
CSNK2A1	6.22935e-15	0.648709	0.794	0.623	1.25814e-10	BFA	alpha											NDUFA4	5.56053e-10	0.440786	0.913	0.87	1.12306e-05	CM	alpha
RPA2	2.60935e-16	0.648706	0.725	0.448	5.27011e-12	BFA	alpha											STX3	5.59383e-10	-0.458405	0.243	0.484	1.12978e-05	CM	alpha
SLC25A39	1.02172e-19	0.648668	0.948	0.874	2.06356e-15	BFA	alpha											TMEM176A	5.62254e-10	-0.364465	0.971	1	1.13558e-05	CM	alpha
TXNL4B	3.70739e-21	0.648623	0.47	0.094	7.48781e-17	BFA	alpha											ABHD5	5.69033e-10	0.407145	0.384	0.135	1.14928e-05	CM	alpha
EEF1E1	3.06889e-14	0.6482	0.668	0.448	6.19823e-10	BFA	alpha											NANS	5.71552e-10	0.46925	0.583	0.309	1.15436e-05	CM	alpha
UBN2	1.43809e-15	0.648166	0.67	0.39	2.9045e-11	BFA	alpha											SCAMP1	5.76047e-10	-0.45128	0.471	0.695	1.16344e-05	CM	alpha
MXD4	2.37499e-15	0.648133	0.782	0.565	4.79677e-11	BFA	alpha											EFHD2	5.86024e-10	0.544234	0.779	0.565	1.18359e-05	CM	alpha
ATP13A1	3.21165e-12	0.64804	0.628	0.408	6.48657e-08	BFA	alpha											SNHG18	5.91914e-10	-0.374934	0.167	0.417	1.19549e-05	CM	alpha
AKAP17A	1.85992e-16	0.646986	0.613	0.3	3.75648e-12	BFA	alpha											ACTR10	5.93123e-10	0.487678	0.88	0.753	1.19793e-05	CM	alpha
ZSWIM8	1.85615e-15	0.646687	0.67	0.377	3.74887e-11	BFA	alpha											H2AFJ	5.98947e-10	-0.32962	0.971	1	1.20969e-05	CM	alpha
DDT	4.6492e-19	0.646437	0.894	0.735	9.38999e-15	BFA	alpha											CCT8	6.49364e-10	0.453188	0.859	0.709	1.31152e-05	CM	alpha
EPB41	2.44773e-18	0.646401	0.613	0.251	4.94368e-14	BFA	alpha											TTF2	6.5057e-10	0.30797	0.239	0.04	1.31396e-05	CM	alpha
CLCN7	3.39984e-18	0.646268	0.513	0.161	6.86665e-14	BFA	alpha											TMEM80	6.54983e-10	-0.397039	0.308	0.57	1.32287e-05	CM	alpha
PIK3C2A	3.69841e-15	0.645643	0.656	0.363	7.46968e-11	BFA	alpha											LINC00963	6.58332e-10	0.526858	0.478	0.233	1.32963e-05	CM	alpha
GGNBP2	6.11312e-15	0.645358	0.788	0.561	1.23467e-10	BFA	alpha											ANKRD13D	6.64983e-10	-0.452603	0.232	0.475	1.34307e-05	CM	alpha
RAB5A	4.27029e-15	0.64509	0.719	0.457	8.6247e-11	BFA	alpha											CKLF	7.21602e-10	0.681292	0.674	0.471	1.45742e-05	CM	alpha
SYT13	7.5219e-15	0.644799	0.605	0.309	1.5192e-10	BFA	alpha											ALDH2	7.50056e-10	-0.411813	0.428	0.673	1.51489e-05	CM	alpha
PAPOLA	7.09162e-18	0.64456	0.948	0.888	1.4323e-13	BFA	alpha											GIPR	7.57165e-10	-0.431715	0.17	0.413	1.52925e-05	CM	alpha
TTC14	6.28376e-13	0.644036	0.676	0.417	1.26913e-08	BFA	alpha											PARP12	7.59512e-10	0.433547	0.435	0.184	1.53399e-05	CM	alpha
LYSMD3	6.64487e-18	0.644013	0.576	0.229	1.34206e-13	BFA	alpha											IL6ST	7.76354e-10	0.646027	0.732	0.525	1.568e-05	CM	alpha
SIDT2	3.58145e-18	0.643772	0.596	0.238	7.23346e-14	BFA	alpha											LAMTOR4	7.99479e-10	-0.377334	0.935	0.96	1.61471e-05	CM	alpha
ZER1	1.82982e-17	0.643543	0.585	0.229	3.6957e-13	BFA	alpha											SLC2A11	8.03562e-10	-0.37279	0.094	0.305	1.62295e-05	CM	alpha
PGK1	9.44685e-21	0.642927	0.963	0.897	1.90798e-16	BFA	alpha											RHOG	8.0552e-10	0.517209	0.504	0.256	1.62691e-05	CM	alpha
KMT2C	1.86847e-14	0.642659	0.814	0.619	3.77375e-10	BFA	alpha											LMBRD1	8.44432e-10	-0.541945	0.507	0.695	1.7055e-05	CM	alpha
ENTPD6	4.04473e-16	0.642335	0.665	0.345	8.16915e-12	BFA	alpha											RBX1	8.45304e-10	0.332922	0.982	0.991	1.70726e-05	CM	alpha
LAMP1	1.75797e-21	0.642094	0.98	0.946	3.55057e-17	BFA	alpha											GDE1	8.47722e-10	0.6621	0.543	0.318	1.71215e-05	CM	alpha
NECAP1	1.28574e-15	0.641619	0.602	0.3	2.59681e-11	BFA	alpha											SERPINB9	8.54878e-10	0.325836	0.25	0.049	1.7266e-05	CM	alpha
MAGOHB	1.65653e-15	0.641448	0.605	0.296	3.3457e-11	BFA	alpha											ADNP	8.66293e-10	-0.397262	0.308	0.57	1.74965e-05	CM	alpha
PDAP1	1.27415e-18	0.640698	0.911	0.807	2.57341e-14	BFA	alpha											KCNIP1	8.67923e-10	-0.325945	0.112	0.336	1.75294e-05	CM	alpha
RPL13	8.22457e-59	0.640093	1	1	1.66112e-54	BFA	alpha											C14orf2	8.84742e-10	-0.349962	0.986	0.996	1.78691e-05	CM	alpha
SEC23B	1.06067e-13	0.638893	0.642	0.386	2.14223e-09	BFA	alpha											AP006621.5	8.85446e-10	-0.277463	0.051	0.238	1.78833e-05	CM	alpha
UPF3B	1.67215e-15	0.638726	0.573	0.26	3.37724e-11	BFA	alpha											MR1	9.04755e-10	0.424234	0.478	0.229	1.82733e-05	CM	alpha
ADAM17	1.27597e-14	0.638698	0.527	0.242	2.57708e-10	BFA	alpha											AC013394.2	9.15759e-10	0.508111	0.855	0.762	1.84956e-05	CM	alpha
DRG1	3.83283e-15	0.638052	0.688	0.399	7.74118e-11	BFA	alpha											SMARCA2	9.76423e-10	-0.457463	0.667	0.83	1.97208e-05	CM	alpha
GNL1	1.80091e-14	0.638001	0.734	0.534	3.6373e-10	BFA	alpha											INPP1	9.77057e-10	0.566059	0.598	0.359	1.97336e-05	CM	alpha
HID1	1.48619e-14	0.63761	0.63	0.354	3.00166e-10	BFA	alpha											EPS8L2	9.90987e-10	-0.476089	0.554	0.758	2.0015e-05	CM	alpha
EIF2B4	7.13781e-15	0.637519	0.53	0.233	1.44162e-10	BFA	alpha											KIF1A	9.96722e-10	-0.480798	0.717	0.857	2.01308e-05	CM	alpha
MPHOSPH8	5.35368e-17	0.637406	0.888	0.767	1.08128e-12	BFA	alpha											TNS3	9.99326e-10	0.53164	0.565	0.341	2.01834e-05	CM	alpha
ZNF140	3.32671e-19	0.636751	0.547	0.193	6.71896e-15	BFA	alpha											RP11-410L14.2	1.02411e-09	-0.380094	0.167	0.404	2.06839e-05	CM	alpha
UBXN11	2.11931e-20	0.636751	0.427	0.072	4.28037e-16	BFA	alpha											INO80	1.0346e-09	0.384253	0.446	0.193	2.08959e-05	CM	alpha
CIRBP	7.29663e-19	0.636564	1	0.982	1.4737e-14	BFA	alpha											CCDC125	1.04413e-09	0.349746	0.438	0.179	2.10883e-05	CM	alpha
IQGAP1	1.92171e-14	0.636518	0.739	0.525	3.88128e-10	BFA	alpha											DICER1-AS1	1.0806e-09	-0.365251	0.134	0.363	2.18248e-05	CM	alpha
SRSF10	2.61533e-18	0.636442	0.934	0.758	5.28219e-14	BFA	alpha											PIGT	1.08699e-09	-0.502881	0.83	0.928	2.1954e-05	CM	alpha
PSMB7	2.95268e-20	0.635996	0.937	0.803	5.96353e-16	BFA	alpha											SERPINB7	1.09153e-09	1.00928	0.207	0.027	2.20456e-05	CM	alpha
NIFK	3.21826e-15	0.635974	0.642	0.354	6.49992e-11	BFA	alpha											CDIP1	1.1104e-09	-0.458949	0.402	0.632	2.24267e-05	CM	alpha
NCBP2-AS2	2.73108e-16	0.635304	0.734	0.448	5.51596e-12	BFA	alpha											BTF3	1.11652e-09	0.315765	0.996	1	2.25503e-05	CM	alpha
UBE2J2	2.32297e-14	0.634911	0.665	0.399	4.6917e-10	BFA	alpha											CHMP2B	1.11661e-09	0.505581	0.779	0.578	2.25522e-05	CM	alpha
REXO4	2.59575e-16	0.634211	0.585	0.26	5.24263e-12	BFA	alpha											DLD	1.12188e-09	0.497916	0.63	0.399	2.26585e-05	CM	alpha
CHP1	1.7974e-15	0.634161	0.702	0.422	3.6302e-11	BFA	alpha											TSPAN14	1.12634e-09	-0.32624	0.094	0.309	2.27486e-05	CM	alpha
COX19	2.56681e-13	0.634161	0.668	0.413	5.18419e-09	BFA	alpha											GIT1	1.14398e-09	-0.371377	0.174	0.413	2.3105e-05	CM	alpha
TUG1	3.45035e-15	0.634156	0.722	0.462	6.96866e-11	BFA	alpha											SLC25A28	1.14675e-09	0.44213	0.5	0.247	2.3161e-05	CM	alpha
PAFAH1B2	7.78422e-14	0.633925	0.748	0.556	1.57218e-09	BFA	alpha											SNRPA1	1.17174e-09	0.481085	0.659	0.417	2.36657e-05	CM	alpha
MOB2	1.42994e-13	0.633424	0.636	0.377	2.88805e-09	BFA	alpha											ST6GALNAC6	1.17826e-09	-0.364552	0.159	0.39	2.37974e-05	CM	alpha
ENY2	3.08183e-18	0.633076	0.923	0.852	6.22436e-14	BFA	alpha											MRPS34	1.2008e-09	-0.387741	0.656	0.897	2.42525e-05	CM	alpha
FEM1B	3.74173e-13	0.632156	0.645	0.39	7.55716e-09	BFA	alpha											HSPA8	1.21161e-09	0.386405	1	0.996	2.4471e-05	CM	alpha
PTPN4	5.94789e-15	0.631652	0.57	0.26	1.20129e-10	BFA	alpha											UQCRC1	1.23223e-09	-0.462302	0.522	0.731	2.48874e-05	CM	alpha
MRPL52	7.48412e-15	0.630852	0.785	0.646	1.51157e-10	BFA	alpha											IFI27L1	1.25115e-09	-0.527646	0.504	0.686	2.52696e-05	CM	alpha
ING4	4.45994e-17	0.630735	0.587	0.26	9.00775e-13	BFA	alpha											SLC3A2	1.28503e-09	-0.386638	0.92	0.982	2.59538e-05	CM	alpha
ZZEF1	7.15463e-18	0.630657	0.576	0.238	1.44502e-13	BFA	alpha											YPEL3	1.32255e-09	-0.480311	0.424	0.659	2.67116e-05	CM	alpha
HIPK1	1.06128e-11	0.630073	0.645	0.408	2.14347e-07	BFA	alpha											CARS	1.33004e-09	0.454088	0.475	0.224	2.68628e-05	CM	alpha
HSPH1	8.09626e-11	0.630053	0.699	0.534	1.6352e-06	BFA	alpha											BTBD11	1.33978e-09	-0.335549	0.094	0.305	2.70596e-05	CM	alpha
MVB12A	1.42565e-15	0.629907	0.507	0.193	2.87939e-11	BFA	alpha											TAGLN3	1.3645e-09	-0.371091	0.221	0.48	2.75588e-05	CM	alpha
SNRPA1	1.36724e-12	0.629627	0.636	0.417	2.76141e-08	BFA	alpha											ETFB	1.38778e-09	-0.417939	0.822	0.942	2.80291e-05	CM	alpha
UBE2G2	8.09686e-14	0.629618	0.702	0.453	1.63532e-09	BFA	alpha											MAPK8	1.39411e-09	0.49897	0.413	0.179	2.81569e-05	CM	alpha
SEC24C	3.43045e-14	0.629546	0.642	0.368	6.92849e-10	BFA	alpha											MESDC1	1.42746e-09	0.342318	0.326	0.103	2.88304e-05	CM	alpha
PLEKHB2	7.34791e-16	0.629451	0.837	0.717	1.48406e-11	BFA	alpha											PPIB	1.42755e-09	0.408556	1	0.991	2.88321e-05	CM	alpha
FAM91A1	2.45078e-14	0.629248	0.599	0.314	4.94984e-10	BFA	alpha											ANKRD36C	1.44234e-09	1.26174	0.399	0.184	2.91309e-05	CM	alpha
CLIP1	7.04849e-13	0.629095	0.639	0.408	1.42358e-08	BFA	alpha											C12orf65	1.45527e-09	0.464674	0.674	0.422	2.93921e-05	CM	alpha
MAP3K2	3.66039e-14	0.629067	0.799	0.61	7.39289e-10	BFA	alpha											TRAF3IP2	1.47104e-09	0.459781	0.431	0.193	2.97107e-05	CM	alpha
NUFIP2	1.44259e-10	0.628958	0.731	0.583	2.91361e-06	BFA	alpha											PKM	1.48433e-09	-0.406428	0.971	0.996	2.99789e-05	CM	alpha
DDX3X	3.94547e-17	0.628951	0.868	0.722	7.96866e-13	BFA	alpha											PDZD2	1.49379e-09	-0.340256	0.105	0.318	3.01701e-05	CM	alpha
ZBTB21	2.233e-15	0.628574	0.539	0.215	4.50999e-11	BFA	alpha											CA8	1.50601e-09	0.625476	0.558	0.345	3.04169e-05	CM	alpha
TYW3	1.12719e-10	0.628334	0.642	0.448	2.27658e-06	BFA	alpha											COL27A1	1.52355e-09	-0.433749	0.351	0.592	3.0771e-05	CM	alpha
UBQLN1	1.87619e-15	0.627577	0.759	0.525	3.78934e-11	BFA	alpha											HIVEP1	1.5851e-09	0.37797	0.384	0.143	3.20142e-05	CM	alpha
TOMM70A	2.26841e-14	0.627528	0.696	0.435	4.5815e-10	BFA	alpha											C4orf3	1.59176e-09	0.447147	0.957	0.946	3.21487e-05	CM	alpha
SLC25A28	3.76643e-16	0.627516	0.567	0.247	7.60706e-12	BFA	alpha											FAM171A2	1.59381e-09	-0.262142	0.047	0.229	3.21902e-05	CM	alpha
MFSD1	1.52889e-15	0.626991	0.639	0.327	3.0879e-11	BFA	alpha											EPOR	1.63198e-09	-0.388148	0.174	0.408	3.29611e-05	CM	alpha
BAZ1B	1.31279e-14	0.626835	0.736	0.475	2.65145e-10	BFA	alpha											LAPTM4B	1.65629e-09	-0.507748	0.355	0.61	3.3452e-05	CM	alpha
SLC27A5	2.09881e-13	0.62641	0.679	0.435	4.23896e-09	BFA	alpha											RGS11	1.71327e-09	-0.356086	0.134	0.363	3.46029e-05	CM	alpha
ACO2	4.68245e-14	0.626154	0.768	0.547	9.45713e-10	BFA	alpha											ASCC3	1.73745e-09	0.473805	0.685	0.475	3.50913e-05	CM	alpha
EIF6	9.19092e-18	0.625982	0.851	0.655	1.85629e-13	BFA	alpha											PDK4	1.75545e-09	-0.308348	0.435	0.682	3.54548e-05	CM	alpha
C16orf91	1.39906e-15	0.62582	0.57	0.269	2.82568e-11	BFA	alpha											GPX2	1.77922e-09	0.775731	0.391	0.161	3.59349e-05	CM	alpha
CCDC59	1.11906e-13	0.625795	0.636	0.35	2.26018e-09	BFA	alpha											ATP9A	1.82873e-09	-0.540824	0.543	0.722	3.69349e-05	CM	alpha
BFAR	4.58397e-15	0.625363	0.653	0.368	9.25824e-11	BFA	alpha											MAPRE3	1.91068e-09	-0.458789	0.536	0.735	3.85899e-05	CM	alpha
YES1	4.84744e-13	0.624713	0.567	0.3	9.79037e-09	BFA	alpha											ETNK2	1.96759e-09	-0.400996	0.217	0.453	3.97395e-05	CM	alpha
KLHDC2	9.26668e-16	0.623424	0.871	0.717	1.87159e-11	BFA	alpha											ARL1	2.01185e-09	0.445547	0.924	0.848	4.06333e-05	CM	alpha
TMEM70	1.00949e-12	0.623183	0.625	0.39	2.03886e-08	BFA	alpha											CACNA1D	2.02296e-09	-0.382199	0.279	0.529	4.08578e-05	CM	alpha
TMEM198	3.69712e-18	0.623056	0.607	0.274	7.46707e-14	BFA	alpha											CD83	2.06097e-09	0.859025	0.275	0.072	4.16254e-05	CM	alpha
BOD1	8.37602e-15	0.622595	0.716	0.466	1.6917e-10	BFA	alpha											MYEOV2	2.12266e-09	-0.370334	0.92	0.978	4.28715e-05	CM	alpha
DPM1	4.20615e-15	0.622584	0.553	0.247	8.49516e-11	BFA	alpha											SLC46A1	2.18363e-09	-0.25261	0.047	0.229	4.41028e-05	CM	alpha
NFX1	1.31899e-17	0.622212	0.596	0.251	2.66396e-13	BFA	alpha											IGF1R	2.22113e-09	-0.550062	0.341	0.552	4.48602e-05	CM	alpha
SRSF1	5.37428e-15	0.622038	0.834	0.673	1.08544e-10	BFA	alpha											CLNK	2.33629e-09	0.31514	0.178	0.013	4.71861e-05	CM	alpha
PREB	1.0908e-16	0.621922	0.559	0.229	2.20309e-12	BFA	alpha											SLC27A5	2.45101e-09	-0.328324	0.188	0.435	4.95031e-05	CM	alpha
SERPINB6	1.74087e-18	0.621852	0.928	0.852	3.51604e-14	BFA	alpha											ARPC2	2.48865e-09	0.433876	0.986	0.969	5.02634e-05	CM	alpha
ELAVL1	2.29734e-14	0.620809	0.702	0.448	4.63993e-10	BFA	alpha											IFNAR2	2.57562e-09	0.396075	0.435	0.193	5.20198e-05	CM	alpha
PCLO	8.32835e-13	0.620569	0.811	0.673	1.68208e-08	BFA	alpha											PPP2R2B	2.69534e-09	0.910956	0.601	0.413	5.44377e-05	CM	alpha
ZNF37A	5.15574e-14	0.62045	0.702	0.435	1.0413e-09	BFA	alpha											SSBP4	2.69934e-09	-0.395378	0.797	0.906	5.45186e-05	CM	alpha
TRAPPC10	3.16906e-14	0.620418	0.579	0.278	6.40056e-10	BFA	alpha											SUN1	2.72156e-09	-0.420634	0.315	0.556	5.49674e-05	CM	alpha
HEATR2	5.37893e-19	0.620161	0.479	0.126	1.08638e-14	BFA	alpha											SRSF7	2.74079e-09	0.571103	0.902	0.816	5.53557e-05	CM	alpha
FNDC3A	6.42422e-17	0.620121	0.894	0.825	1.2975e-12	BFA	alpha											LMAN2	2.78278e-09	0.430499	0.935	0.861	5.62037e-05	CM	alpha
CLDN7	5.2248e-13	0.61986	0.966	0.924	1.05525e-08	BFA	alpha											B3GNT5	2.9748e-09	0.496233	0.246	0.054	6.0082e-05	CM	alpha
SLC7A11	1.89253e-22	0.61952	0.352	0.004	3.82233e-18	BFA	alpha											GJA4	3.03351e-09	0.873705	0.156	0.004	6.12678e-05	CM	alpha
CNTRL	6.48245e-16	0.619501	0.501	0.184	1.30926e-11	BFA	alpha											RHBDD2	3.03739e-09	-0.440429	0.685	0.83	6.13463e-05	CM	alpha
RPS15A	1.65796e-41	0.619233	1	1	3.34857e-37	BFA	alpha											HTR1F	3.09692e-09	-0.379549	0.123	0.336	6.25485e-05	CM	alpha
PAF1	1.12544e-17	0.6187	0.679	0.368	2.27304e-13	BFA	alpha											DERL2	3.17028e-09	0.462256	0.692	0.462	6.40302e-05	CM	alpha
CACUL1	9.40702e-14	0.618347	0.799	0.641	1.89994e-09	BFA	alpha											CHIC2	3.23176e-09	0.378978	0.435	0.188	6.52719e-05	CM	alpha
CAPN7	5.49407e-12	0.617908	0.625	0.404	1.10964e-07	BFA	alpha											C12orf76	3.24456e-09	-0.446952	0.536	0.735	6.55303e-05	CM	alpha
EAF2	2.59943e-22	0.617358	0.438	0.063	5.25007e-18	BFA	alpha											NPEPPS	3.24795e-09	-0.505225	0.413	0.623	6.55989e-05	CM	alpha
SMAD5	2.35343e-15	0.616851	0.854	0.7	4.75323e-11	BFA	alpha											ZG16B	3.26037e-09	0.505192	0.174	0.013	6.58497e-05	CM	alpha
MKLN1	1.19739e-13	0.616515	0.668	0.39	2.41837e-09	BFA	alpha											CLGN	3.3299e-09	0.588475	0.576	0.354	6.72539e-05	CM	alpha
HSPA4	1.25112e-14	0.616361	0.819	0.637	2.52688e-10	BFA	alpha											DOCK10	3.39787e-09	0.351751	0.232	0.045	6.86268e-05	CM	alpha
TRAP1	7.44178e-13	0.615969	0.734	0.547	1.50302e-08	BFA	alpha											DNAJC7	3.45134e-09	0.485076	0.822	0.673	6.97067e-05	CM	alpha
C2CD2L	3.59642e-18	0.615964	0.521	0.166	7.26369e-14	BFA	alpha											ZNF358	3.48026e-09	-0.437933	0.351	0.592	7.02908e-05	CM	alpha
MAATS1	1.0162e-19	0.615873	0.453	0.099	2.05243e-15	BFA	alpha											HSP90B1	3.48539e-09	0.479086	1	0.996	7.03945e-05	CM	alpha
IL17RC	8.77312e-13	0.615309	0.573	0.305	1.77191e-08	BFA	alpha											STOM	3.51819e-09	0.40387	0.272	0.072	7.10569e-05	CM	alpha
ATXN3	2.85546e-16	0.614941	0.628	0.3	5.76717e-12	BFA	alpha											LY96	3.65931e-09	0.332479	0.203	0.027	7.39071e-05	CM	alpha
WDFY2	4.70001e-14	0.614846	0.576	0.291	9.49261e-10	BFA	alpha											FAM200B	3.74564e-09	-0.455723	0.572	0.767	7.56508e-05	CM	alpha
KCTD20	6.34756e-16	0.613833	0.636	0.323	1.28202e-11	BFA	alpha											FN3K	3.783e-09	-0.344738	0.098	0.305	7.64053e-05	CM	alpha
RPS8	1.27222e-51	0.613192	1	1	2.5695e-47	BFA	alpha											EPG5	3.82703e-09	-0.44869	0.167	0.39	7.72946e-05	CM	alpha
SMEK2	4.80628e-15	0.612809	0.768	0.538	9.70725e-11	BFA	alpha											PTOV1	4.02914e-09	-0.422169	0.721	0.857	8.13765e-05	CM	alpha
CYLD	6.20514e-12	0.612809	0.708	0.511	1.25325e-07	BFA	alpha											MSRA	4.05282e-09	0.277338	0.286	0.076	8.18547e-05	CM	alpha
MFF	1.15988e-11	0.612779	0.748	0.655	2.34261e-07	BFA	alpha											ATOX1	4.07294e-09	0.404401	0.978	0.982	8.22612e-05	CM	alpha
DGCR6L	5.14449e-15	0.612098	0.725	0.484	1.03903e-10	BFA	alpha											GPAA1	4.3023e-09	-0.445292	0.761	0.857	8.68936e-05	CM	alpha
EHD4	4.78363e-22	0.611284	0.433	0.058	9.6615e-18	BFA	alpha											RELA	4.34316e-09	0.514038	0.522	0.287	8.77189e-05	CM	alpha
RPS27A	6.89422e-50	0.61127	1	1	1.39243e-45	BFA	alpha											SPTBN1	4.38732e-09	0.550229	0.638	0.426	8.86106e-05	CM	alpha
SRRT	1.62539e-14	0.611173	0.573	0.269	3.28281e-10	BFA	alpha											RND3	4.47344e-09	0.706506	0.279	0.076	9.03501e-05	CM	alpha
KDM2A	2.66561e-13	0.611115	0.596	0.323	5.38374e-09	BFA	alpha											PITPNC1	4.81894e-09	0.516277	0.576	0.345	9.73281e-05	CM	alpha
CSRP1	3.74716e-12	0.611092	0.788	0.619	7.56814e-08	BFA	alpha											STX4	4.83459e-09	0.474586	0.601	0.359	9.76443e-05	CM	alpha
FBL	1.07327e-12	0.610845	0.639	0.395	2.16768e-08	BFA	alpha											TNFRSF1A	4.86258e-09	0.460394	0.746	0.534	9.82095e-05	CM	alpha
NAA35	6.1202e-18	0.610762	0.544	0.188	1.2361e-13	BFA	alpha											TSC22D3	4.86723e-09	-0.430307	0.178	0.413	9.83034e-05	CM	alpha
TCEB2	4.97024e-33	0.610644	1	1	1.00384e-28	BFA	alpha											BBX	4.99228e-09	0.434378	0.888	0.731	0.000100829	CM	alpha
MAFG	9.06971e-12	0.609656	0.711	0.516	1.83181e-07	BFA	alpha											MRPS26	5.21209e-09	-0.382492	0.576	0.789	0.000105268	CM	alpha
MAP3K11	2.52406e-15	0.60889	0.639	0.314	5.09784e-11	BFA	alpha											ACTB	5.29633e-09	0.846924	1	0.996	0.00010697	CM	alpha
PLA2G12A	6.07051e-11	0.608411	0.779	0.65	1.22606e-06	BFA	alpha											CDC42	5.32589e-09	0.343769	0.989	0.964	0.000107567	CM	alpha
CEP57	1.10402e-11	0.608259	0.722	0.529	2.22978e-07	BFA	alpha											ISYNA1	5.60083e-09	-0.40716	0.457	0.704	0.00011312	CM	alpha
PRAF2	1.5526e-10	0.608171	0.673	0.502	3.13578e-06	BFA	alpha											KIF3B	5.623e-09	-0.512444	0.514	0.673	0.000113568	CM	alpha
CDKN1B	1.35326e-12	0.608018	0.573	0.309	2.73318e-08	BFA	alpha											TSPAN1	6.05652e-09	-0.427733	0.083	0.278	0.000122323	CM	alpha
TNFRSF14	8.26034e-10	0.607902	0.438	0.22	1.66834e-05	BFA	alpha											FBXO9	6.08123e-09	0.593574	0.768	0.664	0.000122823	CM	alpha
IDH3B	8.48844e-13	0.607573	0.67	0.426	1.71441e-08	BFA	alpha											RGS14	6.14375e-09	-0.360251	0.149	0.368	0.000124085	CM	alpha
FAM129B	3.63198e-15	0.607082	0.544	0.238	7.33551e-11	BFA	alpha											ZMIZ1	6.20574e-09	-0.367567	0.181	0.408	0.000125337	CM	alpha
L3MBTL2	7.0645e-15	0.607058	0.493	0.193	1.42682e-10	BFA	alpha											HMGCR	6.53536e-09	-0.372113	0.232	0.462	0.000131995	CM	alpha
BLOC1S6	4.66332e-11	0.606379	0.765	0.623	9.4185e-07	BFA	alpha											TFG	6.86852e-09	0.436195	0.815	0.65	0.000138724	CM	alpha
AHCTF1	2.71932e-12	0.606359	0.642	0.399	5.49222e-08	BFA	alpha											PARD6A	7.37681e-09	-0.392513	0.178	0.399	0.000148989	CM	alpha
CAMTA2	2.19282e-12	0.606143	0.527	0.269	4.42884e-08	BFA	alpha											RNF7	7.39204e-09	0.365952	0.949	0.91	0.000149297	CM	alpha
MRPS18B	5.20944e-14	0.605834	0.797	0.628	1.05215e-09	BFA	alpha											TFRC	7.4191e-09	0.441969	0.409	0.179	0.000149844	CM	alpha
LRRC73	8.53535e-14	0.60526	0.573	0.287	1.72388e-09	BFA	alpha											PTP4A3	7.80034e-09	0.864926	0.761	0.637	0.000157544	CM	alpha
SAMM50	5.81123e-13	0.604652	0.519	0.251	1.17369e-08	BFA	alpha											ASAH1	7.86554e-09	-0.330999	0.83	0.946	0.00015886	CM	alpha
SLC15A4	7.41413e-13	0.60436	0.53	0.274	1.49743e-08	BFA	alpha											NUDT9	8.00169e-09	0.522895	0.707	0.534	0.00016161	CM	alpha
RCN1	2.99204e-16	0.603262	0.931	0.857	6.04302e-12	BFA	alpha											ZNF189	8.13114e-09	-0.263977	0.08	0.274	0.000164225	CM	alpha
KLHDC3	3.97703e-12	0.602936	0.696	0.525	8.03241e-08	BFA	alpha											TRAPPC4	8.16227e-09	0.380359	0.895	0.834	0.000164853	CM	alpha
UQCRC2	3.99808e-14	0.602372	0.822	0.641	8.07492e-10	BFA	alpha											SRBD1	8.20614e-09	-0.408711	0.293	0.529	0.000165739	CM	alpha
TOP2B	2.73158e-14	0.601939	0.745	0.475	5.51696e-10	BFA	alpha											RP11-423H2.3	8.33839e-09	-0.352432	0.116	0.327	0.000168411	CM	alpha
RP11-345J4.5	7.21574e-13	0.600871	0.642	0.39	1.45736e-08	BFA	alpha											SLC2A4RG	8.44256e-09	-0.426164	0.246	0.475	0.000170514	CM	alpha
HNRNPUL2	3.53758e-13	0.600427	0.653	0.381	7.14485e-09	BFA	alpha											MAN1A1	8.46984e-09	-0.478679	0.779	0.892	0.000171065	CM	alpha
DCTN4	5.64541e-11	0.600405	0.696	0.493	1.1402e-06	BFA	alpha											TMEM160	8.48304e-09	-0.411039	0.696	0.812	0.000171332	CM	alpha
NFE2L2	4.13116e-17	0.600402	0.874	0.682	8.3437e-13	BFA	alpha											CDC37L1-AS1	8.59373e-09	-0.283213	0.072	0.26	0.000173568	CM	alpha
GMPPB	5.37982e-14	0.600147	0.625	0.336	1.08656e-09	BFA	alpha											NTRK2	8.65694e-09	0.49383	0.257	0.063	0.000174844	CM	alpha
PKN1	1.27929e-14	0.599143	0.834	0.691	2.58378e-10	BFA	alpha											MCOLN3	8.96496e-09	-0.388613	0.315	0.552	0.000181065	CM	alpha
ATP5A1	1.71799e-21	0.59905	0.983	0.942	3.46983e-17	BFA	alpha											RHOBTB3	9.26987e-09	-0.426358	0.75	0.892	0.000187224	CM	alpha
SLC35A2	1.11431e-14	0.598532	0.519	0.211	2.25057e-10	BFA	alpha											SOX13	9.5891e-09	-0.331393	0.091	0.283	0.000193671	CM	alpha
ATG12	2.365e-12	0.598477	0.642	0.404	4.77658e-08	BFA	alpha											SNX10	9.65528e-09	0.534726	0.33	0.121	0.000195008	CM	alpha
PELO	1.2189e-13	0.598147	0.599	0.305	2.4618e-09	BFA	alpha											OVGP1	9.7288e-09	0.34156	0.159	0.009	0.000196493	CM	alpha
UBR4	3.20039e-13	0.598053	0.756	0.529	6.46383e-09	BFA	alpha											OGT	9.86632e-09	-0.422291	0.341	0.592	0.00019927	CM	alpha
HIST1H4C	1.87116e-16	0.598049	0.989	0.951	3.77917e-12	BFA	alpha											FOXO1	1.00901e-08	-0.395514	0.33	0.57	0.000203789	CM	alpha
TUBGCP6	3.30768e-17	0.597859	0.539	0.197	6.68053e-13	BFA	alpha											GSN	1.01304e-08	0.615413	0.457	0.233	0.000204604	CM	alpha
MZF1	3.37849e-10	0.597486	0.65	0.457	6.82354e-06	BFA	alpha											CKMT1A	1.03542e-08	-0.298347	0.127	0.336	0.000209124	CM	alpha
URI1	1.33374e-13	0.597357	0.751	0.538	2.69376e-09	BFA	alpha											GRN	1.06651e-08	0.414307	0.986	0.987	0.000215403	CM	alpha
UBFD1	4.53611e-14	0.597128	0.593	0.305	9.16157e-10	BFA	alpha											NT5DC2	1.10274e-08	-0.334508	0.141	0.354	0.000222721	CM	alpha
SSR2	2.80704e-26	0.596118	1	0.996	5.66939e-22	BFA	alpha											USH1C	1.11579e-08	-0.423558	0.728	0.843	0.000225356	CM	alpha
COMMD6	9.26757e-25	0.595029	1	0.987	1.87177e-20	BFA	alpha											VDAC2	1.12265e-08	0.379683	0.938	0.888	0.000226742	CM	alpha
IDH3G	6.1282e-15	0.59494	0.808	0.623	1.23771e-10	BFA	alpha											CNBD2	1.13957e-08	-0.288259	0.08	0.269	0.000230159	CM	alpha
CDR2	5.16645e-16	0.594825	0.438	0.126	1.04347e-11	BFA	alpha											UCP2	1.14286e-08	-0.470738	0.257	0.502	0.000230823	CM	alpha
APOL6	3.13513e-13	0.594825	0.424	0.152	6.33202e-09	BFA	alpha											ITPR1	1.15181e-08	-0.523451	0.344	0.57	0.00023263	CM	alpha
C1orf52	6.30415e-14	0.594646	0.602	0.327	1.27325e-09	BFA	alpha											VPS26B	1.1683e-08	-0.422241	0.315	0.543	0.000235961	CM	alpha
LIG1	1.40042e-18	0.594608	0.487	0.139	2.82842e-14	BFA	alpha											UROS	1.16871e-08	-0.385503	0.623	0.812	0.000236044	CM	alpha
UQCRFS1	5.86722e-21	0.594139	0.989	0.96	1.185e-16	BFA	alpha											NIPSNAP1	1.21115e-08	-0.436908	0.315	0.543	0.000244616	CM	alpha
MRPL4	4.5668e-13	0.593767	0.742	0.538	9.22357e-09	BFA	alpha											TMCO3	1.2364e-08	-0.408388	0.428	0.659	0.000249716	CM	alpha
NOC2L	4.86974e-13	0.593603	0.61	0.341	9.83542e-09	BFA	alpha											TTC37	1.24411e-08	-0.430244	0.63	0.812	0.000251273	CM	alpha
SLC39A6	9.20462e-12	0.592956	0.716	0.529	1.85906e-07	BFA	alpha											TGFBR3L	1.25349e-08	-0.421796	0.178	0.395	0.000253167	CM	alpha
ATP6V0B	3.85622e-31	0.592416	1	1	7.7884e-27	BFA	alpha											FAM174B	1.26843e-08	-0.4717	0.254	0.471	0.000256184	CM	alpha
MCEE	1.6707e-11	0.592221	0.67	0.462	3.3743e-07	BFA	alpha											SESN2	1.32333e-08	-0.390087	0.268	0.507	0.000267273	CM	alpha
BEX2	4.86899e-21	0.592145	1	1	9.8339e-17	BFA	alpha											SLCO5A1	1.33988e-08	0.285677	0.199	0.031	0.000270616	CM	alpha
SRRM1	1.34628e-17	0.591998	0.943	0.843	2.71908e-13	BFA	alpha											NUCB2	1.34637e-08	0.401856	0.978	0.973	0.000271926	CM	alpha
MAGEF1	2.19831e-14	0.591739	0.754	0.511	4.43992e-10	BFA	alpha											IFIT5	1.35909e-08	0.416348	0.464	0.229	0.000274496	CM	alpha
MRPL18	1.07492e-14	0.591614	0.819	0.664	2.17102e-10	BFA	alpha											SCO2	1.36864e-08	0.443204	0.464	0.233	0.000276424	CM	alpha
CHCHD7	7.69956e-14	0.591067	0.734	0.52	1.55508e-09	BFA	alpha											LGALSL	1.37738e-08	-0.39291	0.123	0.323	0.00027819	CM	alpha
ORMDL1	1.67697e-18	0.590926	0.911	0.834	3.38698e-14	BFA	alpha											PPIC	1.38064e-08	0.349488	0.348	0.13	0.000278849	CM	alpha
EVI5	2.33792e-12	0.590856	0.708	0.489	4.7219e-08	BFA	alpha											DHX36	1.40305e-08	0.47453	0.801	0.668	0.000283373	CM	alpha
CCNB1IP1	1.77984e-12	0.590727	0.622	0.35	3.59475e-08	BFA	alpha											MIR155HG	1.40847e-08	1.27308	0.163	0.013	0.000284468	CM	alpha
TEX261	1.18628e-13	0.590715	0.596	0.318	2.39592e-09	BFA	alpha											CAMK2N2	1.41753e-08	-0.464558	0.359	0.574	0.000286299	CM	alpha
CYB561D2	6.53298e-14	0.590051	0.628	0.35	1.31947e-09	BFA	alpha											BCL9	1.42841e-08	-0.361902	0.12	0.323	0.000288496	CM	alpha
TIMM9	4.59721e-13	0.589613	0.668	0.404	9.28499e-09	BFA	alpha											MAP7D2	1.46394e-08	-0.347274	0.159	0.372	0.000295672	CM	alpha
PDXDC1	5.36135e-16	0.589574	0.894	0.762	1.08283e-11	BFA	alpha											TMEM134	1.50722e-08	-0.400503	0.348	0.565	0.000304413	CM	alpha
KIAA1033	3.05439e-11	0.589157	0.713	0.502	6.16896e-07	BFA	alpha											BTBD3	1.51665e-08	-0.412523	0.254	0.475	0.000306318	CM	alpha
TMEM104	8.94437e-19	0.589033	0.407	0.072	1.80649e-14	BFA	alpha											GPBP1	1.51815e-08	0.472838	0.906	0.807	0.000306621	CM	alpha
PRPF19	1.12012e-13	0.588626	0.613	0.336	2.2623e-09	BFA	alpha											MAP4	1.52608e-08	0.464322	0.659	0.426	0.000308221	CM	alpha
STAG1	5.25022e-14	0.588282	0.527	0.224	1.06039e-09	BFA	alpha											ABHD12	1.54234e-08	-0.460285	0.402	0.623	0.000311507	CM	alpha
PPFIA3	8.51535e-15	0.587851	0.665	0.359	1.71984e-10	BFA	alpha											WLS	1.54418e-08	-0.25646	0.036	0.193	0.000311877	CM	alpha
RB1CC1	3.27189e-10	0.587818	0.653	0.471	6.60823e-06	BFA	alpha											SCARB1	1.55473e-08	-0.293221	0.083	0.274	0.000314008	CM	alpha
C19orf43	4.91032e-19	0.587407	0.983	0.937	9.91737e-15	BFA	alpha											SORBS3	1.5668e-08	-0.395755	0.293	0.525	0.000316447	CM	alpha
RQCD1	5.52632e-13	0.587307	0.527	0.247	1.11615e-08	BFA	alpha											RNF144A	1.58219e-08	-0.25164	0.043	0.206	0.000319554	CM	alpha
SMPD4	1.54686e-13	0.586904	0.536	0.256	3.1242e-09	BFA	alpha											TLCD1	1.58489e-08	0.544464	0.518	0.318	0.0003201	CM	alpha
EXD2	8.24202e-17	0.586597	0.467	0.139	1.66464e-12	BFA	alpha											SBNO2	1.5901e-08	0.342433	0.359	0.139	0.000321153	CM	alpha
DYNC1I2	8.1331e-16	0.586057	0.865	0.668	1.64264e-11	BFA	alpha											DSTYK	1.65391e-08	-0.289923	0.152	0.377	0.00033404	CM	alpha
RB1	5.40902e-16	0.585763	0.602	0.278	1.09246e-11	BFA	alpha											LGALS3	1.67135e-08	0.50903	0.268	0.076	0.000337563	CM	alpha
ZFAND1	8.23061e-10	0.585763	0.702	0.57	1.66234e-05	BFA	alpha											LPPR1	1.71744e-08	-0.258381	0.072	0.256	0.000346872	CM	alpha
SF3A1	7.65148e-14	0.585719	0.616	0.332	1.54537e-09	BFA	alpha											SYCE1L	1.74774e-08	-0.287376	0.04	0.197	0.00035299	CM	alpha
PA2G4	8.07288e-14	0.585518	0.854	0.78	1.63048e-09	BFA	alpha											TMED4	1.7594e-08	-0.361929	0.899	0.978	0.000355347	CM	alpha
TRIM44	7.36857e-11	0.58532	0.728	0.583	1.48823e-06	BFA	alpha											PSCA	1.7835e-08	-0.260319	0.007	0.13	0.000360213	CM	alpha
HNRNPC	2.6442e-19	0.584987	0.971	0.955	5.34049e-15	BFA	alpha											SH3GLB1	1.78982e-08	0.534351	0.917	0.852	0.000361489	CM	alpha
MAGED2	5.32818e-20	0.584979	0.989	0.937	1.07613e-15	BFA	alpha											COX11	1.85143e-08	-0.423102	0.453	0.691	0.000373933	CM	alpha
TCEAL8	1.0134e-15	0.584576	0.894	0.744	2.04677e-11	BFA	alpha											KLF11	1.96455e-08	-0.36405	0.217	0.444	0.000396781	CM	alpha
RP11-206L10.9	1.62601e-15	0.584024	0.47	0.157	3.28405e-11	BFA	alpha											VRK2	1.96989e-08	0.31938	0.304	0.099	0.000397859	CM	alpha
SMYD5	3.27396e-18	0.583822	0.418	0.085	6.61242e-14	BFA	alpha											APBB1	1.98972e-08	-0.425539	0.254	0.475	0.000401863	CM	alpha
BIRC6	4.74079e-14	0.583808	0.831	0.677	9.57497e-10	BFA	alpha											ATP13A3	2.00701e-08	-0.458708	0.457	0.664	0.000405356	CM	alpha
RUNDC1	2.39803e-12	0.583434	0.573	0.309	4.8433e-08	BFA	alpha											TSHZ1	2.01754e-08	-0.356952	0.192	0.426	0.000407482	CM	alpha
NCAPH2	8.08735e-18	0.583381	0.484	0.139	1.6334e-13	BFA	alpha											ADRM1	2.02275e-08	0.406446	0.793	0.605	0.000408535	CM	alpha
CHD1	1.04999e-09	0.583366	0.53	0.314	2.12066e-05	BFA	alpha											RNF19A	2.02389e-08	0.475171	0.616	0.395	0.000408765	CM	alpha
SCN3B	6.55625e-14	0.583233	0.61	0.323	1.32417e-09	BFA	alpha											CLN5	2.05588e-08	0.479943	0.728	0.534	0.000415226	CM	alpha
DIEXF	1.24675e-20	0.582158	0.436	0.072	2.51807e-16	BFA	alpha											COQ10A	2.15255e-08	-0.338556	0.141	0.35	0.00043475	CM	alpha
AKR1A1	1.33382e-15	0.582142	0.894	0.807	2.69392e-11	BFA	alpha											PPP1R11	2.15663e-08	0.417681	0.565	0.314	0.000435575	CM	alpha
RBM8A	1.04102e-16	0.58197	0.883	0.798	2.10254e-12	BFA	alpha											CTSZ	2.16284e-08	-0.455073	0.931	0.982	0.000436828	CM	alpha
ICE1	6.23723e-11	0.581368	0.573	0.354	1.25973e-06	BFA	alpha											OAS2	2.22158e-08	0.2859	0.141	0.004	0.000448693	CM	alpha
EDC3	2.81718e-14	0.580939	0.444	0.152	5.68985e-10	BFA	alpha											TM2D2	2.226e-08	0.436721	0.62	0.395	0.000449585	CM	alpha
PTDSS2	9.27093e-12	0.580753	0.59	0.332	1.87245e-07	BFA	alpha											KMO	2.28979e-08	0.321928	0.13	0	0.000462469	CM	alpha
TMEM181	1.34776e-10	0.580623	0.682	0.448	2.72208e-06	BFA	alpha											VNN1	2.31708e-08	0.379122	0.152	0.009	0.00046798	CM	alpha
WIPI2	1.6971e-13	0.580557	0.748	0.578	3.42763e-09	BFA	alpha											TMEM54	2.34317e-08	0.641438	0.877	0.803	0.00047325	CM	alpha
NOL8	8.62778e-13	0.580496	0.519	0.242	1.74255e-08	BFA	alpha											PTTG1	2.35476e-08	0.292645	0.312	0.103	0.000475592	CM	alpha
PIM3	2.74703e-10	0.580325	0.599	0.395	5.54818e-06	BFA	alpha											MRPL54	2.36235e-08	0.375328	0.891	0.798	0.000477124	CM	alpha
TMEM167B	1.06891e-12	0.579885	0.636	0.372	2.15888e-08	BFA	alpha											TNPO2	2.43898e-08	-0.303259	0.181	0.404	0.000492601	CM	alpha
MRPL49	8.14934e-11	0.579852	0.585	0.368	1.64592e-06	BFA	alpha											NME3	2.47251e-08	-0.31065	0.949	0.987	0.000499372	CM	alpha
SNHG18	1.58169e-09	0.579728	0.616	0.417	3.19455e-05	BFA	alpha											DYNC1I1	2.47252e-08	-0.316843	0.112	0.309	0.000499375	CM	alpha
UAP1	3.09199e-13	0.579347	0.63	0.359	6.24489e-09	BFA	alpha											CPEB4	2.48304e-08	-0.3779	0.58	0.785	0.000501499	CM	alpha
ZXDC	5.30788e-16	0.57934	0.47	0.148	1.07203e-11	BFA	alpha											DHRS11	2.50292e-08	-0.29807	0.098	0.287	0.000505514	CM	alpha
TMEM55B	1.84636e-12	0.579319	0.628	0.363	3.7291e-08	BFA	alpha											TRMT112	2.50648e-08	-0.276324	0.949	0.996	0.000506234	CM	alpha
PEX6	6.17936e-11	0.578947	0.685	0.484	1.24805e-06	BFA	alpha											PPP2R1A	2.52362e-08	-0.456962	0.62	0.771	0.000509696	CM	alpha
LEPRE1	1.46435e-15	0.57891	0.596	0.274	2.95754e-11	BFA	alpha											TP53BP2	2.53428e-08	0.409344	0.304	0.108	0.000511848	CM	alpha
GSPT1	1.78092e-11	0.578849	0.734	0.596	3.59692e-07	BFA	alpha											PGM2L1	2.70891e-08	0.251575	0.159	0.013	0.000547118	CM	alpha
KRTCAP2	9.22534e-16	0.57867	0.923	0.816	1.86324e-11	BFA	alpha											SELT	2.77268e-08	0.382961	0.957	0.91	0.000559998	CM	alpha
NDUFA2	2.86285e-14	0.578048	0.963	0.955	5.7821e-10	BFA	alpha											PPP4C	2.78478e-08	0.420103	0.877	0.709	0.000562442	CM	alpha
JOSD2	6.41857e-11	0.577578	0.516	0.269	1.29636e-06	BFA	alpha											UBALD2	2.79744e-08	0.505962	0.558	0.332	0.000564999	CM	alpha
MAN1B1	6.18192e-12	0.5774	0.648	0.413	1.24856e-07	BFA	alpha											HECW2	2.84907e-08	-0.288452	0.083	0.269	0.000575426	CM	alpha
ARIH1	1.60643e-11	0.577305	0.676	0.444	3.24451e-07	BFA	alpha											POMT2	2.85561e-08	-0.298133	0.091	0.278	0.000576748	CM	alpha
PEG10	5.46465e-23	0.577302	0.966	0.726	1.1037e-18	BFA	alpha											LPPR2	2.85819e-08	-0.40599	0.362	0.592	0.000577268	CM	alpha
GPR173	3.22918e-19	0.577093	0.372	0.045	6.52197e-15	BFA	alpha											COMTD1	2.89524e-08	-0.398105	0.572	0.78	0.000584751	CM	alpha
CADPS2	4.57509e-21	0.577082	0.407	0.049	9.24032e-17	BFA	alpha											TCEA3	2.90217e-08	-0.339038	0.123	0.323	0.000586151	CM	alpha
RHOT2	1.22043e-11	0.576209	0.613	0.381	2.4649e-07	BFA	alpha											EID1	2.93747e-08	-0.338979	0.953	0.991	0.000593281	CM	alpha
VPRBP	1.81365e-16	0.575431	0.493	0.166	3.66303e-12	BFA	alpha											NDUFB7	2.99558e-08	-0.346444	0.895	0.987	0.000605018	CM	alpha
TMEM99	2.19701e-14	0.575413	0.438	0.148	4.4373e-10	BFA	alpha											UFD1L	3.05901e-08	0.417845	0.681	0.457	0.000617828	CM	alpha
BABAM1	1.99547e-13	0.574659	0.739	0.489	4.03025e-09	BFA	alpha											VRK3	3.10828e-08	0.400289	0.543	0.314	0.00062778	CM	alpha
PSMB1	1.98857e-20	0.574352	0.997	0.987	4.01631e-16	BFA	alpha											PLA2G12A	3.18897e-08	-0.399965	0.428	0.65	0.000644077	CM	alpha
ESCO1	5.56576e-12	0.573782	0.613	0.363	1.12412e-07	BFA	alpha											ZC3H11A	3.24371e-08	-0.429845	0.533	0.717	0.000655132	CM	alpha
ARAP1	1.16724e-12	0.573073	0.613	0.332	2.35748e-08	BFA	alpha											RPA2	3.28121e-08	0.428575	0.681	0.448	0.000662707	CM	alpha
VTI1B	7.93305e-12	0.572674	0.759	0.623	1.60224e-07	BFA	alpha											CACUL1	3.28198e-08	-0.384464	0.424	0.641	0.000662862	CM	alpha
SRSF11	4.28873e-17	0.572562	0.966	0.906	8.66194e-13	BFA	alpha											SEPHS2	3.31412e-08	0.49973	0.764	0.565	0.000669353	CM	alpha
PDCD6	4.9229e-16	0.572122	0.923	0.816	9.94277e-12	BFA	alpha											CREB5	3.39196e-08	0.335495	0.185	0.027	0.000685075	CM	alpha
ARL14EP	2.19968e-11	0.571323	0.613	0.381	4.4427e-07	BFA	alpha											EIF3L	3.43289e-08	-0.393143	0.717	0.879	0.000693341	CM	alpha
DDX56	3.71972e-12	0.57126	0.513	0.251	7.51272e-08	BFA	alpha											PDK2	3.56134e-08	-0.379039	0.196	0.408	0.000719283	CM	alpha
CLTA	7.96412e-19	0.571149	0.994	0.978	1.60851e-14	BFA	alpha											NRCAM	3.63386e-08	-0.405805	0.388	0.61	0.00073393	CM	alpha
SEC23A	3.49723e-13	0.571095	0.607	0.341	7.06336e-09	BFA	alpha											COQ10B	3.67528e-08	0.420766	0.717	0.489	0.000742296	CM	alpha
LIN52	3.2386e-20	0.571047	0.407	0.054	6.54099e-16	BFA	alpha											SMIM4	3.68934e-08	-0.436985	0.514	0.691	0.000745136	CM	alpha
CISD2	1.4567e-12	0.570982	0.791	0.637	2.94209e-08	BFA	alpha											LLPH	3.79389e-08	0.407605	0.554	0.332	0.000766251	CM	alpha
AC093323.3	7.95644e-14	0.570934	0.496	0.202	1.60696e-09	BFA	alpha											TIMM13	3.82996e-08	-0.369122	0.638	0.803	0.000773537	CM	alpha
CTH	4.70838e-19	0.570703	0.312	0.009	9.50951e-15	BFA	alpha											MCUR1	4.0197e-08	0.509897	0.692	0.511	0.000811858	CM	alpha
FOXRED1	1.72885e-16	0.570563	0.464	0.143	3.49175e-12	BFA	alpha											SPATA20	4.12802e-08	-0.283856	0.105	0.296	0.000833737	CM	alpha
CALR	3.56566e-18	0.569612	1	0.996	7.20157e-14	BFA	alpha											CUL7	4.14787e-08	-0.293173	0.083	0.265	0.000837745	CM	alpha
SNRPB2	8.43473e-12	0.569323	0.799	0.7	1.70356e-07	BFA	alpha											NXT1	4.16386e-08	0.387762	0.623	0.372	0.000840975	CM	alpha
ARHGEF2	1.28289e-14	0.569206	0.324	0.054	2.59105e-10	BFA	alpha											IFNAR1	4.17718e-08	0.43022	0.591	0.372	0.000843666	CM	alpha
VRK3	1.11549e-12	0.568901	0.579	0.314	2.25295e-08	BFA	alpha											SF3B6	4.18579e-08	0.348178	0.957	0.942	0.000845403	CM	alpha
GCC1	9.58218e-18	0.568649	0.424	0.094	1.93531e-13	BFA	alpha											IFT43	4.35482e-08	0.369962	0.652	0.404	0.000879544	CM	alpha
FAM199X	4.16935e-11	0.568626	0.585	0.341	8.42083e-07	BFA	alpha											TSFM	4.52205e-08	0.57188	0.514	0.309	0.000913318	CM	alpha
CDK13	6.75585e-11	0.568307	0.602	0.368	1.36448e-06	BFA	alpha											DMKN	4.53259e-08	-0.412594	0.594	0.78	0.000915447	CM	alpha
DDI2	1.19782e-12	0.567941	0.542	0.265	2.41924e-08	BFA	alpha											KCND3	4.55707e-08	-0.371914	0.333	0.556	0.000920392	CM	alpha
PGD	6.81398e-12	0.567858	0.533	0.283	1.37622e-07	BFA	alpha											GABPB1-AS1	4.65067e-08	-0.428227	0.558	0.717	0.000939297	CM	alpha
EIF1B	7.90346e-16	0.567324	0.968	0.946	1.59626e-11	BFA	alpha											TRIM25	4.65353e-08	0.369772	0.402	0.188	0.000939873	CM	alpha
TXNDC12	1.44801e-11	0.567276	0.799	0.646	2.92454e-07	BFA	alpha											PRPF8	4.66503e-08	-0.361609	0.612	0.78	0.000942196	CM	alpha
FAM127B	4.07954e-11	0.56681	0.699	0.525	8.23944e-07	BFA	alpha											ERN1	4.87929e-08	0.367593	0.301	0.103	0.000985471	CM	alpha
ZNF511	1.31838e-11	0.56612	0.602	0.363	2.66273e-07	BFA	alpha											LINC01370	4.92028e-08	-0.326361	0.098	0.283	0.000993748	CM	alpha
CDK12	8.75429e-12	0.565953	0.665	0.422	1.7681e-07	BFA	alpha											PPM1L	4.99421e-08	-0.341177	0.199	0.417	0.00100868	CM	alpha
MARCH9	1.24436e-12	0.565914	0.765	0.57	2.51324e-08	BFA	alpha											SPEG	5.05164e-08	-0.312286	0.109	0.3	0.00102028	CM	alpha
SOCS7	1.3427e-15	0.565827	0.447	0.135	2.71185e-11	BFA	alpha											ABCA7	5.09245e-08	-0.25888	0.08	0.26	0.00102852	CM	alpha
CSNK1A1	5.56126e-12	0.565509	0.814	0.686	1.12321e-07	BFA	alpha											EIF4A3	5.17505e-08	0.439051	0.663	0.448	0.00104521	CM	alpha
PSMD9	9.0463e-14	0.565321	0.521	0.233	1.82708e-09	BFA	alpha											LITAF	5.20548e-08	0.497074	0.188	0.031	0.00105135	CM	alpha
GCLC	7.21128e-11	0.565212	0.53	0.287	1.45646e-06	BFA	alpha											CORO7	5.29185e-08	-0.409836	0.333	0.543	0.00106879	CM	alpha
VAMP4	4.86439e-13	0.565025	0.633	0.363	9.8246e-09	BFA	alpha											ELAVL4	5.34883e-08	-0.433478	0.264	0.475	0.0010803	CM	alpha
YBX1	1.63493e-22	0.564485	1	1	3.30207e-18	BFA	alpha											RPL31	5.5781e-08	-0.335858	0.902	0.955	0.00112661	CM	alpha
ATP5F1	7.02126e-15	0.564413	0.888	0.695	1.41808e-10	BFA	alpha											EIF4B	5.66775e-08	-0.290213	0.844	0.946	0.00114472	CM	alpha
TMEM57	6.54894e-12	0.564177	0.633	0.381	1.32269e-07	BFA	alpha											IRF6	5.77988e-08	-0.428198	0.384	0.583	0.00116736	CM	alpha
ELOF1	1.16902e-13	0.563801	0.696	0.435	2.36108e-09	BFA	alpha											TLE2	5.8175e-08	-0.420835	0.348	0.547	0.00117496	CM	alpha
ANAPC5	7.62023e-13	0.563664	0.825	0.623	1.53906e-08	BFA	alpha											HSPA2	5.84357e-08	0.607863	0.46	0.251	0.00118023	CM	alpha
EMG1	1.29448e-11	0.563644	0.559	0.309	2.61446e-07	BFA	alpha											ZMYND11	5.87714e-08	-0.415381	0.522	0.709	0.00118701	CM	alpha
U2AF1L4	2.70724e-12	0.563404	0.53	0.274	5.46782e-08	BFA	alpha											FGD5-AS1	5.97434e-08	-0.396955	0.428	0.65	0.00120664	CM	alpha
EIF4G3	5.36154e-09	0.563168	0.625	0.475	0.000108287	BFA	alpha											SNHG19	6.07931e-08	-0.262458	0.054	0.215	0.00122784	CM	alpha
TSPYL2	8.23042e-12	0.562631	0.702	0.466	1.6623e-07	BFA	alpha											C1orf85	6.16946e-08	-0.404438	0.315	0.529	0.00124605	CM	alpha
HARS	5.33357e-11	0.562569	0.596	0.377	1.07722e-06	BFA	alpha											CASP3	6.19315e-08	0.401649	0.366	0.161	0.00125083	CM	alpha
GTPBP4	3.60348e-13	0.56255	0.711	0.484	7.27794e-09	BFA	alpha											NDUFB10	6.20418e-08	-0.342577	0.87	0.96	0.00125306	CM	alpha
EIF4EBP2	1.44669e-12	0.56227	0.576	0.309	2.92187e-08	BFA	alpha											QPRT	6.22766e-08	-0.297571	0.04	0.188	0.0012578	CM	alpha
PLEKHA3	3.16753e-11	0.56215	0.688	0.507	6.39745e-07	BFA	alpha											KCNK3	6.22781e-08	-0.464879	0.482	0.7	0.00125783	CM	alpha
POLR2K	9.37951e-16	0.562118	0.948	0.874	1.89438e-11	BFA	alpha											TMSB4X	6.24026e-08	0.852484	0.975	0.987	0.00126035	CM	alpha
SEC62	1.71021e-23	0.561897	0.994	0.996	3.4541e-19	BFA	alpha											KRT10	6.30023e-08	-0.296747	0.808	0.942	0.00127246	CM	alpha
RAB3GAP1	1.65227e-11	0.56187	0.708	0.502	3.33708e-07	BFA	alpha											HPN	6.39943e-08	-0.499785	0.246	0.453	0.00129249	CM	alpha
C22orf29	1.81408e-17	0.561837	0.424	0.099	3.6639e-13	BFA	alpha											IFI44L	6.49501e-08	0.329805	0.134	0.004	0.0013118	CM	alpha
RDH13	2.27342e-17	0.561587	0.45	0.112	4.59162e-13	BFA	alpha											ARPP19	6.62101e-08	-0.378591	0.75	0.87	0.00133725	CM	alpha
DNAJC9	9.00428e-14	0.561465	0.51	0.211	1.8186e-09	BFA	alpha											TMEM42	6.76618e-08	-0.342577	0.279	0.502	0.00136657	CM	alpha
GRPEL1	8.73751e-13	0.561033	0.579	0.314	1.76472e-08	BFA	alpha											REEP4	6.82188e-08	-0.372208	0.322	0.561	0.00137782	CM	alpha
PPP4C	1.31751e-11	0.560779	0.837	0.709	2.66098e-07	BFA	alpha											ARID5B	7.0989e-08	0.545733	0.627	0.422	0.00143377	CM	alpha
UGGT1	5.99255e-13	0.559939	0.547	0.274	1.21032e-08	BFA	alpha											CHCHD3	7.17333e-08	0.371537	0.594	0.359	0.0014488	CM	alpha
METAP2	1.15898e-12	0.559879	0.788	0.659	2.3408e-08	BFA	alpha											MTUS1	7.304e-08	0.705551	0.482	0.3	0.00147519	CM	alpha
FBXO8	1.63137e-13	0.55977	0.542	0.251	3.29489e-09	BFA	alpha											ATP6V0A2	7.34867e-08	0.345453	0.366	0.157	0.00148421	CM	alpha
SDCBP2	2.70925e-17	0.559449	0.355	0.049	5.47188e-13	BFA	alpha											CNTN4	7.42411e-08	-0.373588	0.199	0.408	0.00149945	CM	alpha
SNRPC	1.31572e-15	0.559034	0.851	0.659	2.65735e-11	BFA	alpha											TUBA1B	7.47463e-08	-0.413062	0.989	1	0.00150965	CM	alpha
ECE2	3.59501e-16	0.558997	0.481	0.152	7.26085e-12	BFA	alpha											EIF2AK1	7.50699e-08	-0.418155	0.377	0.587	0.00151619	CM	alpha
C9orf78	4.003e-11	0.558636	0.756	0.641	8.08486e-07	BFA	alpha											KCNJ8	7.54441e-08	-0.326861	0.08	0.251	0.00152374	CM	alpha
CNDP2	1.17052e-10	0.558466	0.665	0.462	2.36411e-06	BFA	alpha											PPP6R2	7.72181e-08	-0.394336	0.449	0.659	0.00155957	CM	alpha
ABHD17A	9.98621e-12	0.558365	0.751	0.587	2.01692e-07	BFA	alpha											TMX4	7.73646e-08	-0.341298	0.851	0.942	0.00156253	CM	alpha
IER3IP1.1	1.55009e-15	0.558347	0.983	0.901	3.13071e-11	BFA	alpha											TMEM141	7.88035e-08	-0.316993	0.909	0.973	0.00159159	CM	alpha
DDX55	5.24158e-14	0.558278	0.458	0.166	1.05864e-09	BFA	alpha											TTC21B	8.24781e-08	-0.293503	0.101	0.287	0.00166581	CM	alpha
MAP2K3	1.46147e-13	0.558269	0.521	0.22	2.95173e-09	BFA	alpha											ZBTB20	8.2479e-08	0.448937	0.598	0.363	0.00166583	CM	alpha
ERN1	1.67374e-16	0.558175	0.424	0.103	3.38046e-12	BFA	alpha											TCN2	8.48799e-08	0.412444	0.467	0.256	0.00171432	CM	alpha
TCERG1	9.34652e-12	0.557908	0.55	0.287	1.88772e-07	BFA	alpha											FKBP9	8.78347e-08	-0.293906	0.127	0.323	0.001774	CM	alpha
MRS2	1.83737e-13	0.557726	0.582	0.296	3.71094e-09	BFA	alpha											CSRP2	8.82677e-08	0.304619	0.159	0.018	0.00178274	CM	alpha
DERL3	1.39851e-19	0.556532	0.367	0.036	2.82457e-15	BFA	alpha											TRIM56	8.89972e-08	0.275324	0.25	0.072	0.00179748	CM	alpha
CDK6	4.06833e-09	0.556415	0.519	0.305	8.2168e-05	BFA	alpha											PIP4K2B	8.95347e-08	-0.279336	0.112	0.3	0.00180833	CM	alpha
TRAK2	2.39286e-12	0.55608	0.553	0.291	4.83286e-08	BFA	alpha											CLDN12	9.06902e-08	0.469983	0.5	0.296	0.00183167	CM	alpha
FBXO33	1.1638e-13	0.555672	0.51	0.215	2.35053e-09	BFA	alpha											HNRNPA1	9.09468e-08	0.305665	0.989	0.991	0.00183685	CM	alpha
ZNF652	1.10008e-11	0.555628	0.636	0.395	2.22183e-07	BFA	alpha											TOMM34	9.25488e-08	-0.328443	0.207	0.422	0.00186921	CM	alpha
MYADM	2.39776e-12	0.555124	0.708	0.457	4.84276e-08	BFA	alpha											PROX1	9.27434e-08	-0.421378	0.435	0.632	0.00187314	CM	alpha
UBL3	1.68638e-12	0.554864	0.817	0.713	3.40598e-08	BFA	alpha											ITGAE	9.40758e-08	-0.36312	0.257	0.471	0.00190005	CM	alpha
AGAP3	2.21414e-12	0.554708	0.65	0.404	4.4719e-08	BFA	alpha											SLC12A5	9.56544e-08	-0.327415	0.246	0.471	0.00193193	CM	alpha
SSNA1	6.36339e-13	0.554418	0.794	0.659	1.28521e-08	BFA	alpha											RAN	9.65139e-08	0.3064	0.986	0.978	0.00194929	CM	alpha
SGSM3	9.6167e-12	0.554328	0.791	0.668	1.94229e-07	BFA	alpha											AP2S1	9.73931e-08	-0.401633	0.812	0.91	0.00196705	CM	alpha
TERF2IP	3.39915e-17	0.554104	0.989	0.955	6.86526e-13	BFA	alpha											PCK2	9.75111e-08	-0.311416	0.25	0.493	0.00196943	CM	alpha
SENP5	3.11351e-13	0.553981	0.567	0.278	6.28835e-09	BFA	alpha											DNAJA2	9.85717e-08	0.446136	0.739	0.565	0.00199085	CM	alpha
WDR24	7.23874e-17	0.553409	0.418	0.099	1.46201e-12	BFA	alpha											GDI1	9.93911e-08	-0.424471	0.489	0.668	0.0020074	CM	alpha
ALDH6A1	1.05159e-13	0.553125	0.473	0.184	2.12389e-09	BFA	alpha											PATL1	1.00268e-07	0.305136	0.33	0.126	0.00202512	CM	alpha
GALNT3	1.54257e-11	0.552043	0.673	0.439	3.11553e-07	BFA	alpha											MARVELD3	1.00286e-07	0.380789	0.402	0.184	0.00202548	CM	alpha
SDHB	1.42786e-10	0.551838	0.742	0.583	2.88386e-06	BFA	alpha											EPM2AIP1	1.01224e-07	-0.378841	0.333	0.556	0.00204442	CM	alpha
ZNF263	6.04374e-17	0.551756	0.461	0.13	1.22065e-12	BFA	alpha											EIF4A2	1.02369e-07	-0.305271	0.986	1	0.00206756	CM	alpha
MAP2K2	1.18085e-16	0.551674	0.96	0.91	2.38497e-12	BFA	alpha											RAB3C	1.05974e-07	-0.401388	0.533	0.726	0.00214035	CM	alpha
C20orf24	2.91844e-10	0.551649	0.593	0.377	5.89437e-06	BFA	alpha											MAP3K15	1.10237e-07	-0.293457	0.105	0.287	0.00222645	CM	alpha
FNBP4	1.17584e-12	0.551263	0.679	0.408	2.37485e-08	BFA	alpha											ADAMTS2	1.10364e-07	-0.274781	0.12	0.309	0.00222902	CM	alpha
N4BP2	2.61127e-09	0.551214	0.585	0.368	5.27399e-05	BFA	alpha											MITD1	1.104e-07	0.398353	0.543	0.318	0.00222975	CM	alpha
SF3A2	1.21867e-11	0.550854	0.61	0.372	2.46134e-07	BFA	alpha											SLC11A2	1.10422e-07	0.528702	0.547	0.372	0.0022302	CM	alpha
TULP3	7.43461e-15	0.550797	0.49	0.179	1.50157e-10	BFA	alpha											ABAT	1.11422e-07	-0.293364	0.094	0.274	0.00225039	CM	alpha
PCYT2	4.0043e-15	0.550749	0.576	0.256	8.08748e-11	BFA	alpha											TGFBI	1.1242e-07	0.339802	0.149	0.013	0.00227055	CM	alpha
PDE12	1.92019e-12	0.55065	0.55	0.278	3.87821e-08	BFA	alpha											RRAS2	1.13288e-07	0.351885	0.373	0.166	0.00228808	CM	alpha
AIDA	2.05993e-11	0.550617	0.593	0.35	4.16044e-07	BFA	alpha											SUSD4	1.13696e-07	-0.289069	0.112	0.3	0.00229633	CM	alpha
TNKS2	6.31962e-13	0.550459	0.754	0.52	1.27637e-08	BFA	alpha											SH3RF1	1.16017e-07	-0.400274	0.293	0.525	0.0023432	CM	alpha
WRB	4.24754e-11	0.550431	0.653	0.422	8.57876e-07	BFA	alpha											RPL18A	1.20728e-07	0.311157	1	1	0.00243834	CM	alpha
ATP6V1E1	7.33475e-13	0.550371	0.877	0.78	1.4814e-08	BFA	alpha											VSTM2L	1.22383e-07	-0.378014	0.322	0.547	0.00247177	CM	alpha
TOPBP1	5.59902e-15	0.550214	0.461	0.152	1.13083e-10	BFA	alpha											SAT2	1.25038e-07	-0.321759	0.678	0.888	0.00252539	CM	alpha
ARFGEF1	2.7174e-13	0.550102	0.817	0.601	5.48833e-09	BFA	alpha											MSI2	1.25926e-07	-0.429615	0.457	0.641	0.00254333	CM	alpha
TRPC4AP	2.24609e-11	0.549836	0.625	0.413	4.53643e-07	BFA	alpha											MYH9	1.27947e-07	0.444879	0.522	0.314	0.00258414	CM	alpha
INPPL1	6.0209e-14	0.549656	0.521	0.229	1.21604e-09	BFA	alpha											SLC37A4	1.30729e-07	-0.390402	0.504	0.709	0.00264034	CM	alpha
MGAT2	5.61409e-13	0.549656	0.51	0.233	1.13388e-08	BFA	alpha											SERINC1	1.31039e-07	-0.417856	0.793	0.906	0.0026466	CM	alpha
TYMP	1.00863e-09	0.549578	0.441	0.215	2.03713e-05	BFA	alpha											CD63	1.31954e-07	0.301935	1	1	0.00266508	CM	alpha
XRCC5	5.89311e-15	0.549199	0.943	0.83	1.19023e-10	BFA	alpha											KIF2A	1.32545e-07	0.421304	0.547	0.332	0.00267702	CM	alpha
RNF168	2.26473e-14	0.549073	0.499	0.188	4.57408e-10	BFA	alpha											DNPH1	1.32705e-07	-0.359588	0.739	0.865	0.00268024	CM	alpha
KIAA0020	8.35593e-13	0.548947	0.507	0.229	1.68765e-08	BFA	alpha											STX12	1.32946e-07	0.458114	0.692	0.552	0.0026851	CM	alpha
POLDIP2	4.16487e-09	0.548934	0.573	0.386	8.41179e-05	BFA	alpha											AKR1A1	1.40685e-07	0.466318	0.859	0.807	0.00284141	CM	alpha
BCLAF1	3.90383e-13	0.548373	0.88	0.758	7.88457e-09	BFA	alpha											MRPS18C	1.42379e-07	0.434006	0.786	0.65	0.00287562	CM	alpha
PSMG2	2.35774e-11	0.547989	0.825	0.722	4.76192e-07	BFA	alpha											CD200	1.42599e-07	-0.368409	0.457	0.655	0.00288006	CM	alpha
TERF2	4.17574e-16	0.547904	0.413	0.099	8.43375e-12	BFA	alpha											CISD3	1.43815e-07	-0.369831	0.533	0.731	0.00290463	CM	alpha
BRMS1	5.18026e-11	0.547799	0.616	0.399	1.04626e-06	BFA	alpha											SCAMP5	1.4445e-07	-0.376572	0.38	0.605	0.00291745	CM	alpha
TROVE2	3.54287e-10	0.547721	0.628	0.417	7.15553e-06	BFA	alpha											CLCN3	1.45851e-07	-0.371368	0.438	0.641	0.00294575	CM	alpha
RAB1A	7.92878e-16	0.547599	0.917	0.843	1.60137e-11	BFA	alpha											ANXA6	1.45886e-07	-0.349121	0.797	0.937	0.00294646	CM	alpha
SYNGR2	2.15046e-10	0.547386	0.688	0.471	4.34327e-06	BFA	alpha											LMO1	1.47088e-07	-0.370425	0.417	0.637	0.00297073	CM	alpha
LSM8	8.31028e-12	0.547367	0.774	0.655	1.67843e-07	BFA	alpha											SMIM5	1.48113e-07	-0.311671	0.181	0.395	0.00299144	CM	alpha
ARMCX6	4.50821e-11	0.547334	0.573	0.332	9.10522e-07	BFA	alpha											SLC4A10	1.52035e-07	-0.288888	0.109	0.291	0.00307065	CM	alpha
SURF2	4.21557e-12	0.547151	0.811	0.691	8.5142e-08	BFA	alpha											SSR1	1.53709e-07	-0.372413	0.681	0.848	0.00310447	CM	alpha
HMGB2	3.07206e-13	0.547049	0.567	0.278	6.20463e-09	BFA	alpha											CASP5	1.54563e-07	0.262163	0.116	0	0.00312171	CM	alpha
FLII	1.81759e-11	0.546968	0.659	0.43	3.67099e-07	BFA	alpha											TJP2	1.5554e-07	0.447572	0.572	0.359	0.00314143	CM	alpha
PHKB	1.51838e-09	0.546707	0.645	0.444	3.06667e-05	BFA	alpha											ANK2	1.58549e-07	-0.316785	0.12	0.305	0.00320221	CM	alpha
PRDX5	5.24058e-26	0.546557	1	1	1.05844e-21	BFA	alpha											PAWR	1.59011e-07	0.370895	0.699	0.466	0.00321154	CM	alpha
SNRNP70	4.82664e-10	0.546462	0.874	0.821	9.74836e-06	BFA	alpha											PARP10	1.60986e-07	0.358562	0.344	0.148	0.00325144	CM	alpha
PARL	4.35889e-12	0.546462	0.722	0.511	8.80365e-08	BFA	alpha											NINJ1	1.6258e-07	0.397319	0.275	0.094	0.00328363	CM	alpha
NDUFA9	1.3679e-11	0.546246	0.711	0.538	2.76275e-07	BFA	alpha											STARD10	1.65253e-07	-0.388834	0.862	0.96	0.00333761	CM	alpha
POLR2B	2.83633e-10	0.545792	0.711	0.561	5.72854e-06	BFA	alpha											FAM69B	1.67675e-07	-0.27541	0.116	0.305	0.00338654	CM	alpha
IPO5	9.42149e-12	0.545457	0.653	0.404	1.90286e-07	BFA	alpha											FKBP1B	1.69722e-07	-0.407753	0.496	0.682	0.00342788	CM	alpha
CDK11B	3.88553e-13	0.545243	0.539	0.26	7.8476e-09	BFA	alpha											KBTBD7	1.73676e-07	-0.325829	0.123	0.305	0.00350773	CM	alpha
UBALD1	5.30906e-14	0.545182	0.533	0.238	1.07227e-09	BFA	alpha											FNDC3A	1.88556e-07	0.404687	0.891	0.825	0.00380826	CM	alpha
UFL1	1.15233e-10	0.544759	0.754	0.623	2.32736e-06	BFA	alpha											PHLDB2	1.89647e-07	-0.390276	0.373	0.583	0.0038303	CM	alpha
NR2F6	7.51817e-12	0.544354	0.782	0.596	1.51844e-07	BFA	alpha											KANK1	1.89688e-07	-0.316756	0.109	0.291	0.00383113	CM	alpha
OSBPL9	7.52506e-12	0.544339	0.613	0.359	1.51984e-07	BFA	alpha											CNNM3	1.89983e-07	-0.254275	0.098	0.274	0.0038371	CM	alpha
GOLPH3L	8.82437e-13	0.544039	0.559	0.287	1.78226e-08	BFA	alpha											ETHE1	1.90339e-07	0.42021	0.543	0.332	0.00384428	CM	alpha
MED31	1.97221e-09	0.5438	0.613	0.426	3.98326e-05	BFA	alpha											MLST8	1.9068e-07	-0.345099	0.214	0.417	0.00385117	CM	alpha
SMG1	6.92358e-10	0.543294	0.579	0.341	1.39836e-05	BFA	alpha											DUSP1	1.9226e-07	-0.703178	0.667	0.834	0.00388307	CM	alpha
IPO13	6.68972e-16	0.543251	0.43	0.117	1.35112e-11	BFA	alpha											UTP3	1.9398e-07	0.377089	0.467	0.251	0.00391781	CM	alpha
SRP68	7.9157e-11	0.542083	0.607	0.381	1.59873e-06	BFA	alpha											BHLHE40	1.9459e-07	0.325318	0.351	0.143	0.00393013	CM	alpha
SUPT7L	3.56006e-13	0.541691	0.519	0.233	7.19026e-09	BFA	alpha											KIAA0020	1.97452e-07	0.481133	0.435	0.229	0.00398794	CM	alpha
THAP9-AS1	2.37943e-15	0.541571	0.524	0.206	4.80573e-11	BFA	alpha											AC006369.2	1.98737e-07	-0.43042	0.428	0.628	0.00401388	CM	alpha
MTOR	6.59813e-14	0.541444	0.41	0.13	1.33263e-09	BFA	alpha											CHCHD7	2.04168e-07	0.532218	0.67	0.52	0.00412359	CM	alpha
SESN2	5.7654e-08	0.541444	0.665	0.507	0.00116444	BFA	alpha											YIPF6	2.08135e-07	-0.370033	0.681	0.803	0.00420371	CM	alpha
DERL2	2.43567e-11	0.540902	0.673	0.462	4.91933e-07	BFA	alpha											GNAQ	2.08798e-07	-0.426181	0.38	0.592	0.00421709	CM	alpha
C16orf58	4.40314e-13	0.540695	0.625	0.359	8.89302e-09	BFA	alpha											AKAP11	2.10233e-07	-0.353721	0.413	0.637	0.00424608	CM	alpha
CSNK1G2	9.02689e-12	0.540615	0.63	0.363	1.82316e-07	BFA	alpha											CNBP	2.13332e-07	0.31921	0.978	0.973	0.00430867	CM	alpha
SLC7A5	3.16731e-16	0.540585	0.39	0.081	6.39701e-12	BFA	alpha											TCEA2	2.15858e-07	-0.453055	0.457	0.628	0.00435969	CM	alpha
TRPT1	2.93135e-10	0.540492	0.593	0.381	5.92045e-06	BFA	alpha											SEC61G	2.17814e-07	0.450426	0.996	0.996	0.0043992	CM	alpha
EDEM1	3.55628e-13	0.540377	0.553	0.26	7.18263e-09	BFA	alpha											TM7SF2	2.18041e-07	-0.372635	0.496	0.695	0.00440378	CM	alpha
PLEKHJ1	6.80723e-10	0.54012	0.688	0.498	1.37486e-05	BFA	alpha											CFL1	2.31599e-07	0.290621	0.996	1	0.0046776	CM	alpha
ZNF12	6.31025e-13	0.540007	0.521	0.233	1.27448e-08	BFA	alpha											GUCY1B3	2.32745e-07	0.440277	0.634	0.417	0.00470075	CM	alpha
PKP4	1.21865e-15	0.539742	0.487	0.161	2.4613e-11	BFA	alpha											BPIFA1	2.33048e-07	1.22041	0.123	0.004	0.00470687	CM	alpha
ATP6V0A2	5.83775e-15	0.539562	0.464	0.157	1.17905e-10	BFA	alpha											NDN	2.35904e-07	-0.442814	0.333	0.538	0.00476455	CM	alpha
SYMPK	1.96849e-10	0.539531	0.542	0.305	3.97576e-06	BFA	alpha											ENO2	2.3626e-07	-0.363358	0.431	0.632	0.00477173	CM	alpha
EID1	1.88118e-19	0.538631	1	0.991	3.79942e-15	BFA	alpha											TMEM17	2.40421e-07	-0.275916	0.149	0.345	0.00485578	CM	alpha
PTAR1	9.76127e-13	0.538241	0.547	0.26	1.97148e-08	BFA	alpha											MACROD1	2.40731e-07	-0.383573	0.366	0.561	0.00486204	CM	alpha
URB1	1.61327e-15	0.538007	0.39	0.09	3.25833e-11	BFA	alpha											INS	2.41037e-07	0.708734	1	1	0.00486822	CM	alpha
OST4	1.01036e-24	0.537938	1	1	2.04063e-20	BFA	alpha											DDB1	2.42056e-07	-0.32542	0.518	0.713	0.00488881	CM	alpha
SSRP1	6.38921e-10	0.537876	0.556	0.332	1.29043e-05	BFA	alpha											CPLX2	2.43806e-07	-0.441441	0.435	0.628	0.00492416	CM	alpha
LAGE3	3.97748e-07	0.537789	0.716	0.646	0.00803331	BFA	alpha											SOX9	2.4415e-07	0.314813	0.152	0.018	0.0049311	CM	alpha
NAP1L1	1.00927e-16	0.537492	0.983	0.951	2.03843e-12	BFA	alpha											ARL6IP5	2.46224e-07	0.423957	0.909	0.803	0.00497298	CM	alpha
C8orf59	1.29683e-13	0.537417	0.888	0.744	2.61921e-09	BFA	alpha											PTGR1	2.48832e-07	-0.361064	0.428	0.641	0.00502565	CM	alpha
DCTN5	6.15829e-13	0.537298	0.596	0.327	1.24379e-08	BFA	alpha											PBX1	2.59632e-07	-0.363358	0.388	0.614	0.00524379	CM	alpha
CHRNE	3.56292e-21	0.537215	0.341	0.009	7.19603e-17	BFA	alpha											LCOR	2.6197e-07	0.438848	0.623	0.435	0.00529101	CM	alpha
AP2B1	1.08067e-10	0.537189	0.734	0.538	2.18262e-06	BFA	alpha											TNFRSF12A	2.64851e-07	0.696794	0.493	0.3	0.0053492	CM	alpha
CCPG1	6.45215e-13	0.536907	0.573	0.291	1.30314e-08	BFA	alpha											C1orf132	2.66002e-07	-0.484647	0.301	0.493	0.00537244	CM	alpha
CAST	8.59495e-13	0.536806	0.897	0.767	1.73592e-08	BFA	alpha											EIF4E2	2.6966e-07	0.391086	0.554	0.35	0.00544633	CM	alpha
DOHH	4.38069e-13	0.536555	0.487	0.206	8.84769e-09	BFA	alpha											TMEM61	2.70463e-07	-0.363814	0.656	0.807	0.00546254	CM	alpha
RPL37	6.53555e-46	0.536458	1	1	1.31999e-41	BFA	alpha											TPCN1	2.71781e-07	-0.335031	0.246	0.457	0.00548916	CM	alpha
POLR2I	2.39382e-16	0.535931	0.966	0.87	4.8348e-12	BFA	alpha											ATP13A1	2.72677e-07	-0.299333	0.199	0.408	0.00550726	CM	alpha
MED16	2.87569e-10	0.535757	0.67	0.471	5.80803e-06	BFA	alpha											SYT17	2.74464e-07	-0.384308	0.333	0.547	0.00554334	CM	alpha
PFDN2	1.90198e-12	0.535724	0.954	0.897	3.84143e-08	BFA	alpha											ACTG1	2.76186e-07	1.18567	0.996	1	0.00557813	CM	alpha
APPL1	3.77057e-10	0.535359	0.751	0.619	7.61541e-06	BFA	alpha											THYN1	2.77022e-07	-0.430109	0.507	0.655	0.00559502	CM	alpha
LRRC1	7.61936e-13	0.535311	0.49	0.211	1.53888e-08	BFA	alpha											SMPDL3B	2.78555e-07	0.358718	0.283	0.103	0.00562598	CM	alpha
UBXN7	3.98495e-11	0.534862	0.656	0.404	8.04841e-07	BFA	alpha											EXOC3L1	2.86991e-07	0.256459	0.185	0.036	0.00579635	CM	alpha
KLHL28	1.20846e-13	0.534389	0.539	0.247	2.44073e-09	BFA	alpha											MAATS1	2.95991e-07	0.32729	0.279	0.099	0.00597814	CM	alpha
RPL19	1.20415e-45	0.534345	1	1	2.43201e-41	BFA	alpha											HERC5	2.98923e-07	0.584588	0.623	0.462	0.00603735	CM	alpha
MRPL20	7.64302e-16	0.533254	0.954	0.906	1.54366e-11	BFA	alpha											CDS2	3.01758e-07	-0.376749	0.514	0.695	0.00609461	CM	alpha
ACOX1	6.59377e-11	0.533199	0.582	0.359	1.33174e-06	BFA	alpha											IP6K2	3.05221e-07	-0.362193	0.402	0.614	0.00616455	CM	alpha
DAAM1	1.92417e-10	0.532996	0.779	0.583	3.88624e-06	BFA	alpha											C19orf12	3.13181e-07	0.327539	0.388	0.179	0.00632531	CM	alpha
PITPNA	1.17226e-10	0.532859	0.605	0.368	2.36762e-06	BFA	alpha											UBE2S	3.17272e-07	-0.391009	0.525	0.709	0.00640793	CM	alpha
C1orf109	2.85888e-14	0.532836	0.384	0.103	5.77408e-10	BFA	alpha											EFCAB4A	3.23875e-07	-0.343744	0.225	0.43	0.00654131	CM	alpha
TNPO3	1.88271e-12	0.532744	0.507	0.242	3.80251e-08	BFA	alpha											PTTG1IP	3.24756e-07	0.421073	0.717	0.534	0.0065591	CM	alpha
CLCN6	3.95001e-13	0.532653	0.461	0.179	7.97784e-09	BFA	alpha											SKIL	3.29678e-07	0.441567	0.529	0.318	0.00665851	CM	alpha
TRAPPC1	5.09869e-13	0.532512	0.903	0.798	1.02978e-08	BFA	alpha											GPRASP2	3.3918e-07	-0.342495	0.167	0.359	0.00685043	CM	alpha
PRKAB2	3.61166e-13	0.532154	0.51	0.215	7.29447e-09	BFA	alpha											AHSA2	3.43335e-07	-0.410845	0.341	0.529	0.00693433	CM	alpha
RIOK3	3.66199e-10	0.531962	0.607	0.399	7.39612e-06	BFA	alpha											TIFA	3.46523e-07	0.801631	0.42	0.238	0.00699873	CM	alpha
TIMM10B	2.96683e-10	0.531197	0.696	0.507	5.99211e-06	BFA	alpha											PDCD6	3.50378e-07	0.354803	0.924	0.816	0.00707659	CM	alpha
COG1	1.38047e-11	0.530445	0.61	0.341	2.78815e-07	BFA	alpha											COL4A3BP	3.53267e-07	-0.357748	0.337	0.547	0.00713493	CM	alpha
NR1H2	2.57811e-11	0.530427	0.564	0.318	5.20702e-07	BFA	alpha											ANP32A	3.57781e-07	0.400815	0.859	0.785	0.0072261	CM	alpha
PPRC1	1.64256e-16	0.530139	0.441	0.121	3.31748e-12	BFA	alpha											C8orf76	3.59221e-07	0.566845	0.583	0.408	0.00725518	CM	alpha
NOM1	9.64066e-16	0.530139	0.415	0.108	1.94712e-11	BFA	alpha											XXbac-BPGBPG55C20.2	3.62704e-07	-0.302839	0.087	0.251	0.00732553	CM	alpha
COX4I1	3.50894e-30	0.530123	1	1	7.087e-26	BFA	alpha											BIRC6	3.69611e-07	-0.384294	0.511	0.677	0.00746504	CM	alpha
SLC35C1	6.09641e-20	0.529974	0.37	0.036	1.23129e-15	BFA	alpha											GNB1	3.72086e-07	-0.355512	0.797	0.906	0.00751501	CM	alpha
GAPVD1	1.62101e-11	0.529894	0.553	0.291	3.27394e-07	BFA	alpha											HCCS	3.791e-07	0.295716	0.351	0.157	0.00765669	CM	alpha
TMEM183A	8.86878e-11	0.529725	0.699	0.511	1.79123e-06	BFA	alpha											TCEB1	3.96873e-07	0.364126	0.877	0.776	0.00801565	CM	alpha
TSR3	1.0524e-12	0.528676	0.794	0.614	2.12553e-08	BFA	alpha											DAD1	3.97185e-07	0.379956	1	0.969	0.00802195	CM	alpha
PYURF	7.11438e-15	0.528528	0.94	0.848	1.43689e-10	BFA	alpha											CD70	3.98468e-07	0.355	0.109	0	0.00804787	CM	alpha
ARPP19	3.12162e-14	0.528436	0.92	0.87	6.30473e-10	BFA	alpha											PON2	4.00338e-07	0.372874	0.457	0.251	0.00808562	CM	alpha
TFB2M	6.57525e-14	0.528381	0.519	0.224	1.328e-09	BFA	alpha											CTSO	4.01206e-07	0.309295	0.301	0.117	0.00810317	CM	alpha
NADK2	1.11758e-15	0.52817	0.433	0.121	2.25717e-11	BFA	alpha											NINL	4.07799e-07	-0.263681	0.08	0.242	0.00823632	CM	alpha
URM1	3.49148e-10	0.528094	0.596	0.39	7.05174e-06	BFA	alpha											C16orf80	4.10302e-07	-0.311319	0.322	0.538	0.00828688	CM	alpha
NDUFA5	1.05857e-16	0.527764	0.989	0.955	2.13799e-12	BFA	alpha											RP11-416N2.4	4.1034e-07	-0.269278	0.091	0.26	0.00828764	CM	alpha
GPX4	3.26275e-27	0.527313	1	1	6.58978e-23	BFA	alpha											C12orf73	4.10378e-07	-0.298854	0.156	0.35	0.0082884	CM	alpha
C8orf33	2.84513e-11	0.527277	0.567	0.314	5.74631e-07	BFA	alpha											PLA2G16	4.11485e-07	0.325166	0.938	0.928	0.00831077	CM	alpha
CALCOCO1	8.04579e-10	0.527277	0.542	0.327	1.62501e-05	BFA	alpha											VIM	4.16397e-07	1.25111	0.786	0.695	0.00840998	CM	alpha
SAE1	2.26072e-13	0.527197	0.501	0.211	4.56598e-09	BFA	alpha											SORBS2	4.18776e-07	-0.403509	0.344	0.561	0.00845803	CM	alpha
ICAM3	1.1804e-15	0.527091	0.364	0.072	2.38406e-11	BFA	alpha											TPP1	4.23893e-07	-0.423102	0.402	0.592	0.00856137	CM	alpha
RC3H2	1.28513e-12	0.526923	0.556	0.265	2.59558e-08	BFA	alpha											HIP1R	4.24738e-07	-0.347795	0.395	0.61	0.00857842	CM	alpha
MYEOV2	8.25109e-19	0.526547	0.994	0.978	1.66647e-14	BFA	alpha											APC	4.25038e-07	-0.376174	0.355	0.552	0.00858449	CM	alpha
CD55	2.74417e-09	0.526456	0.819	0.704	5.5424e-05	BFA	alpha											TMEM55A	4.26556e-07	-0.338735	0.261	0.471	0.00861515	CM	alpha
UBA6-AS1	1.49664e-17	0.525769	0.378	0.063	3.02276e-13	BFA	alpha											PRSS3	4.29968e-07	-0.426381	0.134	0.314	0.00868407	CM	alpha
SH3TC1	6.04578e-14	0.525477	0.499	0.197	1.22107e-09	BFA	alpha											YES1	4.35091e-07	0.340577	0.514	0.3	0.00878754	CM	alpha
ZNF3	2.19689e-10	0.525382	0.499	0.256	4.43707e-06	BFA	alpha											WFDC2	4.39072e-07	0.920595	0.482	0.305	0.00886793	CM	alpha
PUSL1	7.31115e-12	0.525318	0.553	0.291	1.47663e-07	BFA	alpha											COPG1	4.43416e-07	-0.355772	0.38	0.587	0.00895568	CM	alpha
ENTPD4	4.2157e-10	0.525258	0.544	0.309	8.51444e-06	BFA	alpha											APPL2	4.43685e-07	-0.316558	0.141	0.327	0.0089611	CM	alpha
KCNK6	2.9253e-16	0.525111	0.335	0.045	5.90823e-12	BFA	alpha											RINL	4.44833e-07	-0.284615	0.123	0.305	0.0089843	CM	alpha
DEK	2.49131e-10	0.524542	0.825	0.762	5.0317e-06	BFA	alpha											AHDC1	4.47864e-07	-0.281233	0.167	0.363	0.00904552	CM	alpha
TRIM25	1.11471e-10	0.524342	0.424	0.188	2.25137e-06	BFA	alpha											RP1-90J20.8	4.53191e-07	0.422943	0.138	0.013	0.00915309	CM	alpha
SON	7.68536e-16	0.524327	0.989	0.96	1.55221e-11	BFA	alpha											PDE4DIP	4.5972e-07	-0.340161	0.772	0.892	0.00928496	CM	alpha
CCNK	1.44719e-13	0.5243	0.519	0.22	2.92289e-09	BFA	alpha											SERPING1	4.62687e-07	0.312603	0.156	0.022	0.00934489	CM	alpha
CDC34	6.83352e-12	0.52425	0.587	0.314	1.38017e-07	BFA	alpha											PIN1	4.73755e-07	-0.385916	0.761	0.848	0.00956844	CM	alpha
RBM26	1.19918e-10	0.52411	0.765	0.605	2.42198e-06	BFA	alpha											RPA3	4.82165e-07	0.389205	0.826	0.722	0.00973828	CM	alpha
ZNF207	2.29845e-11	0.524009	0.822	0.731	4.64218e-07	BFA	alpha											CHCHD10	4.82621e-07	-0.332065	0.837	0.924	0.00974749	CM	alpha
PRRC2C	1.14366e-13	0.523945	0.943	0.915	2.30985e-09	BFA	alpha											SEPT11	4.88055e-07	0.514642	0.714	0.596	0.00985724	CM	alpha
SEPT2	1.82476e-14	0.523541	0.923	0.861	3.68546e-10	BFA	alpha											HSPA5	4.90318e-07	0.885592	0.957	0.924	0.00990296	CM	alpha
ADAR	1.85813e-10	0.523414	0.765	0.664	3.75286e-06	BFA	alpha											PTPRJ	5.00422e-07	-0.37028	0.322	0.52	0.010107	CM	alpha
GALK2	1.4694e-10	0.523254	0.593	0.372	2.96775e-06	BFA	alpha											CTNNBL1	5.10436e-07	0.384729	0.453	0.256	0.0103093	CM	alpha
NOB1	2.98191e-15	0.523127	0.467	0.157	6.02257e-11	BFA	alpha											SPCS3	5.2306e-07	0.397983	0.75	0.619	0.0105642	CM	alpha
WRN	4.07288e-16	0.523108	0.447	0.13	8.226e-12	BFA	alpha											SYTL4	5.23306e-07	0.458254	0.272	0.103	0.0105692	CM	alpha
ISCA1	4.88596e-08	0.522974	0.668	0.511	0.000986818	BFA	alpha											CDK6	5.23797e-07	0.424895	0.518	0.305	0.0105791	CM	alpha
KLC4	8.7323e-11	0.522651	0.496	0.247	1.76366e-06	BFA	alpha											MICU1	5.3046e-07	0.385083	0.562	0.35	0.0107137	CM	alpha
BNIP3	4.137e-19	0.52152	0.977	0.96	8.35551e-15	BFA	alpha											ATXN2	5.31563e-07	-0.352363	0.504	0.686	0.010736	CM	alpha
RPS6	4.94262e-37	0.521352	1	1	9.98262e-33	BFA	alpha											GLRX3	5.48274e-07	0.358042	0.641	0.43	0.0110735	CM	alpha
DUSP12	2.28984e-13	0.521041	0.55	0.265	4.62479e-09	BFA	alpha											PPP2CB	5.50501e-07	-0.389099	0.583	0.758	0.0111185	CM	alpha
PUS1	8.68405e-19	0.521022	0.384	0.054	1.75392e-14	BFA	alpha											C1QL1	5.54542e-07	-0.286369	0.384	0.601	0.0112001	CM	alpha
USP10	1.48766e-12	0.520675	0.599	0.327	3.00463e-08	BFA	alpha											FAM3B	5.55332e-07	0.602891	0.605	0.43	0.011216	CM	alpha
KMT2A	1.25917e-09	0.520623	0.842	0.785	2.54314e-05	BFA	alpha											FAM47E	5.56194e-07	-0.295484	0.232	0.444	0.0112334	CM	alpha
PKN2	7.24118e-10	0.520493	0.777	0.659	1.4625e-05	BFA	alpha											VPS41	5.57519e-07	-0.401714	0.453	0.646	0.0112602	CM	alpha
TNKS	1.49416e-09	0.520214	0.645	0.439	3.01775e-05	BFA	alpha											SPINK1	5.67268e-07	1.71796	0.417	0.233	0.0114571	CM	alpha
AHCYL1	6.22738e-15	0.520026	0.954	0.901	1.25774e-10	BFA	alpha											SNORA76C	5.69666e-07	-0.361664	0.333	0.525	0.0115055	CM	alpha
NFIA	6.52928e-11	0.519881	0.493	0.238	1.31872e-06	BFA	alpha											SEC61B	5.73866e-07	0.307217	0.993	0.991	0.0115904	CM	alpha
PSMA3	5.87547e-12	0.519775	0.874	0.726	1.18667e-07	BFA	alpha											ROBO2	5.76181e-07	-0.298719	0.141	0.327	0.0116371	CM	alpha
RNF13	2.31775e-09	0.519749	0.673	0.498	4.68115e-05	BFA	alpha											SLC39A10	5.80437e-07	-0.264412	0.094	0.26	0.0117231	CM	alpha
MTCH1	1.85611e-16	0.519685	0.977	0.969	3.74878e-12	BFA	alpha											G6PC3	5.80463e-07	-0.329158	0.536	0.726	0.0117236	CM	alpha
GRWD1	1.06928e-15	0.519533	0.487	0.161	2.15962e-11	BFA	alpha											SLC12A7	5.81547e-07	0.348788	0.471	0.256	0.0117455	CM	alpha
RPS3A	3.02355e-41	0.519389	1	1	6.10667e-37	BFA	alpha											FOXA2	5.95808e-07	-0.442609	0.446	0.614	0.0120335	CM	alpha
TRIM24	1.96387e-12	0.518876	0.436	0.166	3.96643e-08	BFA	alpha											PCBP2	6.08917e-07	-0.294449	0.909	0.946	0.0122983	CM	alpha
FAM212B	3.7835e-14	0.518724	0.43	0.139	7.64154e-10	BFA	alpha											MRPL50	6.15111e-07	0.376269	0.656	0.444	0.0124234	CM	alpha
[truncated: 2,202 more rows]
[truncated: 226 more columns]

## Sheet: Supplementary Data 3
Patient 2 DEG <0.05 p_val_adj, -0.25< Avg_log2FC>0.25
[truncated: 2,386 more rows]
[truncated: 274 more columns]

[truncated: 15 more sheets: Supplementary Data 4, Supplementary Data 5, Supplementary Data 6, Supplementary Data 7, Supplementary Data 8, Supplementary Data 9, Supplementary Data 10, Supplementary Data 11, Supplementary Data 12, Supplementary Data 13, Supplementary Data 14, Supplementary Data 15, Supplementary Data 16, Supplemenatary Data 17, Supplementary Data 18]
