# Supplementary material for: Identification of unique cell type responses in pancreatic islets to stress
Source: Nat Commun. 2024 Jul 2;15:5567. doi: 10.1038/s41467-024-49724-w (PMC11220140; doi:10.1038/s41467-024-49724-w)
Supplement: Supplementary file 6 — Source data [file 41467_2024_49724_MOESM6_ESM.xlsx]

## Sheet: Fig 1
Fig 1b population ratio			Fig 1c population ratio			Fig 1d average expression for heatmap
Stressor	cell count		cell type	cell count			alpha 1	alpha 2	alpha 3	alpha 4	beta 1	beta 2	beta 3	delta	PP	ductal	acinar	mesenchyme	immune	endothelial
Control	2204		α Cells 1	2346		GCG	972.283	521.701	654.88	27.4808	23.1086	17.2894	3.99128	12.455	18.1897	9.33275	4.41417	9.69835	7.06671	7.78397
BFA	1374		α Cells 2	2933		IRX2	2.91539	1.55164	3.16195	0.994698	0.0932555	0.0802064	0.0670973	0.0609386	0.157593	0.0371106	0.0188832	0.150774	0.0315895	0.0565376
TG	2013		α Cells 3	435		INS	43.7835	56.6677	68.2029	60.8904	2625.49	2614.48	442.829	68.9324	83.2275	36.8624	33.189	40.5384	45.5422	42.1229
Cytokine Mix	2303		α Cells 4	686		DLK1	0.069803	0.0770111	0.109389	0.137482	4.52249	3.81267	2.41131	0.104485	0.118779	0.216826	0.0926399	0.06684	0.105726	0.0388402
Il1β+IFNγ	1809		β Cells 1	2199		SST	13.7188	13.2737	34.8009	8.98924	65.9313	69.7426	19.5574	4077.93	12.9948	14.258	15.0211	9.68946	13.6974	10.7642
IFNγ	1401		β Cells 2	1717		PRG4	0.110201	0.205773	0.0656661	0.0223109	2.55732	1.30965	0.120961	9.24049	1.44164	0.0242174	0.0221464	0.0439199	0.0388732	0.0465729
IL1β	1922		β Cells 3	557		PPY	6.86933	4.50496	5.11786	6.24998	3.60854	8.49424	6.85384	4.71077	1674.15	3.48405	1.57095	2.76255	3.95677	2.90107
TNFα	2190		δ Cells	867		SERTM1	0.085321	0.0325179	0.145748	0.013514	0.00484273	0.00293152	0.0153083	0.00353896	0.658908	0.00229113	0	0	0	0
			PP Cells	444		KRT17	0.0200518	0.0415266	0.0365581	0.07453	0.0113066	0.171505	0.0154086	0.0127553	0.0256581	4.04879	0.889456	0.0504568	0	0.0100202
			Ductal Cells	1587		CFTR	0.0118657	0.014488	0.0194326	0.010954	0.0128056	0.00789529	0.00420971	0.00301877	0.0201729	5.68137	0.370555	0.0129929	0.0318465	0
			Acinar Cells	450		PRSS1	0.0525099	0.0586344	0.0371468	0.0582644	0.0457637	0.0452299	0.0628376	0.0454096	0.0574756	1.6834	70.9269	0.236546	0.00746062	0.0737392
			Mesenchyme Cells	767		REG3A	0.0369929	0.048705	0.0366719	0.040812	0.0448423	0.0308778	0.0360258	0.0332204	0.0347194	0.0939512	62.0157	0.1996	0.0333344	0.0413522
			Immune Cells	121		COL3A1	0.0220254	0.0215945	0.00963171	0.0116069	0.0135989	0.012521	0.0208949	0.0172924	0.00292958	0.0214476	0.00753723	18.6753	0.00584391	0.801556
			Endothelial Cells	107		MYL9	0.0174242	0.0256648	0.0199184	0.0252567	0.00245689	0.00543478	0.00485856	0.0118241	0.00383733	0.374296	0.0759455	2.43584	0.0401041	0.221523
						CD14	0.547198	0.533851	0.371218	0.0662686	0.66714	0.421217	0.143778	0.42435	0.387459	0.137791	0.0250694	0.0788633	4.3946	0.0705241
						CD163	0	0.00143867	0	0	0	0	0	0	0	0	0	0	0.52686	0
						ESAM	0.00358325	0.00484625	0.00234672	0.0131994	0.00125547	0.000702178	0.00682865	0.00816411	0.00541646	0.0160366	0.000800772	0.0998144	0	5.09123
						PECAM1	0.000577506	0.000165662	0	0	0.000532086	0	0	0.00568262	0.00108292	0.00117847	0.00318223	0.0287192	0.438401	9.04679

## Sheet: Fig 2
Fig 2a
	BFA		TG		CM		IL1BIFNG		IL1B		IFNG		TNFA
	up	down	up	down	up	down	up	down	up	down	up	down	up	down
beta	2679	-391	84	-10	657	-707	461	-212	211	-73	405	-163	286	-168
alpha	2616	-768	215	-248	746	-850	571	-397	364	-251	365	-125	461	-334
delta	0	0	48	-4	409	-236	199	-92	84	-19	152	-64	94	-24
PP	0	0	7	0	146	-101	118	-33	25	-3	73	-3	25	-3
acinar	0	0	99	-56	396	-85	297	-58	80	-12	212	-29	89	-27
ductal	1399	-1080	227	-166	477	-999	412	-592	202	-207	303	-327	177	-153

## Sheet: Fig 3
fig 3g endocrine vs exocrine motif accessiblity
Upregulated
motif										downregulated
	p_val	avg_log2FC	pct.1	pct.2	p_val_adj	convertIDlist	tissue type				p_val	avg_log2FC	pct.1	pct.2	p_val_adj	convertIDlist	tissue type
MA0762.1	0	1.83521	0.53	0.254	0	ETV2	endocrine			MA1568.1	0	-2.64372	0.255	0.765	0	TCF21(var.2)	endocrine
MA0057.1	0	1.91819	0.689	0.256	0	MZF1(var.2)	endocrine			MA0703.2	0	-2.68364	0.248	0.714	0	LMX1B	endocrine
MA1637.1	0	2.06075	0.656	0.231	0	EBF3	endocrine			MA0698.1	0	-2.75617	0.236	0.741	0	ZBTB18	endocrine
MA0750.2	0	2.12252	0.594	0.207	0	ZBTB7A	endocrine			MA0914.1	0	-2.8106	0.233	0.748	0	ISL2	endocrine
MA1121.1	0	2.32001	0.558	0.228	0	TEAD2	endocrine			MA1641.1	0	-3.05665	0.244	0.763	0	MYF5	endocrine
MA1116.1	0	3.54003	0.672	0.169	0	RBPJ	endocrine			MA1524.1	0	-3.07889	0.223	0.773	0	MSGN1	endocrine
MA0641.1	0	3.60362	0.618	0.202	0	ELF4	endocrine			MA0665.1	0	-3.15798	0.232	0.793	0	MSC	endocrine
MA0645.1	0	3.79047	0.61	0.182	0	ETV6	endocrine			MA0799.1	0	-4.93132	0.217	0.808	0	RFX4	endocrine
MA0090.3	0	4.18655	0.616	0.191	0	TEAD1	endocrine			MA0500.2	0	-5.25828	0.187	0.799	0	MYOG	endocrine
MA0809.2	0	4.73914	0.596	0.184	0	TEAD4	endocrine			MA1123.2	0	-5.30936	0.191	0.792	0	TWIST1	endocrine
MA0508.3	4.51057e-64	1.82804	0.913	0.397	2.85519e-61	PRDM1	Exocrine			MA0157.2	9.1545e-74	-3.2965	0.199	0.887	5.7948e-71	FOXO3	exocrine
MA1632.1	6.35734e-49	2.02025	0.938	0.474	4.0242e-46	ATF2	Exocrine			MA0031.1	9.1545e-74	-3.2965	0.199	0.887	5.7948e-71	FOXD1	exocrine
MA1636.1	7.23781e-104	2.39069	0.988	0.54	4.58153e-101	CEBPG(var.2)	Exocrine			MA0613.1	1.97106e-79	-3.34994	0.199	0.93	1.24768e-76	FOXG1	exocrine
MA0492.1	2.83151e-69	2.50527	0.981	0.427	1.79234e-66	JUND(var.2)	Exocrine			MA0852.2	3.18731e-80	-4.1111	0.199	0.906	2.01756e-77	FOXK1	exocrine
MA0018.4	9.53639e-63	2.65876	0.969	0.383	6.03654e-60	CREB1	Exocrine			MA1103.2	4.93982e-74	-4.68305	0.217	0.887	3.1269e-71	FOXK2	exocrine
MA0488.1	1.2758e-85	2.68658	0.981	0.427	8.07581e-83	JUN	Exocrine			MA0850.1	3.50715e-80	-6.95022	0.155	0.899	2.22002e-77	FOXP3	exocrine
MA0833.2	1.91945e-94	2.87763	0.981	0.39	1.21501e-91	ATF4	Exocrine			MA0849.1	3.50715e-80	-6.95022	0.155	0.899	2.22002e-77	FOXO6	exocrine
MA1117.1	4.31063e-76	2.91796	0.938	0.308	2.72863e-73	RELB	Exocrine			MA0848.1	3.50715e-80	-6.95022	0.155	0.899	2.22002e-77	FOXO4	exocrine
MA0056.2	9.21084e-61	3.46661	0.82	0.237	5.83046e-58	MZF1	Exocrine			MA0033.2	3.50715e-80	-6.95022	0.155	0.899	2.22002e-77	FOXL1	exocrine
MA0107.1	5.03102e-120	6.93559	1	0.333	3.18464e-117	RELA	Exocrine			MA0042.2	3.50715e-80	-6.95022	0.155	0.899	2.22002e-77	FOXI1	exocrine
Fig 3h
	p val	avg log2FC	pct.1	pct.2	P val adj
CFTR	1.18611e-58	-0.0623611	0.003	0.043	4.34128e-54	beta	did not pass min.pct or log2FC threshold
CFTR	0.007077	-1.11651	0	0.159	1	acinar
CFTR	8.49448e-36	-3.79353	0.617	0.928	3.10906e-31	ductal

## Sheet: Fig 4
Fig 4b
BFA	beta	alpha		TG	beta	alph	delta		CM	beta	alph	delta
CRELD2	1.16953	0.158194		SPP1	0.892063	-0.0221962	0.743971		CCL2	1.76294	0.236495	0.0350649
JUN	1.12131	0.219616		RAB3B	0.556046	0.167405	0.110528		MIR155HG	1.31432	0.411204	0.190106
COX14	0.780806	0.173268		IGFBP4	0.502427	0.0321362	-0.0063383		RRAD	1.14626	0.0901311	0.32292
IDI1	0.738962	0.0487504		SPA1	0.372283	0.141459	0.0636102		FSTL3	1.08179	0.501765	0.0878271
PDIA6	0.717098	0.188562		SLC3A2	0.315719	0.170084	0.159498		IGFBP3	1.0534	0.0212251	0.190975
CALCOCO2	0.696558	0.0940203		VIM	0.235117	1.37068	0.468825		CXCL6	0.316126	2.18867	0.494383
SRSF3	0.682351	0.129128		SPINK1	0.186602	1.26251	0.323603		GC	0.574295	2.03645	0.158413
SLC50A1	0.665059	0.110724		MIR7-3HG	0.262895	1.09364	0.0262614		ID4	0.187228	1.46808	0.473072
SLC38A1	0.665002	0		RP11-254I22.3	0.140079	0.943474	0.155707		DUOXA2	0.229541	1.41241	0.00340479
UBL5	0.662736	0.0823562		SMOC1	0.19484	0.824976	-0.0658316		PLIN2	0.190187	1.32926	0.387116
ALDOA	0.389161	1.15068		IER2	0.244659	0.0695729	0.754601		HLA-DPA1	0.21863	0.0731853	0.919756
VIM	0.155061	1.04013		FKBP11	0.234849	0.249942	0.5878		ABI3BP	0.0250488	0.0113464	0.807195
UCHL1	-0.249044	0.930754		DNAJC3	0.246663	0.218063	0.508364		CD59	0.0153882	0.0389729	0.780318
MTRNR2L8	0.123847	0.890218		FKBP2	0.214173	0.179846	0.506823		DPYSL3	0.195958	0.0423261	0.774112
DNAJC12	0.0404965	0.878725		HMP4HB	0.131427	0.111858	0.473312		FXYD3	0.131798	0.125753	0.708551
CHPF	-0.0806304	0.84898
PHGDH	0.156534	0.848479
TSPAN13	0.178529	0.84508
ASNS	0.205126	0.783373
ACTG1	0.211191	0.750731
fig 4d
BFA 48hrs								BFA+cyna 200ug								BFA+cyna 400ug
0.471926	0.909737	0.687989	0.739161	0.898365	1.2452	1.40441	1.64321	0.06823	0.085288	0.085288	0.090974	0.051173	0.062544	0.597015	0.534471	0.079602	0.051173	0.216063	0.045487	0.028429	0.045487	0.062544	0.079602
Dunnett's multiple comparisons test	Mean Diff.	95.00% CI of diff.	Below threshold?	Summary	Adjusted P Value
BFA vs. BFA+cyna 200ug	0.8031	0.4874 to 1.119	Yes	****	<0.0001
BFA vs. BFA+cyna 400ug	0.924	0.6082 to 1.240	Yes	****	<0.0001
Liquitirin
BFA 48hrs				BFA + liquitirin10nM				BFA+liquitirin 1000nM
1.11392	1.13924	0.974684	0.772152	0.596343	0.506329	0.623066	0.662447	0.613221	0.842475	0.879044	0.819972
Dunnett's multiple comparisons test	Mean Diff.	95.00% CI of diff.	Below threshold?	Summary	Adjusted P Value	A-?
Column A vs. 10	0.403	0.1716 to 0.6343	Yes	**	0.0026	B	10
Column A vs. 1000nM	0.2113	-0.01999 to 0.4426	No	ns	0.0717	C	1000nM
Acyclovir
BFA 48hrs				BFA+acyclovir 1nM				BFA+acyclovir 100nM
1	0.790698	1.2093		0.294574	0.751938	0.511628	0.589147	0.860465	0.418605	0.651163	0.573643
Dunnett's multiple comparisons test	Mean Diff.	95.00% CI of diff.	Below threshold?	Summary	Adjusted P Value	A-?
bfa vs. 1	0.4632	0.07193 to 0.8544	Yes	*	0.024	B	1
bfa vs. 100	0.374	-0.01721 to 0.7653	No	ns	0.0597	C	100

## Sheet: Fig 5
Fig 5c Z-score of regulon activity
CTRL	BFA	TG	CM
-0.954162	0.716421	-0.760917	0.998659	CEBPB
-0.380738	1.47777	-0.362135	-0.734901	YY1
-0.481031	1.49453	-0.403275	-0.61022	ATF6
-0.0776832	-1.33898	0.393979	1.02268	CREM
-0.376036	-0.773653	-0.31935	1.46904	IRF1
-0.48526	-0.594246	-0.41647	1.49598	IRF7
-0.131043	-1.18549	0.0621028	1.25443	JUNB
0.781034	-0.584203	0.908888	-1.10572	JUND
-0.24395	1.40406	-0.195228	-0.96488	NELFE
-0.268391	-0.918323	-0.237456	1.42417	STAT1
Fig 5d Z-scores for heatmap
	PRKDC	TBPL1	PSEN2	PPP3R1	PTK2	PAK1	PDK1	KCNN1	ITGA2B	PAX3	ITPR3	MAP3K5	PLK3	STMN2	PLK2
CTRL-TotalA	-0.253981	-0.806309	0.291115	-0.227604	-0.870354	-0.357761	-0.477802	-0.405049	-0.5	-0.5	0.158377	-0.481397	-0.882911	1.10644	0.584028
BFA-TotalA	1.43891	1.45775	-1.22601	1.45738	1.27793	-0.905924	1.49784	-0.545822	-0.5	-0.5	-0.745271	-1.17107	1.39697	-0.870348	-0.893731
TG-TotalA	-0.306971	-0.246228	1.16571	-0.430409	0.309201	-0.15963	-0.447034	-0.545822	1.5	1.5	-0.766568	0.700684	0.00452151	0.58566	1.10674
CM-TotalA	-0.877956	-0.405214	-0.230808	-0.799367	-0.716778	1.42332	-0.573006	1.49669	-0.5	-0.5	1.35346	0.951783	-0.51858	-0.821755	-0.797041
Fig 5f
	CTRL				CIB1 KD				Ttest
2	1.24829	1.02294	0.994163	0.912683	1.64384	2.28427	2.26695	2.38029	0.000963665
20	2.19036	2.20321	1.57283	1.67223	2.86576	2.5641	3.50341	3.43128	0.00567804
Table Analyzed	2 vs 20 gfp			Table Analyzed	2 vs 20 cib			Table Analyzed	2 vs 2			Table Analyzed	20 vs 20
Column B	20 gfp			Column B	20 cib1			Column B	2 cib1			Column B	20 cib1 kd
vs.	vs.			vs.	vs.			vs.	vs.			vs.	vs.
Column A	2 gfp			Column A	2 cib1			Column A	2 gfp			Column A	20 gfp
Paired t test				Paired t test				Unpaired t test				Unpaired t test
P value	0.0067			P value	0.0249			P value	0.001			P value	0.0057
P value summary	**			P value summary	*			P value summary	***			P value summary	**
Significantly different (P < 0.05)?	Yes			Significantly different (P < 0.05)?	Yes			Significantly different (P < 0.05)?	Yes			Significantly different (P < 0.05)?	Yes
One- or two-tailed P value?	Two-tailed			One- or two-tailed P value?	Two-tailed			One- or two-tailed P value?	Two-tailed			One- or two-tailed P value?	Two-tailed
t, df	t=6.728, df=3			t, df	t=4.183, df=3			t, df	t=6.001, df=6			t, df	t=4.201, df=6
Number of pairs	4			Number of pairs	4
								How big is the difference?				How big is the difference?
How big is the difference?				How big is the difference?				Mean of column A	1.045			Mean of column A	1.91
Mean of differences (B - A)	0.8651			Mean of differences (B - A)	0.9473			Mean of column B	2.144			Mean of column B	3.091
SD of differences	0.2572			SD of differences	0.4529			Difference between means (B - A) ± SEM	1.099 ± 0.1832			Difference between means (B - A) ± SEM	1.181 ± 0.2812
SEM of differences	0.1286			SEM of differences	0.2264			95% confidence interval	0.6511 to 1.548			95% confidence interval	0.4934 to 1.870
95% confidence interval	0.4559 to 1.274			95% confidence interval	0.2267 to 1.668			R squared (eta squared)	0.8572			R squared (eta squared)	0.7463
R squared (partial eta squared)	0.9378			R squared (partial eta squared)	0.8537
								F test to compare variances				F test to compare variances
How effective was the pairing?				How effective was the pairing?				F, DFn, Dfd	5.505, 3, 3			F, DFn, Dfd	1.835, 3, 3
Correlation coefficient (r)	0.6886			Correlation coefficient (r)	0.3713			P value	0.1949			P value	0.6306
P value (one tailed)	0.1557			P value (one tailed)	0.3144			P value summary	ns			P value summary	ns
P value summary	ns			P value summary	ns			Significantly different (P < 0.05)?	No			Significantly different (P < 0.05)?	No
Was the pairing significantly effective?	No			Was the pairing significantly effective?	No
								Data analyzed				Data analyzed
								Sample size, column A	4			Sample size, column A	4
								Sample size, column B	4			Sample size, column B	4
Fig 5g BFA caspase CIB1
	GFP KD								CIB1 KD								GFP ORF								CIB1 ORF
BFA	1.04574	1.06253	0.968527	0.983634	0.939992	0.903063	1.00713	1.08938	1.21695	1.05917	1.17835	1.25053	1.49727	1.33109	1.53756	1.65338	0.936877	1.12957	0.956811	1.05648	0.930233	1.02824	0.938538	1.02326	0.785714	0.901993	0.747508	0.800664	0.672757	0.785714	0.848837	0.92691
stats	KD	0.000484552
	ORF	0.000211813
CM caspase CIB1
	GFP KD					CIB1 KD					GFP ORF					CIB1 ORF
CM	0.703463	0.833333	1.33117	1.11472	1.01732	2.51082	2.48918	2.4026	2.41342	2.52165	0.870968	1.09168	1.04075	1.02377	0.972835	1.37182	1.05772	0.964346	1.1511	0.998302
stats	KD	1.10041e-06
	ORF	0.222027
TG caspase CIB1
	GFP KD								CIB1 KD								GFP ORF								CIB1 ORF
TG	0.931227	1.05019	0.767658	0.946097	1.22862	0.946097	0.842007	1.2881	2.09108	2.58178	2.31413	2.77509	3.42937	3.35502	3.78625	4.63383	0.940334	0.916468	0.897375	0.825776	0.926014	1.04535	1.02625	1.42243	1.11695	0.749403	1.05012	0.797136	0.75895	0.906921	1.18377	1.38902
stats	KD	6.87801e-06
	ORF	0.955213

## Sheet: Fig 6
Fig 6b										Fig 6k								Fig 6i					Fig 6m
	CTRl	BFA	TG	CM	IL1BIFNG	IL1B	IFNG	TNFA		RNA	beta dmso	alpha dmso	delta dmso	beta bfa	alpha bfa	delta bfa		motif.name	beta	alpha	delta			motif enrichment	RNA average FC
INS	0.502921	-2.46278	0.254482	0.283242	0.312068	0.245524	0.484264	0.38028		WSB1	0.505596	-0.485753	-0.755235	1.82259	-0.655898	-0.431296		CEBPB	-0.595955	1.1545	-0.558544		SMAD5	2.58259	1.11087
DLK1	0.976259	-1.75293	1.00552	-0.00795799	-0.669886	1.06275	-0.620319	0.00657105		TNFRSF10B	-0.253343	-0.749219	-0.939182	1.86442	-0.0431304	0.120455		KLF16	-0.347541	1.1274	-0.77986		HMBOX1	2.05965	1.15579
ISL1	0.425572	-1.25268	1.25328	-1.77126	0.402454	0.389578	0.0829787	0.470081		SMARCE1	-1.00257	-0.915466	-0.571368	1.50974	0.30124	0.678421		CEBPE	-0.595677	1.1545	-0.558828		TP53	1.93346	1.15953
UCN3	1.09228	-1.28862	0.663168	-1.13506	-0.118667	1.47201	-0.306178	-0.378924		SLFN5	-0.676922	-0.706681	-0.867671	1.76758	0.086611	0.397079		KLF2	-0.671992	1.14921	-0.47722		JUND	1.56635	1.46838
NKX6-1	1.72605	0.0466133	1.04574	-1.34334	-0.586085	-0.590445	0.288778	-0.587312		TNIK	-1.08579	-0.614051	-0.67526	1.57928	0.100223	0.695597		ETV6	-0.915762	1.06701	-0.151246		BACH2	1.44513	1.32276
PDX1	0.889299	-1.66929	1.10949	-1.21384	0.496347	0.186118	0.557482	-0.355599		FAM184B	-0.481819	-0.543755	-0.787277	1.95273	0.0513612	-0.191242		SP8	-0.0325238	1.01587	-0.983341
NEUROD1	1.06118	-1.75122	0.309363	-1.14398	0.0985265	0.346448	1.12726	-0.0475797		DRAM1	-0.622891	-1.01475	-0.579786	1.6646	-0.125115	0.677944		ZNF682	-0.0437402	1.02115	-0.977412
CHGA	-0.849217	-1.31336	-0.652148	0.560661	0.705827	1.62681	-0.616563	0.537988		DLGAP4	0.0334556	-0.219826	-1.25784	1.75796	0.181311	-0.495065		E2F6	0.250947	0.850626	-1.10157
MAFA	1.57376	-1.24368	1.0619	-1.19459	-0.334073	-0.214858	0.493802	-0.14226		B3GNT5	-0.318141	-0.866014	-0.521687	1.96006	-0.162458	-0.0917595		ETS2	-0.329777	1.12324	-0.793462
MAFB	0.745545	-1.27731	0.253871	-0.894114	0.299988	-0.564601	1.83814	-0.401524										INSM1	-0.339858	1.12563	-0.785776
MNX1	0.991824	-0.8151	1.59405	-1.61892	-0.387266	-0.0410543	0.146079	0.130394		Promoter accessibility	beta dmso	alpha dmso	delta dmso	beta bfa	alpha bfa	delta bfa		TFAP2C.var.2.	-0.316317	1.11991	-0.803589
IAPP	1.72247	-1.26886	1.02808	-1.053	-0.096147	-0.341763	0.2608	-0.251578		WSB1	-0.413492	-1.68059	0.00998848	1.29417	0.300898	0.489026		RXRG.var.2.	0.168695	0.904923	-1.07362
SIX2	0.637019	-1.5419	0.0422912	-0.0146466	-0.0747151	0.475531	-1.15275	1.62917		TNFRSF10B	-0.288276	-0.744665	-0.83521	1.87372	-0.280243	0.274677		GATA5	0.342519	0.783733	-1.12625
GCK	0.0289585	-2.02293	-0.563813	0.391759	1.45251	0.459296	0.330255	-0.0760357		SMARCE1	0.700072	-1.58314	0.228022	1.25783	-0.607794	0.00500643		ZNF740	1.14799	-0.681666	-0.466321
SIX3	0.3204	-1.67657	0.768953	-1.36494	0.347941	1.19464	0.206266	0.203307		SLFN5	-0.861512	-0.432475	-0.987439	1.63237	-0.00748621	0.656547		SP2	0.656737	0.494141	-1.15088
G6PC2	1.4943	-1.29219	0.475273	-1.21811	-0.621383	-0.113969	0.34282	0.933261		TNIK	0.150574	-0.989784	-0.788657	1.83064	-0.145318	-0.0574582		KLF11	-0.378933	1.13409	-0.755154
HOPX	-0.784449	-1.47486	-0.649702	1.19195	1.41635	0.392524	0.272089	-0.363893		FAM184B	-0.41073	0.307998	1.076	1.14473	-0.946545	-1.17145		TFAP2B.var.3.	-0.380779	1.13445	-0.753674
										DRAM1	0.649604	0.491204	-1.70818	0.870955	-0.70597	0.402383		SP3	-0.504955	1.15179	-0.646836
Fig 6c										DLGAP4	-0.177181	-1.56711	0.967137	0.754403	0.721319	-0.69857		SP9	-0.117263	1.05346	-0.936199
	CTRl	BFA	TG	CM	IL1BIFNG	IL1B	IFNG	TNFA		B3GNT5	-0.690492	-0.361718	-1.25451	1.55511	0.133145	0.618458		KLF10	-0.67377	1.149	-0.475226
MCM7	-0.430227	2.45841	-0.35317	-0.452494	-0.440782	-0.331461	-0.359526	-0.0907504										PAX1	0.916886	0.149413	-1.0663
MCM5	0.0245558	1.7853	-1.10259	-0.239642	0.0366802	-0.353392	-1.1712	1.02029										ZIC4	1.13572	-0.387292	-0.748428
MCM4	-0.43663	2.37349	0.160665	-0.775892	-0.468466	-0.0872209	-0.500613	-0.265332										RXRA..VDR	0.0867231	0.953814	-1.04054
MCM6	-0.899804	1.94644	-0.807846	-0.59561	0.552758	0.671946	-0.0729093	-0.794976										SCRT2	-0.437167	1.14414	-0.706978
PCNA	-0.219961	2.39052	-0.0800505	-0.915133	-0.419931	-0.384961	-0.182949	-0.18753										ESR1	0.234234	0.862092	-1.09633
PLK1	-0.63659	2.15677	-0.319862	-0.410979	-0.126635	-0.448107	0.738869	-0.953468										BACH2.var.2.	0.302441	0.813868	-1.11631
MKI67	NaN	NaN	NaN	NaN	NaN	NaN	NaN	NaN										CEBPG.var.2.	0.884628	-1.08502	0.200395
CCND3	-0.835975	1.99044	-0.28417	-0.394411	0.400185	-0.683663	0.757303	-0.949707										HES5	0.917512	-1.0659	0.148391
CCNE2	-1.05865	1.93658	-0.425921	0.274919	-0.379603	-0.353556	-0.892105	0.898335										HES7	0.426016	-1.14246	0.716445
CCN	-0.99434	-0.32335	-0.1755	1.40096	-0.833396	1.03193	-1.08953	0.983234										MLXIPL	0.139798	-1.06254	0.922745
																		ZIC1	0.671829	-1.14923	0.477402
Fig. 6g																		PLAGL2	-0.540516	-0.613417	1.15393
	beta ctrl	beta bfa	alpha ctrl	alpha bfa														MLX	0.848734	-1.10241	0.253672
CWC15	-1.48561	0.783571	-0.674837	-0.391732														ZFP57	0.338342	-1.12528	0.786937
CWC27	-1.10275	1.80861	-0.19794	0.0118865														ELK3	-0.633201	-0.519637	1.15284
LSM5	-0.639738	1.34874	-1.03183	-0.838113														E2F7	-1.02049	0.0423309	0.978162
SNRPG	-1.39899	0.985321	-0.765839	-0.431175														ELF2	-1.10566	0.264495	0.841165
SRSF3	-1.64121	0.87261	-0.460594	0.0391585														ETV5	-1.02624	0.054738	0.971507
SNRPE	-1.22506	0.991491	-0.952539	-0.37645														TFAP2C	0.227438	0.866691	-1.09413
SNRPD3	-1.2417	0.250184	-0.826037	-0.383827														TFAP2B	0.467688	0.68046	-1.14815
SNRPF	-0.542582	1.34624	-0.112691	-1.09165														TFAP2A.var.3.	0.291709	0.821709	-1.11342
SRSF7	-1.35754	0.899477	-0.783476	-0.214952														EGR1	0.579934	0.574762	-1.1547
POLR2J	-1.70531	0.761665	-0.346708	0.110831														TFAP2B.var.2.	0.264953	0.840842	-1.1058
																		TFAP2A.var.2.	0.157467	0.911925	-1.06939
																		NR1I2	0.837465	0.269736	-1.1072
Fig. 6h																		ZIC5	1.11093	-0.282756	-0.828177
	CTRl	BFA	TG	CM	IL1BIFNG	IL1B	IFNG	TNFA										ZIC3	1.15044	-0.489359	-0.661077
BANF1	-0.233043	2.3772	-0.50913	-0.801078	0.00712093	-0.479744	0.0409305	-0.402253										SP1	-0.539206	1.15388	-0.614672
SMARCA4	0.183636	0.255192	1.41897	-1.89057	-0.221574	0.991531	-0.437446	-0.299747										KLF13	-0.59381	1.15454	-0.560732
SMARCA2	0.0500963	0.25293	-0.208308	-2.12044	0.0194606	1.25337	-0.142745	0.895635										KLF6	-0.860434	1.09711	-0.236671
ARID1A	0.000223765	1.33377	-0.2884	-1.9496	0.133912	-0.0179959	-0.31594	1.10403										KLF15	-0.580544	1.15469	-0.574151
ARID1B	-1.46157	0.0888355	-1.49281	0.970764	0.378344	1.00757	-0.191227	0.700101										TFAP2C.var.3.	-0.343925	1.12658	-0.782651
SMARCB1	-0.122502	2.41263	-0.302529	-0.663244	-0.0354711	-0.54499	-0.542015	-0.201876										ZSCAN29	-0.624286	1.15339	-0.529107
PHF10	-0.323394	1.41231	-0.596922	-1.83311	-0.140388	0.969088	0.473055	0.0393625										SP4	-0.78558	1.12569	-0.340114
DPF1	-0.674698	-0.674698	1.93827	-0.674698	-0.674698	-0.524556	1.0434	0.24168										KLF14	-0.860897	1.09689	-0.235991
DPF3	0.110815	0.354703	-0.315646	-0.417626	-0.995904	-0.106596	2.20925	-0.838991										KLF3	-0.628957	1.15311	-0.524157
DPF2	-0.451968	-1.0282	-1.2963	-0.848156	0.72793	1.01581	0.876568	1.00431										MNT	-0.857795	1.09833	-0.240535
ACTL6B	-0.226825	1.21976	0.490131	-1.46403	0.823202	0.918702	-0.93045	-0.830486										IRF5	-0.835338	1.10807	-0.272735
SMARCE1	-0.838436	1.9601	-0.786134	-0.0784809	-1.11955	0.165012	-0.0430289	0.740518										ZBTB7A	-1.1098	0.278752	0.831048
SMARCD1	-1.62222	0.910327	-1.17412	1.01473	0.706865	-0.580879	0.463931	0.281364										ELK4	-1.1266	0.344048	0.782556
SMARCD2	-0.0269683	1.24892	-0.0365223	-1.44221	-0.191071	-1.10885	1.44184	0.114867										SPDEF	-1.13595	0.388478	0.747469
SMARCD3	-1.0045	-0.412234	-0.73333	-0.138885	1.18669	1.68697	-0.94001	0.355299										ZNF263	-0.698283	1.14557	-0.447289
SMARCC1	-0.301815	2.31863	-0.616295	-0.669694	-0.307707	0.368451	-0.679339	-0.112235										KLF5	-0.374177	1.13313	-0.758953
SMARCC2	1.28397	-1.55722	0.468208	-1.33991	0.0848674	0.910125	0.25542	-0.105461										MAZ	0.131566	0.927705	-1.05927
SS18	-1.51807	1.66261	-1.17007	0.676843	0.14798	-0.0123931	-0.0655537	0.278656										KLF4	-0.264161	1.10556	-0.8414
BCL7B	-0.883116	1.73985	-1.03106	-1.02489	-0.160347	-0.0824848	0.78138	0.660659										ZNF148	-0.479815	1.14949	-0.669671
BCL7A	-0.436528	-0.822658	0.350111	-0.473463	-0.0605965	0.0376086	-0.845316	2.25084										SNAI3	-0.992892	1.00696	-0.0140667
BCL7C	0.445269	-0.951331	1.19195	-1.47391	0.0456191	0.641066	-0.920252	1.02159										RXRG	-0.782545	1.12661	-0.344062
PBRM1	-0.851223	2.39923	-0.20245	-0.241577	-0.200447	-0.507841	-0.0505567	-0.345138										NR2F1	-1.10502	0.842684	0.262334
BRD7	0.283198	-1.83177	0.559969	-1.22603	0.7813	0.993599	0.0565245	0.383207										ZNF684	-1.15464	0.567234	0.587408
ARID2	-0.792011	-0.230198	-1.4943	0.0418866	0.818439	-0.51787	1.71303	0.461026										ZEB1	-0.895631	1.07899	-0.183362
SMARCA5	-0.956941	2.16129	-0.908406	0.397788	-0.0376395	-0.629061	0.113241	-0.140275										RREB1	-0.831745	1.10952	-0.277777
BAZ1A	-0.725548	-0.775647	-0.702679	2.25776	0.126031	-0.440544	0.265979	-0.00534709										OTX2	-1.05416	0.9352	0.118959
SMARCA1	-0.277975	-1.81221	-1.07052	1.08785	0.881911	0.581479	0.24317	0.366289										SHOX	-0.951773	-0.0903255	1.0421
BPTF	-0.397266	1.6114	-0.613514	-1.83585	0.142455	0.46846	0.491314	0.133006										LHX9	-0.951773	-0.0903255	1.0421
POLE3	-0.367056	2.4735	-0.367755	-0.384856	-0.397186	-0.339578	-0.297606	-0.319464										NOTO	-0.918924	-0.146083	1.06501
BAZ1B	-0.723576	2.40426	-0.241852	-0.419768	-0.619829	-0.237226	-0.143088	-0.0189156										NR6A1	-1.00269	0.00541122	0.997283
CHRAC1	-0.3891	2.3383	-0.364458	-0.883049	-0.227829	-0.618714	0.179987	-0.0351378										MZF1	-1.13704	0.742755	0.394284
PCNA	-0.219961	2.39052	-0.0800505	-0.915133	-0.419931	-0.384961	-0.182949	-0.18753										CEBPG	-1.14056	0.414244	0.726313
CBX1	-0.426432	1.9512	-0.13606	-1.58307	-0.445281	-0.104491	0.36017	0.383962										KLF17	-1.11516	0.817033	0.298125
DR1	-1.40589	1.41853	-1.42756	0.80582	0.442481	0.303702	-0.183768	0.046679										CTCFL	-0.0702045	-0.963048	1.03325
POLE4	-0.537081	2.24334	-0.591019	0.555182	-0.531073	-0.503479	0.0587108	-0.694584										ELF4	-1.13123	0.766228	0.364997
H2BFS	NaN	NaN	NaN	NaN	NaN	NaN	NaN	NaN										FEV	0.241075	-1.0985	0.857425
RSF1	-0.818497	2.23458	-0.161437	-0.817711	-0.330318	-0.552552	-0.0301722	0.476108										GLIS3	-0.511664	-0.640633	1.1523
CECR2	0.0295212	2.16418	-0.472716	-0.148682	-0.931219	0.533282	-0.925397	-0.248965										BHLHE22.var.2.	-1.15466	0.585629	0.569032
BAZ2A	-0.796734	2.00309	-1.1112	0.643425	0.0839697	-0.720447	0.242863	-0.344967										MYOG	-1.13409	0.755147	0.378941
DEK	-0.330312	2.3046	0.360813	-0.434664	-0.581934	-0.910132	-0.275653	-0.132719										PITX1	-1.12196	0.324522	0.797434
CSH2	NaN	NaN	NaN	NaN	NaN	NaN	NaN	NaN										TGIF2LY	-1.11439	0.295287	0.819106
SF3B1	-0.538289	2.44661	-0.444622	-0.458514	-0.422976	-0.242932	-0.0672979	-0.271978										PAX4	-1.14349	0.432768	0.710727
MYBBP1A	-0.359804	2.46347	-0.227667	-0.457776	-0.42679	-0.205809	-0.453564	-0.332057										SOX12	-0.344659	1.12674	-0.782086
RHD	0.0780474	1.87394	-0.230431	-1.44045	0.232605	-0.790789	0.702646	-0.425565										SCRT1	-0.236713	1.09712	-0.860405
CHD3	0.662649	-1.73777	0.210276	-0.806788	-0.288964	1.33522	-0.313434	0.938814										NEUROD2	-0.435863	1.14395	-0.708091
CHD4	-1.02972	1.91748	-0.618431	-0.970401	0.0785472	-0.0106773	-0.288395	0.921595										EMX2	-0.402264	1.13849	-0.736225
HDAC1	0.443835	-0.731867	1.55358	-1.48234	-0.443393	0.229072	-0.595128	1.02624										HOXA2	-0.724974	1.14082	-0.415851
MTA1	0.0968366	2.12828	-0.186647	-0.874114	-0.367514	-0.0774877	-1.15413	0.434773										THRB	-0.360111	1.13018	-0.770071
MTA2	-0.637447	2.36502	-0.523754	-0.205229	-0.4177	-0.213802	-0.628699	0.261607										RXRB	-0.51856	1.15277	-0.634209
RBBP4	-0.408059	2.14058	0.104771	-1.29909	-0.58336	-0.360618	0.210906	0.194871										RORC	-0.935579	1.05389	-0.118315
GATAD2A	-0.342199	2.44799	-0.223649	-0.567854	-0.552153	-0.335627	-0.281496	-0.145009										TGIF2LX	-1.0268	0.970857	0.0559386
MBD2	-0.751696	2.31668	-0.816721	0.323548	-0.315483	-0.283777	-0.283787	-0.188764										NHLH2	-1.02363	0.974562	0.0490695
MBD3	-0.15892	2.26229	-0.138388	-1.08407	0.173576	-0.0952912	-0.765267	-0.193929										EMX1	-0.741028	1.13743	-0.396401
CHD5	-0.55678	-0.530677	-0.56346	-0.262079	0.833661	-0.211768	2.13701	-0.845907										TFE3	1.07968	-0.185284	-0.8944
HDAC2	-0.27184	2.23261	-0.449373	-1.12837	-0.55841	-0.0702939	0.367237	-0.121553										LHX5	1.11457	-0.295924	-0.818641
GATAD2B	-0.755054	2.25671	-0.361352	-0.443457	-0.235483	-0.395936	-0.663417	0.59799										MEOX1	0.989571	0.0205407	-1.01011
MTA3	-0.830839	-1.53784	0.38825	0.490181	0.482011	-1.03981	1.29137	0.756682										MZF1.var.2.	1.10991	-0.830767	-0.279145
RBBP7	-0.0208925	-2.35865	0.195127	-0.0223239	0.541237	0.886103	0.478824	0.30058										NKX6.2	1.13962	-0.730884	-0.408739
CHD1	-0.539349	2.4395	-0.571551	-0.0667002	-0.416878	-0.288209	-0.36485	-0.191964										ZNF382	1.15151	-0.501477	-0.650033
CHD2	-1.01668	2.26676	-0.684979	0.355815	-0.223072	-0.29588	-0.116457	-0.285506										SOX15	1.05739	-0.126902	-0.930491
CHD6	-0.483085	-0.0788126	-0.562262	-0.0290761	-0.702595	-0.668542	2.33843	0.185938										RARA..RXRG	1.15229	-0.51156	-0.64073
CHD7	-0.396623	0.0969323	0.400597	-0.131345	-0.954506	0.827517	-1.50989	1.66732										HOXC13	1.11596	-0.814837	-0.301122
CHD8	-1.15202	0.904745	-1.1361	1.5411	0.251641	-0.397936	0.68956	-0.700989										ZBTB6	0.204589	-1.08647	0.881884
CHD9	-0.123442	2.32004	-1.02854	0.0174568	-0.2105	-0.23376	-0.0788222	-0.662426										BCL6B	0.498547	-1.15126	0.652718
INO80	-0.648459	2.22367	-0.756125	0.412658	-0.231096	-0.646941	0.246386	-0.600097										REST	0.446926	-1.14552	0.698596
RUVBL1	-0.440626	1.74454	0.138523	-1.07328	-0.316256	-0.910359	1.23339	-0.375927										RELB	0.691356	-1.14663	0.455272
RUVBL2	-0.356415	2.44168	-0.0800557	-0.595312	-0.54625	-0.28191	-0.25025	-0.331487										YY1	0.741817	-1.13725	0.395434
MCRS1	-0.487856	2.26244	-0.73087	-0.102445	-0.592159	-0.740802	0.443381	-0.0516877										RFX7	1.0281	-0.969311	-0.0587852
TFPT	-0.379028	-0.553993	0.449316	-0.431371	1.957	0.760079	-0.645797	-1.15621										FOXB1	1.11286	-0.823195	-0.289661
ACTL6A	-0.33559	2.47016	-0.247973	-0.441954	-0.36691	-0.426764	-0.314423	-0.336547										NR1H4..RXRA	1.12848	-0.776123	-0.352361
YY1	-0.386713	2.45794	-0.320764	-0.406361	-0.487292	-0.309505	-0.443902	-0.103397										STAT1..STAT2	1.06039	-0.926029	-0.134357
INO80C	-0.402134	-1.65475	0.261577	0.508073	1.66464	-0.0514841	-0.850981	0.525055										E2F8	0.908837	-1.07127	0.162438
INO80B	-0.459223	2.43541	-0.534343	-0.401871	-0.332092	-0.310758	0.0516056	-0.448728										ERG	0.825856	-1.11184	0.285979
UCHL5	-0.306821	2.46506	-0.243095	-0.52284	-0.409625	-0.27887	-0.309104	-0.394703										ETS1	0.517417	-1.15269	0.635277
NFRKB	-0.253842	2.01993	-0.996634	-1.07266	0.315212	0.2802	-0.641591	0.349386										FERD3L	0.554445	-1.1544	0.599956
INO80E	-0.134157	2.40782	-0.151893	-0.772094	-0.623552	-0.245228	-0.22306	-0.257838										HLF	0.218008	-1.09102	0.873011
EP400	-0.430614	2.45622	-0.205075	-0.355794	-0.596901	-0.329498	-0.308871	-0.229465										ARNT2	0.933103	-1.05561	0.122506
TRRAP	-0.400289	2.44488	-0.599539	-0.404507	-0.460634	-0.158784	-0.291837	-0.129286										ATF2	0.91818	-1.06548	0.1473
KAT5	0.181136	1.64984	-0.95641	1.20733	-0.502245	-1.21954	-0.365138	0.00502986										THRB.var.2.	0.808463	-1.11823	0.309764
BRD8	-0.414356	2.44009	-0.470307	-0.559504	-0.417335	-0.323835	-0.00789933	-0.246854										JUND.var.2.	1.0432	-0.950322	-0.092876
EPC1	-2.17063	0.161255	0.626324	0.801261	-0.031202	-0.579642	0.296382	0.896252										TFEC	0.861184	-1.09675	0.23557
EPC2	-0.947071	2.29211	-0.459353	-0.449873	-0.330256	-0.182897	0.419718	-0.342375										NFIX	1.04671	-0.94561	-0.101099
VPS72	0.0311664	1.81354	0.0521847	-1.47991	-0.812821	0.864041	-0.248271	-0.219935										FLI1	0.558304	-1.15449	0.59619
YEATS4	-0.234609	2.34465	-0.96907	-0.467414	0.00881678	-0.320734	-0.427442	0.0657985										IRF4	0.993523	-1.00635	0.0128297
DMAP1	-0.114783	2.36498	0.0378376	-0.32764	-0.956565	-0.384575	-0.43268	-0.18657										BHLHE40	1.05802	-0.929559	-0.128466
ING3	-1.26748	1.74498	0.294518	0.0182769	-0.0946276	0.939309	-0.947147	-0.687834										FOSL2..JUN.var.2.	1.08869	-0.877612	-0.211078
MEAF6	0.328874	-1.55927	0.363127	-1.19618	0.510324	0.13885	1.60659	-0.192315										TFEB	0.87506	-1.08999	0.214929
MORF4L1	-0.421513	2.19967	0.0507543	-1.31367	-0.285922	-0.397411	0.112866	0.0552238										RXRB.var.2.	1.05194	-0.113588	-0.938356
MORF4L2	0.171756	2.05058	0.229246	-1.38463	-0.695772	0.187373	-0.524877	-0.0336763										IRF2	1.0736	-0.168646	-0.904954
MRGBP	0.48029	0.968104	-1.74041	-1.24058	0.616857	0.622031	0.623017	-0.32931										IRF9	1.12087	-0.320166	-0.800708
SRCAP	-0.941091	1.66107	-1.10797	0.8777	-0.345891	-0.68074	0.829736	-0.292807										IRF8	1.1536	-0.620419	-0.533182
ACTR6	-1.07183	1.48523	-0.973187	1.16518	0.304847	-0.86466	0.476679	-0.522262										MITF	1.1533	-0.625949	-0.527347
																		JUN	1.12976	-0.771604	-0.358154
																		NFKB2	1.13237	-0.761891	-0.37048
																		NFYB	1.12733	-0.347232	-0.780099
																		NR4A2..RXRA	1.09231	-0.221889	-0.870419
																		ZKSCAN1	1.14069	-0.415023	-0.725664
																		NR2C2	0.0719799	0.962065	-1.03405
																		KLF9	0.0529656	0.972465	-1.02543
																		HIC2	0.491098	0.659502	-1.1506
																		IRF7	0.944347	0.103289	-1.04764
																		GLI3	0.783847	-1.12622	0.34237
																		NR2C1	0.912996	-1.06873	0.155735
																		MSANTD3	1.00589	-0.994003	-0.0118885
																		HES6	1.04142	-0.952666	-0.0887518
																		ZFP42	0.496029	-1.15105	0.655018
																		GLI2	0.911903	-1.0694	0.157502
																		ETV3	0.626641	-1.15326	0.526614
																		NR2F6.var.3.	-0.24744	1.10049	-0.85305
																		SOX10	-0.224516	1.09317	-0.868657
																		ZNF449	-0.512079	1.15233	-0.640248
																		PLAG1	0.66286	0.487387	-1.15025
																		THAP11	0.34976	0.778142	-1.1279
																		PDX1	0.795346	0.327288	-1.12263
																		DRGX	0.795346	0.327288	-1.12263
																		BCL6	0.864718	0.23036	-1.09508
																		HOXD3	0.46169	0.685742	-1.14743
																		GSX2	0.46169	0.685742	-1.14743
																		FOSL2..JUNB.var.2.	1.14919	-0.477043	-0.67215
																		FOSL1..JUN.var.2.	1.1478	-0.464707	-0.68309
																		MTF1	1.14584	-0.449306	-0.696538
																		FOSB..JUNB.var.2.	1.15379	-0.537105	-0.616681
																		FOSL2..JUND.var.2.	1.14696	-0.689066	-0.457896
																		JUN..JUNB.var.2.	1.13071	-0.362561	-0.768147
																		FOSB..JUN	1.1461	-0.694846	-0.451258
																		FOSL1..JUND.var.2.	1.0775	-0.179237	-0.898261
																		FOS..JUN.var.2.	0.982095	0.0348967	-1.01699
																		MAX	1.15026	-0.662768	-0.48749
																		PAX5	1.1514	-0.500153	-0.651248
																		ATF7	1.15316	-0.524979	-0.628183
																		JUNB.var.2.	1.01378	-0.0281466	-0.98563
																		GCM1	1.13853	-0.402499	-0.736032
																		SOHLH2	0.729168	0.41081	-1.13998
																		GLIS1	0.997784	-1.0022	0.00441741
																		VEZF1	0.975193	-1.02309	0.0478937
																		JDP2.var.2.	1.04151	-0.95255	-0.0889556
																		ATF3	0.944901	-1.04723	0.102329
																		ZBTB7C	1.09051	-0.874021	-0.216492
																		HES2	1.03577	-0.95991	-0.0758586
																		ZBTB7B	1.15374	-0.617561	-0.536183
																		MAX..MYC	1.15323	-0.627094	-0.526134
																		ZBTB33	1.03365	-0.962554	-0.0710969
																		EGR4	1.14916	-0.672431	-0.476728
																		TFDP1	0.869325	0.22352	-1.09285
																		EGR3	1.14526	-0.444999	-0.700258
																		GLIS2	-0.79841	-0.323226	1.12164
																		ATF4	0.918161	0.147331	-1.06549
																		TFAP2E	0.594477	0.560052	-1.15453
																		CENPB	0.474992	-1.14897	0.673979
																		HEY2	0.659591	-1.15059	0.490999
																		HEY1	0.852996	-1.10051	0.247519
																		PAX3.var.2.	0.886477	-1.08403	0.197557
																		CREM	0.706603	-1.14421	0.437606
																		IRF6	0.549778	-1.15427	0.60449
																		CREB3L4.var.2.	0.725396	-1.14074	0.415345
																		CREB3L1	1.04372	-0.949627	-0.0940948
																		NRF1	1.1399	-0.729563	-0.410334
																		CREB3	0.727833	-1.14025	0.412417
																		E2F1	0.920084	-1.06426	0.14418
																		ZBTB14	0.536878	0.616898	-1.15378
																		GCM2	1.15276	-0.518373	-0.634384
																		HES1	1.11567	-0.81564	-0.300028
																		MYC	-0.58381	1.15468	-0.570866
																		ELK1	-0.973012	1.02496	-0.0519511
																		CLOCK	-0.845933	1.10363	-0.257694
																		YY2	-0.15294	1.06766	-0.914719
																		ARNT..HIF1A	0.4176	0.723513	-1.14111
																		HIF1A	0.49119	0.659418	-1.15061
																		PAX9	-0.103338	1.04766	-0.944318
																		MYBL1	-1.12967	0.357749	0.771921
																		TCFL5	1.15343	-0.623568	-0.529865
																		ATF6	0.698436	-1.14555	0.447112
																		EGR2	0.239717	0.858355	-1.09807
																		MYCN	-0.22213	1.09239	-0.870257
																		CREB3L4	-0.810403	1.11755	-0.307143
																		HINFP	-0.614788	1.15387	-0.539085
																		XBP1	0.563557	0.591034	-1.15459
																		OTX1	0.820712	0.293081	-1.11379
																		LBX1	0.815182	0.300653	-1.11583
																		ONECUT3	0.844875	0.259207	-1.10408
																		USF2	0.734385	0.4045	-1.13888
																		ZNF75D	0.714183	0.428693	-1.14288
																		PPARA..RXRA	0.785847	0.339766	-1.12561
																		ZBTB12	0.851824	0.249215	-1.10104
																		ZNF135	1.00751	-0.0151894	-0.992319
																		LMX1A	0.782802	0.343728	-1.12653
																		ISL2	0.671231	0.478072	-1.1493
																		HOXA5	0.498747	0.652534	-1.15128
																		ONECUT1	0.712405	0.430791	-1.1432
																		EOMES	0.407098	0.732241	-1.13934
																		RARA	0.483883	0.666019	-1.1499
																		DLX6	0.600785	0.553594	-1.15438
																		REL	0.840386	0.265601	-1.10599
																		FOXD2	0.90576	0.167362	-1.07312
																		SOX18	0.997983	0.0040224	-1.00201
																		HOXB3	0.936198	0.117264	-1.05346
																		NFYA	1.03003	-0.0630328	-0.966993
																		NFKB1	1.10487	-0.261842	-0.843029
																		ZNF24	1.08382	-0.196953	-0.886869
																		ESR2	1.15461	-0.589525	-0.56509
																		NR4A1	1.15465	-0.587038	-0.567608
																		RARA..RXRA	1.15229	-0.511549	-0.64074
																		SREBF1.var.2.	1.14605	-0.450867	-0.695185
																		SREBF2	1.14306	-0.429883	-0.713175
																		NR3C2	1.08563	-0.883491	-0.202135
																		SNAI2	0.915153	0.152236	-1.06739
																		ZNF460	0.325848	0.796434	-1.12228
																		NKX2.3	-0.352218	1.12845	-0.776234
																		SNAI1	-0.827843	1.11106	-0.28322
																		RBPJ	-0.666385	1.14986	-0.483477
																		EWSR1.FLI1	-1.15306	0.523218	0.629841
																		TCF4	-1.1437	0.434164	0.709539
																		TCF3	-0.65432	-0.496793	1.15111
																		TCF12.var.2.	-0.4884	-0.661945	1.15035
																		ASCL1.var.2.	-0.230413	-0.864682	1.0951
																		MYB	-0.432079	-0.711312	1.14339
																		VDR	-0.6843	-0.463331	1.14763
																		FOXF2	0.783969	-1.12618	0.342212
																		ERF	0.519012	-1.1528	0.633785
																		ZKSCAN5	1.14631	-0.693459	-0.452855
																		MYOD1	1.01344	-0.0274472	-0.985994
																		ZNF282	0.536861	0.616914	-1.15378
																		TCF7L1	0.624957	0.528397	-1.15335
																		RARG.var.3.	0.906756	0.165771	-1.07253
																		USF1	0.44512	0.700154	-1.14527
																		NKX6.3	0.716512	0.425936	-1.14245
																		ETV4	-0.479224	1.14942	-0.6702
																		NFIA	-0.033617	1.01638	-0.982768
																		NFIX.var.2.	0.0789777	0.958169	-1.03715
																		MAFA	-0.287594	1.11228	-0.82469
																		TBX5	0.217741	0.873189	-1.09093
																		TBX4	0.217741	0.873189	-1.09093
																		GFI1	0.651812	0.499537	-1.15135
																		ESX1	-0.0973889	1.04513	-0.947742
																		SOX8	-0.136774	1.06135	-0.924573
																		FOXH1	-0.328388	1.1229	-0.794514
																		THRB.var.3.	0.0256253	0.986941	-1.01257
																		PPARD	-0.0566652	1.02713	-0.970463
																		TBXT	0.243395	0.855834	-1.09923
																		TGIF1	0.0825679	0.956156	-1.03872
																		POU6F1	-0.858976	1.09778	-0.238808
																		FOXK2	-0.851219	1.10131	-0.25009
																		ZBTB26	-1.14682	0.690071	0.456745
																		SPIC	-0.832918	1.10905	-0.276134
																		TGIF2	-0.679198	1.14831	-0.469115
																		THAP1	-1.07273	0.906417	0.166312
																		CEBPD	-1.15425	0.605055	0.549195
																		ATOH1.var.2.	-1.15369	0.618615	0.535078
																		GATA1..TAL1	-1.10295	0.847483	0.255471
																		TBR1	-0.25686	1.10337	-0.846514
																		BHLHA15.var.2.	-0.529742	1.15343	-0.623684
																		NFIB	-0.766699	1.1311	-0.364401
																		PROP1	0.179158	0.898311	-1.07747
																		FOXK1	0.325717	0.796533	-1.12225
																		ZNF528	0.769676	0.360615	-1.13029
																		TBX21	0.787724	0.337314	-1.12504
																		GATA4	0.593444	0.561105	-1.15455
																		PHOX2A	0.661621	0.488758	-1.15038
																		MEIS2	0.144801	0.919706	-1.06451
																		ZNF274	0.28375	0.827462	-1.11121
																		MAF..NFE2	0.703179	0.441603	-1.14478
																		UNCX	-0.844575	1.10421	-0.259636
																		PRRX1	-0.844575	1.10421	-0.259636
																		PRRX2	-0.854773	1.09971	-0.24494
																		SOX4	-0.716332	1.14248	-0.426149
																		PKNOX2	-0.480855	1.14959	-0.668739
																		ESRRA	-0.325231	1.12213	-0.796899
																		RARA.var.2.	-0.248288	1.10075	-0.852465
																		NR1D1	-0.383518	1.13499	-0.751472
																		ZNF341	-0.315641	1.11973	-0.804093
																		SREBF1	-0.68715	1.14723	-0.460084
																		TCF21.var.2.	-0.630828	1.153	-0.522167
																		NR1D2	-0.364206	1.13106	-0.766852
																		FIGLA	-0.306858	1.11747	-0.810614
																		NR5A1	-0.225674	1.09355	-0.867879
																		ZNF410	0.0054522	0.997263	-1.00271
																		MGA	0.274404	0.834151	-1.10856
																		EBF1	0.215278	0.874828	-1.09011
																		SMAD3	0.0307723	0.984259	-1.01503
																		TFAP2A	0.360223	0.769983	-1.13021
																		NR2F1.var.3.	0.583352	0.571328	-1.15468
																		NR4A2	-0.159439	1.07014	-0.910702
																		NR2F2	-0.575199	1.1547	-0.579499
																		ZNF16	0.225274	0.868148	-1.09342
																		ZSCAN4	0.427576	0.715127	-1.1427
																		ESRRB	-0.771854	1.12969	-0.357835
																		GATA1	-0.68516	1.14751	-0.462353
																		NR2F1.var.2.	-0.449661	1.14589	-0.696231
																		PPARG	-0.828156	1.11094	-0.282785
																		GBX1	-0.662634	1.15027	-0.487638
																		RAX2	-1.11827	0.808356	0.309909
																		NHLH1	-1.14328	0.711923	0.431359
																		ISX	-1.15299	0.522117	0.630875
																		ASCL1	-1.12716	0.780686	0.346472
																		NR1H4	-1.03536	0.0749308	0.960427
																		GSC2	-0.963142	1.03318	-0.070034
																		NFIC.var.2.	-0.963364	1.033	-0.0696328
																		LBX2	-1.1547	0.576184	0.578516
																		RORA	-1.15428	0.550183	0.604098
																		RORB	-0.54437	-0.609714	1.15408
																		ELF5	-0.0631825	-0.966911	1.03009
																		FOXL1	-0.937787	1.05235	-0.114558
																		FOXI1	-0.937787	1.05235	-0.114558
																		FOXO4	-0.937787	1.05235	-0.114558
																		FOXO6	-0.937787	1.05235	-0.114558
																		FOXP3	-0.937787	1.05235	-0.114558
																		FOXA3	-0.586956	1.15465	-0.567691
																		CTCF	-1.07738	0.178924	0.89846
																		ZNF140	-1.04233	0.0908707	0.951463
																		ELF1	-1.1538	0.616472	0.537324
																		HNF4G	0.610297	-1.15406	0.543764
																		HOXA13	-0.524509	-0.628626	1.15313
																		IKZF1	-1.11202	0.825376	0.286645
																		RORA.var.2.	-1.0792	0.895264	0.183936
																		FOXP1	-0.936518	-0.11672	1.05324
																		FOXA2	-0.944599	1.04745	-0.102853
																		SOX2	1.13185	-0.763895	-0.367952
																		NKX2.8	1.12404	-0.790927	-0.333114
																		GRHL2	0.969283	-1.02812	0.0588366
																		GABPA	1.11879	-0.806841	-0.311951
																		EHF	0.945096	-1.04709	0.101991
																		ETV1	1.09678	-0.235649	-0.86113
																		HOXB13	1.06007	-0.133574	-0.9265
																		ELF3	1.01677	-0.0344198	-0.982346
																		FOXP2	0.227791	0.866453	-1.09424
																		TBX6	0.378879	0.755197	-1.13408
																		MAFK	0.632263	0.520638	-1.1529
																		PRDM1	0.959854	-1.03581	0.0759593
																		SPI1	0.952711	-1.04138	0.0886727
																		FOXC2	0.937193	-1.05276	0.115571
																		PHOX2B	1.15197	-0.507197	-0.644768
																		STAT3	0.201779	-1.0855	0.883724
																		FOXO3	-0.335014	-0.78948	1.12449
																		FOXD1	-0.335014	-0.78948	1.12449
																		HNF4A	0.403266	-1.13867	0.735401
																		CEBPA	1.06983	-0.911217	-0.158609
																		ZNF354C	1.1532	-0.525556	-0.62764
																		SPIB	1.1547	-0.574259	-0.580436
																		POU6F2	1.1491	-0.476223	-0.672881
																		MEF2C	1.15427	-0.604431	-0.549839
																		HNF1A	1.15079	-0.657589	-0.493205
																		NFATC3	1.1539	-0.539721	-0.614179
																		NR2C2.var.2.	0.24015	-1.09821	0.858059
																		TBX3	0.690208	-1.1468	0.456587
																		NFATC2	0.839953	-1.10617	0.266215
																		FOXA1	0.900264	0.176082	-1.07635
																		TBX18	0.920001	0.144317	-1.06432
																		TBX15	1.03218	-0.0678051	-0.964372
																		TBX1	1.03218	-0.0678051	-0.964372
																		SOX13	1.15028	-0.487708	-0.662571
																		EBF3	1.13019	-0.360155	-0.770036
																		GATA2	1.06775	-0.153183	-0.91457
																		TBX20	1.10902	-0.276023	-0.832997
																		HOXA4	1.0541	-0.935286	-0.118813
																		SIX1	1.01132	-0.988283	-0.0230366
																		NR3C1	1.0946	-0.865706	-0.228898
																		RELA	1.1547	-0.577804	-0.576897
																		FOXC1	1.13978	-0.730141	-0.409637
																		MEF2A	1.1547	-0.576959	-0.577742
																		FOXG1	1.15445	-0.598198	-0.556249
																		ZNF384	1.14271	-0.715095	-0.427614
																		IRF1	1.08195	-0.890316	-0.191633
																		MEIS3	1.11692	-0.812175	-0.304742
																		CREB1	1.12872	-0.775281	-0.353442
																		FOXN3	1.11242	-0.824345	-0.288072
																		MEIS1	1.15339	-0.529071	-0.624319
																		NFATC4	0.724741	-1.14087	0.41613
																		PRDM4	0.450798	-1.14604	0.695245
																		OSR2	0.954906	-1.03969	0.0847886
																		NEUROD1	1.07618	-0.900545	-0.175638
																		NEUROG2.var.2.	1.12575	-0.785386	-0.340366
																		NFIC	1.05223	-0.937952	-0.114277
																		TFAP4	0.90154	0.174066	-1.07561
																		ZBTB18	-0.715999	1.14254	-0.426544
																		SMAD2..SMAD3..SMAD4	0.409161	0.730535	-1.1397
																		MAFF	0.305721	0.811453	-1.11717
																		TWIST1	0.425389	0.716974	-1.14236
																		PKNOX1	0.75105	0.384043	-1.13509
																		TCF7L2	-1.10818	0.835081	0.273096
																		MYF5	-1.13262	0.760932	0.371688
																		NKX2.2	-0.884483	1.0851	-0.200617
																		TBX2	-0.581705	1.15469	-0.572985
																		BACH1	1.10948	-0.277638	-0.831845
																		FOXE1	1.10952	-0.27776	-0.831757
																		PBX3	1.14056	-0.414257	-0.726303
																		GATA6	0.527824	0.625499	-1.15332
																		NRL	0.492905	0.657862	-1.15077
																		RFX1	0.57865	0.576049	-1.1547
																		RFX5	0.554992	0.599423	-1.15442
																		RFX2	0.43028	0.712839	-1.14312
																		MAFG	0.410761	0.729209	-1.13997
																		HOXC4	0.445278	0.700018	-1.1453
																		RFX3	0.690005	0.456821	-1.14683
																		CDX2	0.670985	0.478346	-1.14933
																		FOSL1..JUNB	0.80828	0.310011	-1.11829
																		MXI1	0.548652	0.60558	-1.15423
																		LMX1B	0.613249	0.540692	-1.15394
																		ATOH7	0.605814	0.548411	-1.15422
																		RFX4	0.614786	0.539087	-1.15387
																		HOXA10	0.677711	0.470794	-1.1485
																		NFE2L1	0.725051	0.415758	-1.14081
																		NEUROG1	0.522253	0.630748	-1.153
																		NFYC	0.542702	0.611318	-1.15402
																		TP73	0.648853	0.502763	-1.15162
																		HESX1	0.555952	0.598488	-1.15444
																		EN2	0.342137	0.784027	-1.12616
																		NEUROG2	0.367828	0.763993	-1.13182
																		ZNF143	0.445612	0.69973	-1.14534
																		OLIG1	0.289772	0.823114	-1.11289
																		SRF	0.490146	0.660365	-1.15051
																		VSX2	0.422113	0.719731	-1.14184
																		VSX1	0.422113	0.719731	-1.14184
																		BHLHE23	0.356123	0.773192	-1.12931
																		GRHL1	0.820966	0.292732	-1.1137
																		VAX1	0.788105	0.336815	-1.12492
																		PBX1	0.800179	0.320871	-1.12105
																		VAX2	0.727879	0.412362	-1.14024
																		POU6F1.var.2.	0.625744	0.527564	-1.15331
																		HOXB5	0.233314	0.862717	-1.09603
																		HOXA1	0.233314	0.862717	-1.09603
																		HOXB2	0.194233	0.888635	-1.08287
																		PAX7	0.372953	0.759927	-1.13288
																		TP63	0.539494	0.614396	-1.15389
																		VENTX	-1.14073	0.72546	0.415268
																		GSC	-1.11675	0.812646	0.304103
																		MIXL1	-1.12026	0.802536	0.317726
																		TLX2	-1.15013	0.663965	0.486164
																		EN1	-1.09158	0.871897	0.219679
																		BARX1	-1.06579	0.917687	0.148106
																		ALX3	-1.1547	0.574842	0.579855
																		DMRTC2	-1.15455	0.593192	0.561362
																		ARGFX	-1.15467	0.569534	0.585131
																		BHLHE22	-0.57735	1.1547	-0.57735
																		CUX1	-0.57735	1.1547	-0.57735
																		OLIG2	-0.57735	1.1547	-0.57735
																		MYF6	0.719192	-1.14195	0.422754
																		ETV2	0.723639	-1.14109	0.417449
																		SOX21	0.714991	-1.14273	0.427737
																		RUNX3	0.600445	-1.15439	0.553944
																		HNF1B	0.597915	-1.15445	0.556538
																		RHOXF1	0.472633	-1.14871	0.676078
																		NR1H2..RXRA	0.450818	-1.14605	0.695228
																		LEF1	0.593457	-1.15455	0.561092
																		TCF7	0.519937	-1.15286	0.63292
																		JUN..JUNB	0.813197	-1.11655	0.303355
																		FOS..JUND	0.813405	-1.11648	0.303072
																		FOSL1..JUN	0.85522	-1.09951	0.24429
																		FOSL2..JUN	0.857682	-1.09838	0.2407
																		FOS	0.785727	-1.12565	0.339923
																		FOSL2	0.783776	-1.12624	0.342463
																		NFIC..TLX1	0.675502	-1.14878	0.47328
																		HAND2	0.688285	-1.14707	0.458789
																		STAT1	0.624094	-1.1534	0.529309
																		TEAD2	0.579898	-1.1547	0.574799
																		ZNF652	0.488327	-1.15034	0.662011
																		POU2F2	0.464608	-1.14778	0.683176
																		HNF4A.var.2.	0.531943	-1.15354	0.621597
																		GSX1	0.50103	-1.15147	0.650443
																		BARHL2	0.520813	-1.15291	0.632098
																		POU2F3	0.439344	-1.14446	0.705116
																		ZNF136	0.293977	-1.11404	0.820061
																		PROX1	0.337704	-1.12513	0.787426
																		POU5F1	0.399376	-1.13797	0.738595
																		PITX3	0.236499	-1.09705	0.860552
																		PITX2	0.305386	-1.11709	0.811701
																		MEF2D	0.802299	-1.12034	0.318042
																		MEIS2.var.2.	0.872154	-1.09145	0.219293
																		MEIS1.var.2.	0.790078	-1.12431	0.334229
																		MEF2B	0.801462	-1.12062	0.319161
																		POU2F1	0.735055	-1.13874	0.403687
																		POU3F4	0.750412	-1.13525	0.384835
																		DUX4	0.720538	-1.14169	0.421151
																		GATA3	0.596485	-1.15449	0.558001
																		POU3F1	0.599987	-1.1544	0.554413
																		HOXC10	0.651098	-1.15141	0.500317
																		POU3F2	0.69534	-1.14603	0.450689
																		SIX2	0.738268	-1.13804	0.399774
																		POU5F1B	0.708301	-1.14392	0.435617
																		POU3F3	0.673406	-1.14904	0.475635
																		IRF3	0.660959	-1.15045	0.48949
																		NFIL3	0.637183	-1.15256	0.515373
																		DPRX	0.730903	-1.13962	0.408716
																		HOXB7	0.747264	-1.13599	0.388731
																		POU1F1	0.693882	-1.14625	0.452369
																		RARB.var.3.	0.72679	-1.14046	0.413671
																		HOXA6	0.879529	-1.0877	0.208171
																		PBX2	0.835973	-1.10781	0.27184
																		FOS..JUN	1.1547	-0.57735	-0.57735
																		DUXA	1.1547	-0.57735	-0.57735
																		LHX1	1.1547	-0.57735	-0.57735
																		FOSL2..JUNB	1.1547	-0.57735	-0.57735
																		NKX6.1	1.1547	-0.57735	-0.57735
																		PAX6	1.1547	-0.57735	-0.57735
																		HOXC9	1.1547	-0.57735	-0.57735
																		HOXB9	1.1547	-0.57735	-0.57735
																		NR1I3	1.1547	-0.57735	-0.57735
																		FOSB..JUNB	1.1547	-0.57735	-0.57735
																		JUN.var.2.	1.1547	-0.57735	-0.57735
																		TEAD3	1.1547	-0.57735	-0.57735
																		MSX1	1.1547	-0.57735	-0.57735
																		BSX	1.1547	-0.57735	-0.57735
																		MSX2	1.1547	-0.57735	-0.57735
																		FOSL2..JUND	1.1547	-0.57735	-0.57735
																		GBX2	1.1547	-0.57735	-0.57735
																		TEAD1	1.1547	-0.57735	-0.57735
																		FOS..JUNB	1.1547	-0.57735	-0.57735
																		FOSL1	1.1547	-0.57735	-0.57735
																		CDX1	1.1547	-0.57735	-0.57735
																		DMRT3	1.1547	-0.57735	-0.57735
																		HSF2	1.1547	-0.57735	-0.57735
																		HOXD9	1.1547	-0.57735	-0.57735
																		BATF	1.1547	-0.57735	-0.57735
																		BATF..JUN	1.1547	-0.57735	-0.57735
																		HOXD8	1.1547	-0.57735	-0.57735
																		TEAD4	1.1547	-0.57735	-0.57735
																		NFE2	1.1547	-0.57735	-0.57735
																		HSF4	1.1547	-0.57735	-0.57735
																		SRY	1.1547	-0.57735	-0.57735
																		MAF	1.1547	-0.57735	-0.57735
																		MSC	1.1547	-0.57735	-0.57735
																		BATF3	1.1547	-0.57735	-0.57735
																		POU4F3	1.1547	-0.57735	-0.57735
																		JUND	1.1547	-0.57735	-0.57735
																		FOSL1..JUND	1.1547	-0.57735	-0.57735
																		TAL1..TCF3	1.1547	-0.57735	-0.57735
																		BARX2	1.1547	-0.57735	-0.57735
																		ZNF317	1.1547	-0.57735	-0.57735
																		JDP2	1.1547	-0.57735	-0.57735
																		BACH2	1.1547	-0.57735	-0.57735
																		JUNB	1.1547	-0.57735	-0.57735
																		HMBOX1	1.1547	-0.57735	-0.57735
																		ONECUT2	1.1547	-0.57735	-0.57735
																		PAX3	1.1547	-0.57735	-0.57735
																		HOXD4	1.1547	-0.57735	-0.57735
																		HOXB4	1.1547	-0.57735	-0.57735
																		HOXB6	1.1547	-0.57735	-0.57735
																		EVX2	1.1547	-0.57735	-0.57735
																		MNX1	1.1547	-0.57735	-0.57735
																		MSGN1	1.1547	-0.57735	-0.57735
																		RAX	1.1547	-0.57735	-0.57735
																		TFAP4.var.2.	1.1547	-0.57735	-0.57735
																		TP53	1.1547	-0.57735	-0.57735
																		EVX1	1.1547	-0.57735	-0.57735
																		SOX9	1.1547	-0.57735	-0.57735
																		DLX5	1.1547	-0.57735	-0.57735
																		TBX19	1.1547	-0.57735	-0.57735
																		OSR1	1.1547	-0.57735	-0.57735
																		HOXD10	1.1547	-0.57735	-0.57735
																		ZBTB32	1.1547	-0.57735	-0.57735
																		HOXD12	1.1547	-0.57735	-0.57735
																		HOXD11	1.1547	-0.57735	-0.57735
																		HOXB8	-0.57735	-0.57735	1.1547
																		HOXA7	-0.57735	-0.57735	1.1547
																		LHX6	-0.57735	-0.57735	1.1547
																		NKX2.5	-0.57735	-0.57735	1.1547
																		HOXD13	-0.57735	-0.57735	1.1547
																		HOXC12	0.888679	-1.08284	0.194165
																		DBP	0.903141	-1.07467	0.171528
																		SREBF2.var.2.	0.85592	-1.09919	0.243271
																		HOXC11	0.890198	-1.08201	0.191815
																		RUNX2	0.569209	-1.15466	0.585454
																		BHLHE41	0.585367	-1.15466	0.569296
																		TFCP2	0.651851	-1.15135	0.499494
																		E2F2	0.788938	-1.12466	0.335724
																		E2F4	0.993446	-1.00643	0.0129819
																		BARHL1	0.155248	-1.06854	0.913296
																		TEF	1.1547	-0.57735	-0.57735
																		HOXC8	1.1547	-0.57735	-0.57735
																		SMAD5	1.1547	-0.57735	-0.57735
																		MEOX2	1.1547	-0.57735	-0.57735
																		E2F3	1.1547	-0.57735	-0.57735
																		OVOL2	1.1547	-0.57735	-0.57735
																		OVOL1	1.1547	-0.57735	-0.57735
																		GMEB2	1.1547	-0.57735	-0.57735
																		ZBED1	1.1547	-0.57735	-0.57735
																		HOXA9	0.601108	0.553262	-1.15437

## Sheet: Supplementary Fig 1
Supp Fig 1d patient 1 z-score for heatmap										Supp Fig 1e patient 2 z-score for heatmap										Supp 1f patient 3 z-score for heatmap										Supplementary Fig 1g			Supplementary Fig 1i alpha cells						Supplementary fig. 1i beta cells					Supplementary 1k pearson correlation, z score, scaled by row
	CTRL-TotalA	BFA-TotalA	TG-TotalA	CM-TotalA	IL1BIFNG-TotalA	IL1B-TotalA	IFNG-TotalA	TNFA-TotalA			CTRL-TotalA	BFA-TotalA	TG-TotalA	CM-TotalA	IL1BIFNG-TotalA	IL1B-TotalA	IFNG-TotalA	TNFA-TotalA			CTRL-TotalA	BFA-TotalA	TG-TotalA	CM-TotalA	IL1BIFNG-TotalA	IL1B-TotalA	IFNG-TotalA	TNFA-TotalA			cell number			α Cells 1	α Cells 2	α Cells 3	α Cells 4			β Cells 1	β Cells 2	β Cells 3			alpha	beta	delta	PP	ductal
HSP90B1	-0.771644	2.27342	0.555432	-0.215547	-0.445816	-0.421542	-0.364479	-0.609821		HSP90B1	-0.537964	2.34118	0.444387	-0.346508	-0.405843	-0.504231	-0.464535	-0.526483		HSP90B1	-0.611242	2.20232	0.790709	-0.410899	-0.448909	-0.445723	-0.500828	-0.575424		Patient 1	3450		GCG	1.08996	-0.0569807	0.282021	-1.315		INS	0.581725	0.572964	-1.15469		alpha	2.5069	0.00180324	0.317653	-0.312737	-0.360252
ARF4	-0.37046	2.47343	-0.286175	-0.368999	-0.364315	-0.318039	-0.381059	-0.384386		ARF4	-0.340339	2.46576	-0.159945	-0.444668	-0.415973	-0.347393	-0.366617	-0.390829		ARF4	-0.393492	2.46534	-0.162611	-0.439546	-0.381799	-0.305277	-0.356468	-0.426145		Patient 2	5532		IRX2	0.723851	-0.575943	0.958856	-1.10676		IAPP	1.03704	-0.0787285	-0.958309		beta	-0.179262	2.63682	0.00572382	-0.409123	-0.402341
HERPUD1	-0.388005	2.46501	-0.13719	-0.363362	-0.410788	-0.371879	-0.386416	-0.407372		HERPUD1	-0.364618	2.45755	-0.0655179	-0.422379	-0.39984	-0.393853	-0.387625	-0.423722		HERPUD1	-0.370453	2.45548	-0.0605904	-0.467149	-0.412053	-0.373188	-0.338984	-0.433057		Patient 3	6234		LOXL4	0.53617	-0.733304	1.13668	-0.939546		G6PC2	1.11653	-0.303291	-0.813244		delta	0.0988076	0.224409	2.55856	-0.516492	-0.470221
DDIT3	-0.397435	2.41184	0.187674	-0.39031	-0.405585	-0.508783	-0.373005	-0.5244		DDIT3	-0.333211	2.33136	0.456949	-0.560719	-0.527232	-0.35666	-0.419158	-0.591325		DDIT3	-0.461617	2.23369	0.713436	-0.574921	-0.479801	-0.528888	-0.307103	-0.594794					TTR	0.632974	0.204612	0.631612	-1.4692		ADCYAP1	0.792085	0.331591	-1.12368		PP Cells	-0.0275257	-0.195443	-0.427912	2.64063	-0.408125
HSPA5	-0.585974	2.41636	0.137803	-0.302547	-0.39127	-0.434503	-0.340195	-0.499678		HSPA5	-0.495657	2.32702	0.500133	-0.432216	-0.463128	-0.483853	-0.463206	-0.48909		HSPA5	-0.503998	2.35119	0.42485	-0.497204	-0.435058	-0.413695	-0.441428	-0.48466					HIGD1A	0.677222	0.953579	-0.426618	-1.20418		ERO1LB	1.06706	-0.151381	-0.915679		Ductal Cells	0.45116	-0.55224	-0.669279	-1.24775	2.13385
MANF	-0.801495	1.88844	1.22802	-0.290885	-0.226971	-0.386922	-0.6648	-0.74538		MANF	-0.500325	1.73078	1.49559	-0.640428	-0.499392	-0.484179	-0.461373	-0.640671		MANF	-0.613907	1.72129	1.49231	-0.707273	-0.384617	-0.386245	-0.501753	-0.61981					GC	-0.424746	1.4725	-0.297534	-0.750215		DLK1	0.875299	0.214569	-1.08987		Acinar Cells	-0.23456	-0.364799	-0.420845	-0.54364	-0.0921737
SDF2L1	-0.795054	1.10181	1.98131	-0.414138	-0.178709	-0.35557	-0.646462	-0.693191		SDF2L1	-0.564632	1.38573	1.82288	-0.573775	-0.3705	-0.582056	-0.49481	-0.62284		SDF2L1	-0.61358	1.39067	1.80647	-0.674422	-0.309427	-0.454863	-0.490639	-0.654212					GLS	0.678819	-0.544278	0.989592	-1.12413		NPTX2	0.927396	-1.05948	0.132081		Mesenchyme Cells	0.376327	-0.476434	-0.764109	-0.882674	-0.0386499
VGF	-0.776037	-1.52369	1.1521	-0.292514	1.3676	0.749536	-0.369683	-0.30731		VGF	-0.676165	-1.56465	1.02723	-0.129925	1.55403	0.346975	-0.686038	0.128543		VGF	-0.78995	-1.01182	0.110404	-0.206947	2.01209	0.815563	-0.74009	-0.189252					ARX	0.574396	-0.810767	1.11438	-0.878005		GSN	0.657965	0.492791	-1.15076		Immune Cells	0.134928	-0.747432	-1.07472	-1.18035	0.931444
CALR	-1.44072	0.564426	1.93732	-0.167167	0.37534	-0.594609	-0.110772	-0.563816		CALR	-0.793665	0.941751	2.09607	-0.627381	-0.234048	-0.482921	-0.409632	-0.490178		CALR	-0.761639	1.07943	1.97825	-0.758392	-0.375099	-0.516446	-0.0492185	-0.596885					YBX1	-0.515831	0.043181	-0.908304	1.38095		HADH	1.06978	-0.911299	-0.158477		Endothelial Cells	0.330449	-0.681037	-0.831879	-1.1435	0.462022
CRELD2	-0.740985	0.92728	2.0577	-0.440304	-0.0632771	-0.265178	-0.720509	-0.754731		CRELD2	-0.406156	1.63062	1.58052	-0.651233	-0.414649	-0.659712	-0.360428	-0.718963		CRELD2	-0.598113	1.13527	1.99105	-0.732795	-0.314072	-0.502652	-0.384605	-0.594084					ZNF562	-0.894771	-0.83121	0.960379	0.765602		INS-IGF2	0.740561	0.396973	-1.13753
NFKBIA	-0.828335	-0.873766	-0.872707	1.47636	-0.174925	-0.517033	1.49037	0.300038		NFKBIA	-0.635552	-0.705883	-0.641885	2.24406	0.062607	-0.220635	-0.595464	0.49275		NFKBIA	-0.595083	-0.658617	-0.630635	2.29806	-0.0507386	-0.232741	-0.54891	0.418665					FAP	1.37398	-0.593753	0.0869928	-0.867219		PDX1	0.88265	0.203421	-1.08607		My data set
CXCL11	-0.69978	-0.6973	-0.702059	1.44362	-0.139899	-0.693036	1.70328	-0.214818		CXCL11	-0.471377	-0.47063	-0.468467	2.42715	-0.0129407	-0.470718	-0.0640104	-0.469005		CXCL11	-0.44765	-0.449153	-0.446425	2.43895	0.0224591	-0.4478	-0.224817	-0.445564					GPX3	0.995094	-0.916672	0.724473	-0.802895		GLIS3	0.244222	0.855267	-1.09949
GBP1	-0.774721	-0.781394	-0.763618	1.38425	0.237345	-0.739081	1.62817	-0.19095		GBP1	-0.669868	-0.681846	-0.645404	2.03451	0.576635	-0.643771	0.64064	-0.6109		GBP1	-0.662716	-0.684729	-0.628973	2.07282	0.600952	-0.637137	0.53153	-0.591745					SLC7A2	0.853334	-0.78186	0.874747	-0.946221		NKX6-1	0.772653	-1.12947	0.356812
CCL5	-0.632592	-0.630514	-0.633115	1.25224	-0.561675	-0.629212	1.87623	-0.0413625		CCL5	-0.392267	-0.391954	-0.391691	2.46503	-0.134138	-0.390608	-0.382091	-0.382282		CCL5	-0.381603	-0.378564	-0.382032	2.47102	-0.217608	-0.379424	-0.373132	-0.358659					MAFB	0.548333	-0.674946	1.12061	-0.993992		MAFA	1.07562	-0.174115	-0.901509
IL32	-0.715141	-0.774345	-0.73857	1.16358	-0.0700988	-0.67935	1.87597	-0.0620496		IL32	-0.617463	-0.661454	-0.594475	2.32705	0.0554443	-0.573331	0.230644	-0.166413		IL32	-0.53268	-0.540923	-0.513054	2.42559	-0.0622231	-0.473579	-0.189155	-0.113981					TM4SF4	0.867626	-0.873323	0.864393	-0.858696		NR3C1	-0.182627	1.07873	-0.8961
CXCL10	-0.692237	-0.688474	-0.692125	1.61319	-0.182606	-0.681944	1.5538	-0.229601		CXCL10	-0.462395	-0.462736	-0.454498	2.43552	-0.0614088	-0.462611	-0.0729445	-0.458931		CXCL10	-0.461755	-0.461006	-0.462295	2.42356	0.107512	-0.461072	-0.223795	-0.46115					FEV	0.797725	-0.511411	0.872004	-1.15832		MLXIPL	1.10764	-0.271236	-0.836402
CXCL9	-0.719219	-0.714989	-0.719312	1.21784	0.0472594	-0.707995	1.8454	-0.24898		CXCL9	-0.570251	-0.568154	-0.557166	2.28651	0.190638	-0.570456	0.357799	-0.56892		CXCL9	-0.508664	-0.50683	-0.497318	2.38668	0.158661	-0.507749	-0.0173229	-0.50746					RFX6	0.643686	9.25784e-05	0.768625	-1.4124		ZNF395	0.902628	0.172343	-1.07497
WARS	-0.859401	-0.723455	-0.801805	1.36621	0.969233	-0.822209	1.22105	-0.349617		WARS	-0.781682	-0.685684	-0.706508	1.29375	1.11128	-0.743626	1.21191	-0.699441		WARS	-0.753113	-0.581161	-0.668636	1.69418	1.15292	-0.734094	0.617102	-0.727198					ELF3	-0.277037	1.47547	-0.480629	-0.717802		SMAD9	1.05613	-0.12378	-0.932348
IDO1	-0.767621	-0.763697	-0.767104	1.30229	0.470903	-0.761248	1.62159	-0.335116		IDO1	-0.683471	-0.682903	-0.674577	1.77996	0.535229	-0.688114	1.10068	-0.686812		IDO1	-0.659655	-0.658929	-0.658799	1.95334	0.459348	-0.664362	0.889931	-0.660875					PAX5	-0.315598	0.328953	-1.18822	1.17487		ZNF385D	0.511925	0.640391	-1.15232
SOD2	-1.03984	-1.08431	-1.03544	1.43382	0.241071	0.0409863	1.22835	0.215357		SOD2	-0.808425	-0.881589	-0.7492	1.98779	0.378917	0.292146	-0.743689	0.524045		SOD2	-0.716723	-0.753518	-0.683024	2.19886	0.319909	0.083196	-0.675515	0.226819
CCL20	-1.15673	-1.15673	-1.12633	0.517476	0.317151	1.05867	1.20357	0.342927		CCL20	-0.795867	-0.814627	-0.766012	1.42307	-0.342422	0.853754	-0.815094	1.2572		CCL20	-0.629522	-0.644255	-0.633268	2.26678	-0.254691	0.172524	-0.646801	0.369232
CXCL6	-0.888711	-0.993639	-0.978939	0.361871	0.736787	1.85354	0.229323	-0.320231		CXCL6	-0.492459	-0.615244	-0.568029	-0.414382	-0.3583	2.17523	-0.566	0.839185		CXCL6	-0.680885	-0.765139	-0.741966	1.07677	0.204089	1.89275	-0.748853	-0.236772
LCN2	-0.98169	-1.07763	-0.882649	0.978973	1.15368	1.23689	0.0905695	-0.518136		LCN2	-0.819409	-0.992393	-0.181739	0.947547	0.83455	1.63061	-0.868474	-0.550688		LCN2	-0.643238	-0.816816	-0.17826	1.87038	0.506817	0.892898	-0.774299	-0.857485
IER3	-0.905438	-1.53518	-0.70778	0.0251838	0.53074	1.58582	0.406825	0.599825		IER3	-0.562956	-1.60915	0.229819	0.435353	0.303345	1.75483	-0.789423	0.238187		IER3	-0.791695	-1.26443	-0.404722	0.892963	0.795732	1.5432	-0.886195	0.115154
CEBPD	-1.16764	-1.32292	-1.07928	0.980796	0.668822	0.748504	0.767051	0.404662		CEBPD	-0.943265	-1.09785	-0.774224	1.45908	1.06549	0.722977	-0.677221	0.245009		CEBPD	-0.861405	-1.00602	-0.727114	1.77784	0.962423	0.489927	-0.624589	-0.0110611
IFIT3	-0.728154	-0.737584	-0.730022	1.35487	0.0573669	-0.722275	1.72718	-0.221388		IFIT3	-0.680405	-0.696504	-0.652784	1.86231	0.418015	-0.680658	1.05974	-0.629712		IFIT3	-0.670732	-0.725809	-0.673314	1.46997	0.503938	-0.700297	1.48158	-0.685342
GBP4	-0.753261	-0.751545	-0.749782	1.45499	0.205309	-0.744271	1.59033	-0.251765		GBP4	-0.643211	-0.649644	-0.634225	2.10834	0.447465	-0.634241	0.60042	-0.594905		GBP4	-0.601324	-0.621649	-0.614555	2.19214	0.265479	-0.611154	0.554452	-0.563387
IRF1	-0.853416	-0.854554	-0.827426	1.14319	0.194515	-0.755156	1.6958	0.257047		IRF1	-0.735153	-0.738287	-0.693897	1.94532	0.549112	-0.679086	0.817903	-0.465912		IRF1	-0.713342	-0.711696	-0.67629	2.01193	0.441699	-0.645247	0.78876	-0.495811
LAP3	-0.7818	-0.775989	-0.773168	1.28854	0.426068	-0.761723	1.64224	-0.264172		LAP3	-0.734418	-0.753933	-0.715596	1.67726	0.747984	-0.70819	1.07633	-0.589439		LAP3	-0.683681	-0.687719	-0.675897	1.96392	0.584703	-0.669114	0.77024	-0.602452
ISG15	-0.709248	-0.706843	-0.701902	1.36559	-0.0702772	-0.714058	1.75433	-0.217592		ISG15	-0.619531	-0.577947	-0.579753	2.20425	0.279622	-0.615178	0.513955	-0.60542		ISG15	-0.656721	-0.620984	-0.627087	1.82361	0.191944	-0.661679	1.23407	-0.683157
UBD	-0.75517	-0.762969	-0.761428	1.236	-0.0211775	-0.727612	1.79172	0.000637056		UBD	-0.643672	-0.675799	-0.641594	2.27022	0.229251	-0.608867	0.2976	-0.227142		UBD	-0.531167	-0.54671	-0.535647	2.416	-0.00526436	-0.498021	-0.11665	-0.182544
C2CD4B	-1.17652	-1.51699	-0.641852	0.735666	0.235945	0.365438	0.702922	1.29539		C2CD4B	-0.930235	-1.37772	-0.242292	1.09813	0.816101	0.426153	-0.920322	1.13019		C2CD4B	-0.951717	-1.27692	-0.570463	1.38236	1.02412	0.53558	-0.73537	0.592415
C2CD4A	-1.21992	-1.35502	-0.795951	1.14126	0.302334	0.133745	1.00161	0.791943		C2CD4A	-0.951857	-1.29302	-0.351428	1.42488	0.767253	0.422259	-0.875391	0.857306		C2CD4A	-1.03086	-1.16273	-0.579854	1.42688	1.04785	0.552292	-0.750487	0.496903
CXCL1	-1.04004	-1.11381	-1.10054	0.451954	0.779766	0.971992	1.28611	-0.23544		CXCL1	-0.663967	-0.791493	-0.70943	0.491992	-0.0378087	2.14954	-0.703722	0.264889		CXCL1	-0.661437	-0.768356	-0.761301	1.6445	0.0893218	1.4417	-0.734212	-0.25022
CXCL8	-1.03763	-1.19189	-1.14816	0.0378092	0.37969	1.26701	0.838569	0.854605		CXCL8	-0.765655	-0.956817	-0.531449	0.429388	-0.0405722	1.88197	-0.870946	0.854081		CXCL8	-0.770384	-0.885207	-0.790327	1.54056	0.171865	1.3491	-0.849045	0.233438
[truncated: 5 more columns]

## Sheet: Supplementary Fig 2
Supplementary Fig 2c patient 4 fixed sequencing z-score for heatmap										Supplementary Fig 2d patient 5 fixed sequencing z-score for heatmap										Supplementary Fig 2e
	DMSO1	BFA1	TG1	CM1	IL1BIFNG1	IL1B1	IFNG1	TNFA1			DMSO2	BFA2	TG2	CM2	IL1BIFNG2	IL1B2	IFNG2	TNFA2		patient 4	55099
HSP90B1	-0.607168	2.13173	0.926758	-0.376252	-0.453625	-0.491631	-0.543382	-0.586428		HSP90B1	-0.63857	2.31524	0.431765	-0.0851023	-0.417099	-0.513692	-0.504244	-0.588302		patient 5	41333
ARF4	-0.338335	2.46705	-0.173161	-0.409064	-0.424679	-0.339344	-0.402726	-0.379737		ARF4	-0.372385	2.46779	-0.173851	-0.390081	-0.357096	-0.367967	-0.424105	-0.382308
HERPUD1	-0.3895	2.45678	-0.0676977	-0.380121	-0.461262	-0.415481	-0.337988	-0.404733		HERPUD1	-0.405461	2.43175	0.103584	-0.397857	-0.41304	-0.466915	-0.398098	-0.453962
DDIT3	-0.41804	2.41286	0.194929	-0.394794	-0.494971	-0.45915	-0.410692	-0.430139		DDIT3	-0.458244	2.40305	0.237949	-0.378897	-0.431023	-0.482161	-0.457327	-0.433344
HSPA5	-0.481395	2.43791	0.0624368	-0.345817	-0.4492	-0.406709	-0.398016	-0.419212		HSPA5	-0.525528	2.35481	0.395403	-0.33426	-0.365346	-0.501911	-0.481661	-0.541506
MANF	-0.619655	2.10173	0.977682	-0.435772	-0.389208	-0.46876	-0.614407	-0.551612		MANF	-0.641936	2.1965	0.7851	-0.291471	-0.438081	-0.486517	-0.529299	-0.594298
SDF2L1	-0.520597	0.60592	2.27673	-0.616604	-0.444599	-0.479701	-0.281733	-0.539418		SDF2L1	-0.602375	1.12653	1.9781	-0.425553	-0.185411	-0.484641	-0.615238	-0.791411
VGF	-0.642587	-1.54136	0.614565	-0.559623	1.24296	1.35819	-0.334383	-0.137767		VGF	-0.689888	-1.10285	0.690247	-0.434628	1.63134	1.10443	-0.745991	-0.452662
CALR	-0.828199	1.17644	1.90007	-0.443705	0.0136884	-0.5064	-0.709692	-0.6022		CALR	-1.05986	1.58252	1.52669	-0.286395	-0.222558	-0.494908	-0.279302	-0.766185
CRELD2	-0.364668	0.0503048	2.43474	-0.59028	-0.358076	-0.354195	-0.412447	-0.405376		CRELD2	-0.635404	1.1034	2.02163	-0.362498	-0.397907	-0.527926	-0.570861	-0.630437
NFKBIA	-0.633479	-0.594089	-0.637645	2.18201	-0.195365	-0.331917	-0.568378	0.778867		NFKBIA	-0.612866	-0.584913	-0.595597	2.30807	-0.0337136	-0.274615	-0.604434	0.39807
CXCL11	-0.417759	-0.416264	-0.412331	2.45996	-0.119932	-0.41926	-0.255895	-0.418515		CXCL11	-0.392688	-0.393036	-0.39228	2.4685	-0.188682	-0.392609	-0.317726	-0.391478
GBP1	-0.608667	-0.52698	-0.614863	2.23645	0.235061	-0.606824	0.463507	-0.577684		GBP1	-0.597578	-0.569892	-0.589837	2.22302	0.568523	-0.58926	0.13735	-0.582322
CCL5	-0.36005	-0.366316	-0.363961	2.47449	-0.31219	-0.363874	-0.358471	-0.349627		CCL5	-0.359204	-0.359363	-0.359362	2.47471	-0.32551	-0.358573	-0.357663	-0.355034
IL32	-0.486793	-0.503224	-0.499795	2.44077	-0.163619	-0.469868	-0.207237	-0.110232		IL32	-0.450561	-0.521278	-0.450475	2.44829	-0.0558146	-0.399659	-0.321635	-0.248866
CXCL10	-0.415507	-0.408072	-0.409852	2.45842	-0.0827936	-0.415641	-0.310997	-0.415558		CXCL10	-0.398499	-0.397704	-0.397309	2.46362	-0.12193	-0.398163	-0.351781	-0.398236
CXCL9	-0.413778	-0.405456	-0.407186	2.46318	-0.154141	-0.413782	-0.254828	-0.414012		CXCL9	-0.421091	-0.418708	-0.419999	2.45392	-0.0480486	-0.420728	-0.304007	-0.421334
WARS	-0.691518	-0.529298	-0.646675	2.07453	0.688952	-0.683234	0.420729	-0.633486		WARS	-0.651458	-0.501796	-0.610837	2.15643	0.705296	-0.635618	0.151299	-0.613313
IDO1	-0.555507	-0.556917	-0.53529	2.31492	0.319621	-0.556568	0.124981	-0.555246		IDO1	-0.477775	-0.477094	-0.475816	2.41099	0.144206	-0.477423	-0.17068	-0.47641
SOD2	-0.649493	-0.631026	-0.591171	2.32843	0.135251	-0.0434136	-0.619448	0.0708761		SOD2	-0.63561	-0.608869	-0.604046	2.30614	0.340024	0.0301033	-0.617589	-0.210158
CCL20	-0.811649	-0.907094	-0.553737	1.38542	-0.121244	0.309545	-0.86259	1.56135		CCL20	-0.837691	-0.840926	-0.782974	1.13917	0.238524	1.68725	-0.846948	0.243594
CXCL6	-0.735657	-0.923582	-0.762094	1.24094	0.175256	1.65565	-0.826064	0.175553		CXCL6	-0.742445	-0.761131	-0.705662	1.21753	0.493353	1.69761	-0.749215	-0.450034
LCN2	-0.363203	-1.14171	0.122426	0.627813	0.35803	1.94972	-0.876126	-0.676945		LCN2	-0.66158	-0.756424	-0.395362	0.525922	0.689525	2.01721	-0.761825	-0.657468
IER3	-0.823653	-1.07903	-0.32016	1.2156	0.432532	1.49439	-1.06561	0.145934		IER3	-0.833152	-0.86257	-0.53181	1.6195	0.876287	0.972677	-0.913959	-0.326977
CEBPD	-0.998401	-0.861985	-0.916039	1.4556	0.90868	0.892332	-0.771613	0.291422		CEBPD	-0.914251	-0.821675	-0.773454	1.18621	1.4282	0.881426	-0.793605	-0.192852
IFIT3	-0.692804	-0.624768	-0.698886	1.32292	0.468209	-0.714929	1.63605	-0.695793		IFIT3	-0.704695	-0.673045	-0.692621	1.75392	0.723205	-0.702907	0.994687	-0.698541
GBP4	-0.55221	-0.494572	-0.554803	2.33931	0.2145	-0.557345	0.145826	-0.540708		GBP4	-0.552236	-0.532811	-0.550665	2.30407	0.449353	-0.551279	-0.0254293	-0.541007
IRF1	-0.770088	-0.58893	-0.753321	1.87565	0.381616	-0.712351	1.04546	-0.478034		IRF1	-0.7499	-0.60438	-0.717428	2.01172	0.640642	-0.685928	0.611283	-0.506014
LAP3	-0.704378	-0.57938	-0.708808	1.84533	0.319873	-0.702802	1.13793	-0.607766		LAP3	-0.685239	-0.625023	-0.681764	1.9595	0.89905	-0.668629	0.430407	-0.628299
ISG15	-0.611705	-0.698746	-0.639637	1.30596	0.30308	-0.718082	1.72425	-0.665118		ISG15	-0.676045	-0.663581	-0.646864	1.89539	0.633845	-0.698284	0.849213	-0.69367
UBD	-0.547783	-0.51858	-0.550834	2.36994	-0.115757	-0.53072	-0.377383	0.271119		UBD	-0.557708	-0.547819	-0.556562	2.35695	0.0489779	-0.520108	-0.447966	0.224232
C2CD4B	-0.965229	-0.971276	-0.544234	0.870018	0.621438	0.468519	-1.03007	1.55084		C2CD4B	-1.01329	-1.07006	-0.530218	0.825523	1.17226	0.564312	-1.01629	1.06776
C2CD4A	-0.997916	-0.937014	-0.432975	1.16299	0.30564	0.617168	-1.09831	1.38042		C2CD4A	-1.05025	-0.967683	-0.70605	0.873865	1.28847	0.678082	-0.944695	0.828267
CXCL1	-0.72985	-0.845111	-0.611365	2.15459	0.144357	0.458201	-0.69976	0.128937		CXCL1	-0.705897	-0.715575	-0.694128	2.10986	0.546981	0.433793	-0.703859	-0.271179
CXCL8	-0.682197	-0.744149	-0.544368	2.24925	0.0153012	0.163403	-0.725575	0.268338		CXCL8	-0.620287	-0.624715	-0.589806	2.31648	0.253529	0.100894	-0.626676	-0.209418

## Sheet: Supplementary Fig 3
Supplementary Fig. 3a cell type proportions							Supplementary Fig. 3b stressor proportions							supplementary Fig. 3f DMSO vs BFA across patients
Sequencing type	Hashed			Fixed			Sequencing type	Hashed			Fixed				DMSO 1	DMSO 2	DMSO 3	DMSO 4	DMSO 5	BFA 1	BFA 2	BFA 3	BFA 4	BFA 5
Cell type	Patient 1	Patient 2	Patient 3	Patient 4	Patient 5		stressor	Patient 1	Patient 2	Patient 3	Patient 4	Patient 5		COPZ2	-0.750407	-0.645993	-0.641327	-0.999469	-1.07719	0.468237	1.14363	1.33743	-0.270228	1.43531
alpha	1611	2102	2687	26214	18719		BFA	523	554	297	3702	2478		GOLGA2	-0.998876	-0.706124	-0.858416	-1.00946	-1.03007	0.548427	1.45988	0.943285	0.79919	0.852161
beta	1065	1681	1727	17228	10967		CM	618	788	897	7956	1269		GBF1	-1.23318	-0.764304	-1.11194	-0.566133	-0.44235	0.111983	0.831107	0.210299	1.46167	1.50285
delta	196	302	369	3414	5024		CTRL	478	680	1046	4932	6027		CREB3	-0.872447	-0.891001	-0.894097	-0.769426	-0.817203	0.486453	0.254628	0.355533	1.61997	1.52759
pp	13	201	230	160	246		IFNG	191	562	648	7696	6248		COG2	-1.46064	-0.679406	-0.301377	-0.873028	-0.577798	-0.165092	1.20854	0.126789	1.29214	1.42988
ductal	352	638	597	2491	989		IL1B	398	585	939	8037	6036		HSPA5	-0.745371	-0.730009	-0.748236	-0.841748	-0.849884	1.41727	1.51005	1.25371	-0.0216484	-0.244147
acinar	144	178	128	907	1026		IL1BIFNG	364	666	779	6538	10324		HERPUD1	-0.875643	-0.898922	-0.882966	-0.93967	-0.948392	1.64326	0.81142	0.855112	0.687201	0.548598
mesenchyme	56	356	355	1754	1337		TG	471	894	648	8198	3961
immune	9	26	86	744	507		TNFA	407	803	980	8040	4990		supplementary Fig. 3f DMSO vs TG across patients
endothelial	4	48	55	175	320										DMSO 1	DMSO 2	DMSO 3	DMSO 4	DMSO 5	TG 1	TG 2	TG 3	TG 4	TG 5
polyhormonal	0	0	0	2012	2198									PPP1R15A	-0.849155	-0.773977	-0.917252	-0.0373222	-0.767841	-0.625474	0.677883	0.0186021	1.50463	1.7699
														FKBP11	-0.869089	-1.00442	-0.725887	-0.462637	-1.21523	0.16882	0.466534	0.781183	1.61724	1.24348
														DDIT3	-0.774221	-0.529729	-0.561728	-1.02183	-1.21605	0.220103	0.913285	1.9573	0.340621	0.672246
														ATF4	-0.920263	-0.234252	0.0122208	-1.20503	-1.48354	-0.225751	1.05189	1.42371	0.864348	0.716662
														HERPUD1	-0.538514	-0.766758	-0.610322	-1.16629	-1.25181	1.39422	1.0268	1.16053	0.0642335	0.687913
														MANF	-0.918732	-0.777658	-0.888797	-0.778163	-1.05655	0.163312	0.843568	0.741588	1.63812	1.03331
														SDF2L1	-0.733508	-0.790157	-0.875135	-0.896356	-1.19967	1.06608	1.38888	1.17531	0.497371	0.367184
														supplementary Fig. 3f DMSO vs CM across patients
															DMSO 1	DMSO 2	DMSO 3	DMSO 4	DMSO 5	CM 1	CM 2	CM 3	CM 4	CM 5
														NOS2	-0.672902	-0.676164	-0.678034	-0.67457	-0.68253	0.0685023	0.0450932	0.019145	0.784216	2.46724
														RSAD2	-0.849333	-0.859212	-0.815464	-0.844603	-0.859043	0.932829	1.51474	0.0330014	0.26846	1.47862
														ISG20	-0.871309	-0.862407	-0.850848	-0.899352	-0.914546	1.516	1.14532	0.942771	0.00122914	0.793144
														CD40	-0.814687	-0.844873	-0.842461	-0.83728	-0.845024	2.07099	0.663725	0.561438	0.273132	0.615037
														OAS1	-0.770201	-0.771908	-0.778237	-0.663073	-0.665433	0.682225	0.297113	-0.385088	0.836097	2.21851
														STAT1	-0.781616	-0.75576	-0.760818	-0.715768	-0.743741	-0.0662064	0.30035	0.0533442	1.90087	1.56935
														CXCL10	-0.884988	-0.891299	-0.892109	-0.896385	-0.89659	1.37489	0.82866	0.287835	0.527351	1.44263

## Sheet: Supplementary Fig 6
Supplementary Fig. 6a
PBS				CM				n.s
195000	165000	165000	148000	150000	225000	180000	150000	0.706312
Supplementary Fig. 6b
	pbs			pbs wash			cm			cm wash			cm vs cm wash	pbs vs cm
CXCL11	0.000861	0.001189	0.00095	0.00201	0.00221	0.002666	18.0734	14.2968	14.4175	0.001415	0.001716	0.001909	0.000229535	0.000229496
CXCL9	9.78965e-05	0.00011712	8.49809e-05	0.00028126	0.00046894	0.00010745	85.5875	43.9252	46.1421	4.7018	4.51611	4.42339	0.0162584	0.0123834
IL32	0.731	0.993	1.277	0.838	0.953	0.691	196.146	101.873	117.08	0.771	1.105	1.008	0.00929345	0.00930294
MT2A	0.706	1.023	1.271	0.704	0.89	0.553	55.483	59.92	59.553	1.282	1.202	1.138	2.29906e-06	2.32227e-06
LCN2	0.493	0.993	1.515	0.339	0.668	0.453	15.913	14.051	20.502	12.187	9.57	9.194	0.0381747	0.00122908
SAA2	0.344	0.382	2.274	0.183	0.402	0.697	622.948	469.647	612.191	175.089	135.793	112.998	0.0012551	0.000328548
SOD2	0.989	0.915	1.097	0.45	0.505	0.483	120.845	109.465	150.866	4.366	3.599	3.692	0.000567983	0.000518889
INS	1.012	0.926	1.061	0.39	0.621	0.42	1.019	0.812	1.004	0.913	0.67	0.887	0.29828	0.519207
GCG	0.851	1.176	0.973	1.895	1.526	1.74	0.39	0.386	0.408	0.529	0.505	0.419	0.0580829	0.00311441
MAFA	1.066	1.109	0.826	0.856	0.97	1.007	0.046	0.045	0.052	0.747	0.556	0.689	0.00040316	0.000414394
ISG15	0.894	0.645	1.462	0.334	0.396	0.353	77.829	66.028	90.584	1.947	1.361	1.944	0.000421372	0.000405975

[truncated: 8 more sheets: Supplementary Fig 7, Suppelementary Fig 8, Supplementary Fig 9a-c, Supplementary Fig 9d, Supplementary Fig 10, Supplementary Fig 11, Supplementary Fig 12, Supplementary Fig 13]
